# Supplementary material for: Dopamine signaling enriched striatal gene set predicts striatal dopamine synthesis and physiological activity in vivo
Source: Nat Commun. 2024 Apr 30;15:3342. doi: 10.1038/s41467-024-47456-5 (PMC11061310; doi:10.1038/s41467-024-47456-5)
Supplement: Supplementary file 4 — Supplementary Data 1 [file 41467_2024_47456_MOESM4_ESM.xlsx]

## Sheet: LIBD_1
SDA individual scores obtained from LIBD post-mortem discovery data

## Sheet: LIBD_2
SDA tissue scores obtained from LIBD post-mortem discovery data

## Sheet: LIBD_3
SDA post inclusion probabilities (PIP) obtained from LIBD post-mortem discovery data

## Sheet: LIBD_4
SDA gene loadings with PIP >= 0.5 obtained from LIBD post-mortem discovery data

## Sheet: GTEx_1
SDA individual scores obtained from GTEx post-mortem discovery data

## Sheet: GTEx_2
SDA tissue scores obtained from GTEx post-mortem discovery data

## Sheet: GTEx_3
SDA post inclusion probabilities (PIP) obtained from GTEx post-mortem discovery data

## Sheet: GTEx_4
SDA gene loadings with PIP >= 0.5 obtained from GTEx post-mortem discovery data
