# Supplementary material for: Dopamine signaling enriched striatal gene set predicts striatal dopamine synthesis and physiological activity in vivo
Source: Nat Commun. 2024 Apr 30;15:3342. doi: 10.1038/s41467-024-47456-5 (PMC11061310; doi:10.1038/s41467-024-47456-5)
Supplement: Supplementary file 5 — Supplementary Data 2 [file 41467_2024_47456_MOESM5_ESM.xlsx]

## Sheet: Table S1
Comp	removed	genes	unique_genes	shared_genes	Age	Sex	Dx	RIN_caudate	totalAssignedGene_caudate	mitoRate_caudate	rRNA_rate_caudate	RIN_dlpfc	totalAssignedGene_dlpfc	mitoRate_dlpfc	rRNA_rate_dlpfc	RIN_hippo	totalAssignedGene_hippo	mitoRate_hippo	rRNA_rate_hippo	PMI	GE_1	GE_2	GE_3	GE_4	GE_5	GE_6	GE_7	GE_8	GE_9	GE_10
C1	No	2663	19	2644	0.56	0.76	0.57	0.83	0.011	0.36	0.14	0.014	0.84	0.21	0.0019	0.021	0.098	0.072	0.81	0.012	0.79	0.24	0.0061	0.95	0.051	0.33	0.007	0.32	0.67	0.46
C2	Yes	1605	23	1582	0.93	0.23	0.16	0.81	0.17	0.47	0.3	0.44	4.8e-06	2.5e-05	1.1e-05	0.037	0.28	0.68	0.007	0.86	0.49	0.74	0.053	0.087	0.64	0.1	0.84	0.29	0.8	0.94
C3	Yes	1568	10	1558	0.1	0.89	0.061	0.46	1.5e-07	1.8e-08	0.046	0.011	5.4e-06	0.73	0.36	0.93	0.015	0.088	0.13	0.00093	0.00044	0.2	0.15	0.77	0.039	0.035	0.8	0.3	0.49	0.69
C4	No	1355	24	1331	8.4e-08	0.2	0.051	0.32	0.046	0.26	0.099	0.035	0.03	0.00061	0.6	0.43	0.7	0.66	0.39	0.99	0.012	0.35	0.18	0.5	0.16	0.11	0.51	0.1	0.6	0.1
C5	Yes	1568	77	1491	0.2	0.15	0.74	0.78	8.2e-33	9.9e-08	2.1e-05	0.94	0.02	0.87	0.77	0.0023	0.063	0.14	0.79	0.11	0.86	0.034	0.14	0.046	0.28	0.0011	0.015	0.5	0.65	0.96
C6	No	1795	24	1771	0.7	0.89	0.45	0.52	0.92	0.8	0.28	0.022	0.018	0.008	0.4	0.0062	0.045	0.13	0.65	0.055	0.79	0.92	0.17	0.2	0.14	0.76	0.67	0.7	0.038	0.69
C7	No	3415	15	3400	0.84	0.16	0.37	0.15	0.065	0.94	0.69	0.79	0.94	0.58	0.34	0.18	0.053	0.094	0.28	0.67	0.06	0.57	0.35	0.093	0.97	0.9	0.72	0.67	0.44	0.77
C8	No	2598	25	2573	0.45	0.72	0.76	0.26	0.5	0.14	0.41	0.57	0.29	0.044	0.81	0.41	0.24	0.2	0.67	0.3	0.46	0.032	0.14	0.69	0.3	0.47	0.093	0.016	0.57	0.28
C9	Yes	2904	20	2884	0.83	0.48	0.53	0.26	9.8e-11	3.2e-08	0.26	0.48	0.33	0.46	0.8	0.7	0.94	0.8	0.66	0.38	0.32	0.26	0.23	0.024	0.88	0.037	0.055	0.89	0.58	0.41
C10	No	979	14	965	0.78	0.099	0.039	0.86	0.001	0.00067	0.78	0.87	0.17	0.24	0.14	0.68	0.0037	0.043	0.81	0.027	0.94	0.61	0.47	0.61	0.068	0.58	0.81	0.94	0.52	0.58
C11	No	1166	20	1146	3.8e-06	0.018	0.07	0.14	0.15	0.7	0.72	0.41	0.19	0.11	0.12	0.15	0.21	0.46	0.73	0.96	0.79	0.65	0.71	0.39	0.87	0.092	0.94	0.62	0.13	0.73
C12	Yes	2814	28	2786	3.2e-06	0.72	0.19	0.76	0.14	0.27	0.27	0.68	9.1e-05	0.074	0.0021	0.77	0.29	0.59	0.78	0.53	0.57	0.17	0.16	0.67	0.98	0.32	0.58	0.49	0.84	0.48
C13	Yes	2278	34	2244	0.27	0.074	0.39	0.32	0.02	0.49	0.49	0.32	0.98	0.11	0.99	0.034	5e-11	5.8e-07	0.0044	0.73	0.35	0.85	0.00092	0.077	0.3	0.49	0.032	0.61	0.27	0.5
C14	Yes	2355	26	2329	0.39	0.052	0.44	0.93	0.093	9.6e-08	1.2e-07	0.55	0.94	0.81	0.24	0.0073	0.71	0.78	0.53	0.75	0.17	0.039	0.36	0.21	0.93	0.3	0.11	0.72	0.18	0.6
C15	No	1764	24	1740	0.44	0.21	0.2	0.14	0.5	0.59	0.47	0.65	0.12	0.6	0.23	0.59	0.39	0.32	0.43	0.77	0.74	0.9	0.52	0.27	0.53	0.76	0.42	0.9	0.53	0.047
C16	Yes	2063	65	1998	0.34	0.22	0.073	0.8	9e-32	0.00035	0.00017	0.15	0.94	0.77	0.99	0.47	0.1	0.41	0.7	0.9	0.54	0.84	0.33	0.41	0.67	0.058	0.47	0.58	0.88	0.86
C17	No	2537	32	2505	0.69	0.7	0.34	0.17	0.36	0.28	0.26	0.47	0.79	0.51	0.091	0.39	0.9	0.99	0.33	0.081	0.031	0.61	0.68	0.85	0.22	0.8	0.73	0.59	0.39	0.18
C18	No	1674	15	1659	0.2	0.4	0.28	0.63	0.0058	0.041	0.26	0.55	0.012	0.14	0.44	0.71	0.92	0.65	0.11	0.28	0.75	0.85	0.74	0.38	0.63	0.98	0.88	0.23	0.55	0.18
C19	Yes	1536	27	1509	0.032	0.065	0.89	0.59	0.57	0.0002	0.004	0.66	0.14	0.42	0.26	0.055	0.42	0.72	0.86	0.23	0.37	0.7	0.32	0.34	0.29	0.11	0.089	0.89	0.29	0.93
C20	No	1729	43	1686	0.43	0.97	0.93	0.06	0.077	0.13	0.59	0.029	0.9	0.84	0.39	0.36	0.99	0.5	0.007	0.0085	0.084	0.8	0.0024	0.55	0.32	0.27	0.12	0.1	0.63	0.4
C21	No	1409	2	1407	0.023	0.64	0.26	0.67	0.0057	0.46	0.38	0.06	0.27	0.028	0.0051	0.087	0.96	0.59	0.072	0.96	0.13	0.65	0.13	0.28	0.79	0.57	0.1	0.16	0.42	0.54
C22	No	2416	21	2395	0.19	0.84	0.71	0.71	0.68	0.67	0.0036	0.75	0.031	0.77	0.42	0.86	0.86	0.88	0.5	0.56	0.97	0.14	0.89	0.24	0.8	0.91	0.8	0.33	0.9	0.074
C23	No	3172	26	3146	0.31	0.76	0.93	0.13	0.43	0.97	0.77	0.48	0.68	0.85	0.98	0.7	0.98	0.26	0.5	0.71	0.61	0.47	0.35	0.57	0.42	0.5	0.66	0.94	0.84	0.077
C24	Yes	2382	27	2355	0.3	0.2	0.016	0.63	0.065	1.9e-09	6.1e-06	0.64	0.51	0.45	0.12	0.33	0.91	0.46	0.065	0.057	0.13	0.81	0.22	0.93	0.92	0.49	0.66	0.25	0.28	0.64
C25	No	2796	23	2773	0.94	0.75	0.77	0.53	0.4	0.97	0.16	0.17	0.96	0.82	0.056	0.046	0.29	0.85	0.012	0.4	0.73	0.91	0.24	0.083	0.36	0.017	0.81	0.54	0.79	0.3
C26	Yes	1450	18	1432	0.076	0.55	0.5	0.14	1.1e-05	0.00012	0.048	0.17	0.011	0.87	0.51	0.83	0.67	0.77	0.026	0.016	0.15	0.59	0.26	0.93	0.8	0.65	0.68	0.93	0.22	0.85
C27	Yes	2082	164	1918	0.0024	0.79	0.066	0.048	0.025	0.22	0.02	0.39	0.74	0.4	0.084	0.66	0.42	0.75	0.34	0.67	1.2e-92	0.96	0.44	0.85	0.21	0.57	0.91	0.049	0.4	0.54
C28	Yes	2550	32	2518	3.7e-08	0.1	0.053	0.91	0.00016	0.81	0.027	0.00054	0.00037	0.23	0.00013	0.06	0.46	0.32	0.084	0.35	0.13	0.58	0.46	0.66	0.31	0.69	0.8	0.35	0.15	0.63
C29	No	1534	28	1506	0.25	0.81	0.21	0.78	0.54	0.52	0.52	0.83	0.91	0.53	0.56	0.99	0.77	0.9	0.94	0.011	0.48	0.28	0.033	0.27	0.87	0.56	0.47	0.85	0.24	0.29
C30	No	1898	11	1887	0.019	0.85	0.009	0.87	0.035	0.6	0.48	0.21	0.45	0.87	0.62	0.57	0.98	0.25	0.2	0.46	0.86	0.53	0.88	0.62	0.6	0.63	0.29	0.49	0.85	0.5
C31	No	1461	29	1432	0.0063	0.46	0.3	0.078	0.086	0.97	0.74	0.88	0.1	0.59	0.21	0.0042	0.091	0.096	0.75	0.16	0.12	0.11	0.43	0.62	0.17	0.99	0.36	0.8	0.82	0.61
C32	No	1627	5	1622	0.12	0.56	0.4	0.6	0.79	0.45	0.2	0.44	0.84	0.32	0.41	0.00056	0.99	0.62	0.16	0.043	0.021	0.31	0.19	0.58	0.32	0.35	0.23	0.4	0.97	0.56
C33	Yes	1331	47	1284	0.0011	0.79	0.014	0.74	0.0002	0.99	0.13	0.98	0.1	0.92	0.47	0.16	0.048	0.085	0.051	0.54	0.0033	0.54	0.3	0.54	0.72	0.43	0.051	0.52	0.65	0.59
C34	No	2362	3	2359	0.047	0.12	0.25	0.41	0.01	0.61	0.11	0.37	0.11	0.83	0.99	0.9	0.36	0.26	0.008	0.49	0.26	0.2	0.013	0.44	0.43	0.33	0.086	0.52	0.66	0.69
C35	No	2023	44	1979	0.14	3.8e-136	0.87	0.64	0.89	0.0083	0.83	0.3	0.36	0.17	0.48	0.42	0.71	0.75	0.85	0.72	0.00061	0.84	0.12	0.49	0.011	0.9	0.44	0.9	0.96	0.27
C36	Yes	2318	24	2294	0.19	0.97	0.79	0.17	0.00029	0.61	0.42	0.11	0.22	0.73	0.66	0.00016	0.1	0.16	0.84	0.32	0.17	0.18	0.057	0.97	0.98	0.33	0.53	0.75	0.76	0.39
C37	Yes	1551	6	1545	0.0021	0.61	0.9	0.48	0.3	0.85	0.036	0.4	1.3e-07	0.031	0.13	0.27	0.35	0.61	0.075	0.53	0.76	0.54	0.74	0.52	0.77	0.33	0.87	0.84	0.55	0.16
C38	No	1419	9	1410	0.38	0.59	0.81	0.25	0.0071	0.18	0.44	0.68	0.23	0.96	0.12	0.19	0.57	0.97	0.62	0.57	0.018	0.86	0.15	0.77	0.091	0.61	0.86	1	0.27	0.18
C39	No	537	4	533	4.6e-16	0.26	0.016	0.54	0.0033	0.0025	0.41	0.043	0.022	0.84	0.072	0.52	0.32	0.32	0.38	0.3	0.62	0.65	0.39	0.45	0.071	0.74	0.75	0.77	0.44	0.69
C40	No	3350	35	3315	0.53	0.29	0.79	0.71	0.87	0.15	0.6	0.28	0.65	0.33	0.26	0.053	0.74	0.18	0.49	0.11	0.78	0.97	0.24	0.21	0.86	0.96	0.052	0.075	0.59	0.95
C41	No	1755	27	1728	0.85	0.15	0.87	0.47	0.89	0.11	0.94	0.089	0.22	0.69	0.83	0.41	0.057	0.024	0.55	0.6	0.054	0.33	0.0012	0.28	0.065	0.57	0.022	0.72	0.45	0.62
C42	Yes	2075	104	1971	0.96	0.68	0.031	0.25	0.015	0.28	0.052	0.0019	5.6e-05	0.9	0.00025	0.71	0.21	0.3	0.8	0.93	0.54	0.86	0.055	0.2	0.069	0.89	0.71	0.84	0.36	0.7
C43	No	1620	25	1595	0.15	0.13	0.25	0.79	0.91	0.98	0.39	0.047	0.49	0.41	0.46	0.55	0.14	0.27	0.63	0.87	0.17	0.49	0.085	0.24	0.091	0.0068	0.12	0.95	0.069	0.016
C44	No	1807	16	1791	0.98	0.41	0.056	0.75	0.11	0.41	0.54	0.35	0.82	0.96	0.78	0.19	0.29	0.19	0.7	0.58	0.44	0.35	0.6	0.94	0.49	0.061	0.4	0.39	0.83	0.5
C45	No	2792	23	2769	0.035	0.13	0.34	0.39	0.25	0.14	0.25	0.034	0.77	0.028	0.18	0.44	0.7	0.8	0.3	0.18	0.29	0.49	0.62	0.29	0.75	0.78	0.0076	0.15	0.99	0.21
C46	Yes	2529	51	2478	0.81	0.73	0.1	0.9	0.046	0.73	0.8	0.53	0.91	0.72	0.15	1.1e-06	0.0074	0.031	0.47	0.8	0.76	0.53	0.4	0.56	0.39	0.52	0.55	0.47	0.24	0.56
C47	Yes	2864	50	2814	0.84	0.63	0.087	0.11	0.13	0.28	0.16	0.23	9.1e-05	6.4e-07	2.3e-05	0.7	0.075	0.33	0.61	0.38	0.17	0.76	0.8	0.89	0.47	0.14	0.35	0.14	0.99	0.35
C48	Yes	1831	5	1826	0.1	0.93	1	0.92	5.2e-11	0.21	0.33	0.052	0.17	0.027	0.45	0.16	0.96	1	0.39	0.75	0.99	0.032	1	0.0032	0.85	0.0075	0.089	0.59	0.7	0.96
C49	No	1244	16	1228	0.016	0.6	0.12	0.6	0.76	0.21	0.3	0.6	0.45	0.27	0.98	0.24	0.0033	0.022	0.7	0.4	0.13	0.71	0.0017	0.68	0.89	0.75	0.035	0.27	0.95	0.63
C50	Yes	2873	39	2834	3.4e-17	0.87	0.54	0.86	0.42	0.2	0.91	6.9e-05	0.83	0.6	0.76	0.12	0.75	0.68	0.31	0.22	0.78	0.67	0.68	0.64	0.19	0.56	0.69	0.32	0.9	0.68
C51	No	1353	6	1347	0.24	0.41	0.052	0.73	0.15	0.86	0.18	0.15	0.044	0.73	0.001	0.15	0.85	0.48	0.023	0.63	0.18	0.74	0.1	0.045	0.53	0.041	0.52	0.71	0.92	0.73
C52	Yes	2359	33	2326	0.43	0.67	0.67	0.98	0.76	0.11	0.16	0.37	0.00011	0.0097	0.29	0.44	0.023	0.069	0.19	0.53	0.57	0.41	0.55	0.48	0.086	0.95	0.45	0.51	0.86	0.079
C53	Yes	2016	71	1945	0.69	0.59	0.28	0.47	0.11	0.62	0.32	0.55	0.01	0.00051	0.033	0.062	0.89	0.66	0.91	0.5	0.58	0.81	0.29	0.049	0.67	0.17	0.25	0.82	0.74	0.77
C54	Yes	2851	10	2841	0.81	0.19	0.4	0.46	0.015	0.62	0.51	0.1	0.15	0.056	0.08	0.0025	0.0023	0.12	0.35	0.046	0.25	0.39	0.00017	0.35	0.88	0.9	0.5	0.94	0.78	0.98
C55	No	2196	17	2179	0.0017	0.3	0.46	0.74	0.011	0.27	0.051	0.29	0.45	0.26	0.92	0.36	0.9	0.95	0.015	0.093	0.67	0.35	0.85	0.19	0.43	0.2	0.52	0.68	0.38	0.33
C56	Yes	2466	36	2430	0.0011	0.57	0.011	0.35	0.3	0.00019	0.18	0.57	0.52	0.49	0.62	0.019	0.27	0.054	0.054	0.17	0.37	0.0025	0.49	0.034	0.57	0.19	0.39	0.23	0.64	0.64
C57	No	2053	11	2042	4.8e-05	0.31	0.82	0.64	0.0043	0.04	0.82	0.16	0.53	0.89	0.29	0.36	0.2	0.6	0.65	0.26	0.77	0.39	0.99	0.6	0.45	0.03	0.21	0.84	0.69	0.67
C58	Yes	2011	62	1949	0.14	0.1	0.69	0.86	0.82	0.59	0.95	0.41	0.75	0.88	0.61	0.2	0.23	0.31	0.078	0.79	0.0003	0.98	0.01	0.45	0.25	0.63	0.74	0.61	0.44	0.84
C59	Yes	2448	31	2417	0.29	0.93	0.47	0.74	0.0064	0.035	0.00045	0.26	0.16	0.91	0.34	0.14	0.59	0.4	0.054	0.17	0.32	0.65	0.34	0.59	0.52	0.66	0.97	0.47	0.34	0.59
C60	Yes	3534	85	3449	0.16	0.43	0.85	0.69	0.0036	4.7e-06	0.0049	0.14	0.25	0.6	0.32	0.36	0.68	0.48	0.14	0.5	0.52	0.44	0.96	0.59	1	0.66	0.98	0.65	0.16	0.92
C61	No	1432	2	1430	0.072	0.94	0.6	0.72	0.66	0.39	0.24	0.95	0.00055	0.12	0.055	0.1	0.97	0.58	0.018	0.36	0.35	0.53	0.032	0.049	0.96	0.073	0.93	0.27	0.84	0.99
C62	No	2793	36	2757	0.037	0.37	0.11	0.1	0.36	0.15	0.65	0.78	0.13	0.14	0.13	0.59	0.13	0.19	0.0018	0.35	0.0051	0.63	0.46	0.67	0.74	0.19	0.18	0.062	0.4	0.6
C63	No	1509	11	1498	0.0042	0.21	0.3	0.52	0.03	0.4	0.09	0.14	0.53	0.024	0.33	1	0.26	0.092	0.077	0.065	0.14	0.95	0.17	0.075	0.66	0.83	0.0017	0.054	0.63	0.53
C64	No	2664	27	2637	0.35	0.17	0.065	0.6	0.017	0.85	0.82	0.89	0.91	0.55	0.019	0.42	0.059	0.53	0.19	0.27	0.84	0.42	0.082	0.25	0.49	0.025	0.64	0.7	0.94	0.8
C65	No	1645	18	1627	0.17	0.94	0.99	0.53	0.14	0.43	0.31	0.91	0.047	0.24	0.71	0.48	0.78	0.93	0.056	0.69	0.54	0.16	0.066	1	0.7	0.59	0.54	0.65	0.56	0.94
C66	Yes	1663	17	1646	0.57	0.09	0.00097	0.0097	2.3e-06	0.57	0.016	0.33	0.035	0.29	0.85	0.013	0.43	0.37	0.12	0.45	0.017	0.067	0.69	0.26	0.22	0.22	0.22	0.32	0.82	0.6
C67	Yes	2356	45	2311	0.027	0.041	0.63	0.036	7.1e-17	0.32	0.27	0.65	0.0083	0.88	0.44	0.51	0.27	0.57	0.51	0.052	0.18	0.98	0.99	0.31	0.26	0.62	0.15	0.37	0.49	0.87
C68	Yes	1856	16	1840	0.2	0.71	0.48	0.7	0.42	6.9e-14	6.8e-06	0.6	0.15	0.21	0.71	0.0049	0.4	0.37	0.11	0.44	0.59	0.66	0.37	0.28	0.13	0.54	0.9	0.94	0.83	0.62
C69	Yes	1634	6	1628	0.00059	0.64	0.18	0.86	0.12	0.035	0.25	1e-11	5.2e-12	0.52	0.5	0.017	0.1	0.17	0.096	0.066	0.15	0.61	0.72	0.7	0.83	0.15	0.012	0.047	0.64	0.33
C70	No	2154	33	2121	0.077	0.9	0.12	0.1	0.0075	0.63	0.0016	0.14	0.001	0.0042	0.0061	0.97	0.6	0.69	0.12	0.74	0.67	0.44	0.8	0.17	0.89	0.24	0.19	0.45	0.21	0.46
C71	No	1975	16	1959	0.14	0.94	0.58	0.054	0.87	0.85	0.45	0.81	0.34	0.89	0.11	0.041	0.023	0.35	0.49	0.96	0.73	0.51	0.18	0.54	0.45	0.3	0.47	0.93	0.76	0.28
C72	Yes	1779	34	1745	0.063	0.44	0.8	0.19	0.15	0.21	0.68	0.059	1.8e-10	3.3e-05	0.0035	0.71	0.41	0.25	0.43	0.59	0.98	0.78	0.93	0.72	0.82	0.27	0.08	0.96	0.85	0.93
C73	No	1706	9	1697	0.15	0.43	0.86	0.81	0.93	0.11	0.72	0.76	0.27	0.35	0.66	0.027	0.92	0.69	0.063	0.55	0.16	0.78	0.18	0.033	0.87	0.081	0.75	0.29	0.71	0.38
C74	Yes	2097	13	2084	0.085	0.72	0.21	0.12	0.14	0.32	1	0.11	0.61	0.48	0.32	0.0024	0.0047	0.019	0.00058	0.027	0.58	0.97	0.0004	0.93	0.46	0.33	0.69	0.86	0.62	0.46
C75	Yes	1692	18	1674	0.19	0.2	0.66	0.43	1e-08	0.016	0.33	0.042	0.0004	0.23	0.27	0.12	0.87	0.67	0.038	0.42	0.036	0.72	0.5	0.73	0.83	0.74	0.13	0.58	0.97	0.43
C76	No	871	1	870	0.098	0.77	0.19	0.8	0.13	0.0083	0.14	0.0026	0.08	0.81	0.011	0.093	0.57	0.97	0.84	0.24	0.76	0.72	0.034	0.65	0.76	0.91	0.69	0.32	0.014	0.93
C77	No	2635	56	2579	0.29	0.71	0.28	0.85	0.65	0.23	0.38	0.36	0.96	0.85	0.77	0.89	0.29	0.28	0.36	0.56	0.95	0.82	0.41	0.9	0.026	0.79	0.88	0.7	0.59	0.34
C78	No	2027	27	2000	0.13	0.78	0.88	0.44	0.33	0.066	0.16	0.17	0.082	0.81	0.51	0.86	0.2	0.46	0.24	0.25	0.87	0.12	0.022	0.28	0.86	0.66	0.73	0.59	0.68	0.83
C79	Yes	1537	14	1523	0.88	0.017	0.91	0.8	0.31	0.45	0.065	0.00066	0.92	0.0048	3.9e-12	0.89	0.02	0.11	0.81	0.57	0.69	0.44	0.93	0.68	0.3	0.79	0.76	0.29	0.46	0.63
C80	No	2497	14	2483	0.91	0.78	0.0013	0.31	0.85	0.0069	0.011	0.15	0.64	0.86	0.31	0.34	0.82	0.87	0.64	0.8	0.31	0.018	0.23	0.92	0.4	0.9	0.59	0.47	0.44	0.65
C81	No	2070	26	2044	0.58	0.97	0.54	0.47	0.99	0.9	0.68	0.36	0.57	0.64	0.43	0.56	0.39	0.39	0.16	0.34	0.66	0.91	0.31	0.098	0.2	0.98	0.72	0.55	0.43	0.62
C82	Yes	1505	12	1493	0.17	0.27	0.013	0.92	0.014	0.046	0.05	0.6	0.44	0.14	0.56	0.0035	1.4e-05	1.4e-07	0.12	0.41	0.85	0.9	0.079	0.53	0.47	0.54	0.032	0.04	0.76	0.5
C83	Yes	2264	19	2245	0.25	0.78	1.8e-05	0.84	0.28	0.0074	0.00031	0.12	0.85	0.45	0.72	0.014	0.5	0.6	0.84	0.97	0.056	0.75	0.21	0.49	0.061	0.47	0.6	0.64	0.39	0.12
C84	No	2141	6	2135	0.12	0.77	0.3	0.41	0.0074	0.031	0.035	0.66	0.66	0.96	0.68	0.17	0.71	0.75	0.83	0.16	0.49	0.073	0.22	0.015	1	0.049	0.046	0.94	0.65	0.32
C85	Yes	736	6	730	0.042	0.87	0.72	0.52	0.81	0.45	0.24	0.41	1.3e-09	0.00043	0.7	0.23	0.41	0.14	0.15	0.4	8.1e-06	0.2	0.43	0.8	0.57	0.88	0.68	0.23	0.88	0.95
C86	No	1621	21	1600	2e-14	0.031	0.27	0.53	0.027	0.18	0.0039	0.005	0.94	0.65	0.29	0.34	0.035	0.021	0.58	0.45	0.2	0.51	0.3	0.45	0.025	0.29	0.9	0.29	0.42	0.24
C87	No	1872	23	1849	0.26	0.34	0.019	0.49	0.85	0.55	0.66	0.97	0.21	0.11	0.34	0.75	0.23	0.13	0.057	0.59	0.15	0.32	0.22	0.61	0.013	0.72	0.61	0.12	0.57	0.071
C88	Yes	2062	60	2002	0.53	0.025	0.15	0.16	0.0046	0.75	0.061	1.4e-10	0.011	0.12	0.23	0.23	0.28	0.017	0.55	0.68	0.52	0.22	0.39	0.67	0.78	0.23	0.46	0.56	0.18	1
C89	Yes	2115	27	2088	0.97	0.5	0.11	0.73	0.025	0.41	2.7e-14	0.68	0.12	0.81	0.058	0.26	0.38	0.49	0.095	0.83	0.19	0.21	0.47	0.054	0.21	0.5	0.42	0.46	0.23	0.58
C90	Yes	2348	38	2310	0.78	0.94	0.26	0.61	0.16	0.94	0.0064	0.08	0.00042	0.018	4.2e-05	0.45	0.5	0.79	0.32	0.033	0.032	0.91	0.56	0.82	0.67	0.75	0.04	0.46	0.25	0.95
C91	Yes	847	7	840	1.6e-30	0.26	0.00072	0.0025	0.58	0.28	0.21	1e-05	0.0051	0.00032	0.2	0.64	0.23	0.93	0.025	0.31	0.47	0.57	0.89	0.5	0.11	0.2	0.93	0.73	0.053	0.99
C92	No	1964	6	1958	0.22	0.15	0.7	0.66	0.57	0.094	0.5	0.88	0.71	0.16	0.043	0.76	0.12	0.16	0.85	0.039	0.44	0.41	0.9	0.5	0.014	0.28	0.3	0.2	0.88	0.35
C93	Yes	1357	18	1339	0.56	0.15	0.78	0.22	0.99	0.23	0.66	0.23	4.5e-16	7.1e-06	0.08	0.89	0.88	0.44	0.47	0.1	0.6	0.21	0.81	0.77	0.35	0.74	0.85	0.5	0.26	0.47
C94	No	1811	20	1791	0.36	0.41	0.71	0.78	0.97	0.91	0.44	0.013	0.055	0.026	0.24	0.94	0.43	0.52	0.66	0.62	0.93	0.74	0.89	0.31	1	0.045	0.6	0.67	0.056	0.24
C95	No	2175	36	2139	0.34	0.26	0.43	0.17	0.99	0.82	0.64	0.33	0.65	0.23	0.57	0.7	0.21	0.35	0.76	0.65	0.35	0.64	0.12	0.29	0.43	0.68	0.88	0.9	0.3	0.34
C96	No	1895	29	1866	0.0099	0.23	0.99	0.16	0.34	0.064	0.66	0.11	0.28	0.44	0.19	0.27	0.16	0.061	0.89	0.015	0.63	0.049	0.55	0.05	0.34	0.081	0.68	0.011	0.72	0.65
C97	No	2089	18	2071	0.7	0.28	0.12	0.66	0.91	0.29	0.82	0.38	0.69	0.029	0.73	0.32	0.46	0.12	0.97	0.22	0.97	0.27	0.46	0.51	0.13	0.92	0.45	0.82	0.83	0.093
C98	Yes	2661	44	2617	1.3e-05	0.36	0.022	0.037	7.3e-19	0.68	0.012	0.95	0.037	0.33	0.52	0.6	0.41	0.98	0.14	0.025	0.077	0.54	0.18	0.25	0.62	0.11	0.21	0.91	0.75	0.42
C99	Yes	2641	17	2624	0.31	0.19	0.77	0.82	0.064	0.85	0.29	0.00012	0.00017	0.004	0.0016	0.48	0.14	0.35	0.67	0.43	0.54	0.14	0.98	0.59	0.65	0.33	0.48	0.37	0.77	1
C100	No	2051	58	1993	2.4e-06	0.016	0.17	0.77	0.11	0.26	0.039	0.48	0.015	0.087	0.66	0.0072	0.63	0.78	0.92	0.65	0.49	0.89	0.5	0.11	0.18	0.11	0.44	0.22	0.73	0.6
C101	No	1466	6	1460	0.51	0.78	0.45	0.43	0.23	0.56	0.67	0.87	0.25	0.94	0.3	0.78	0.18	0.37	0.65	0.63	0.69	0.47	0.73	0.75	0.88	0.53	0.72	0.034	0.28	0.37
C102	No	2494	21	2473	0.027	0.74	0.44	0.42	0.056	0.49	0.56	0.64	0.87	0.61	0.28	0.45	0.98	0.61	0.13	0.64	0.95	0.61	0.13	0.74	0.83	0.67	0.82	0.46	0.11	0.11
C103	No	3431	35	3396	0.29	0.15	0.58	0.18	0.076	0.2	0.29	0.028	0.9	0.032	0.15	0.33	0.2	0.034	0.62	0.35	0.23	0.38	0.64	0.61	0.72	0.66	0.16	0.64	0.8	0.3
C104	No	1461	8	1453	0.96	0.31	0.27	0.54	0.67	0.0014	0.91	0.37	0.069	0.027	0.45	0.16	0.96	0.97	0.55	0.097	0.76	0.49	0.45	0.78	0.67	0.26	0.86	0.3	0.45	0.46
C105	Yes	1204	18	1186	0.24	0.77	0.63	0.51	0.21	0.85	0.47	0.75	1.5e-17	6.8e-11	0.078	0.32	0.13	0.35	0.41	0.72	0.58	0.3	0.33	0.4	0.59	0.68	0.21	0.66	0.38	0.9
C106	Yes	1929	54	1875	0.96	0.011	0.17	0.75	0.74	0.98	0.55	0.78	0.54	0.22	0.69	0.45	0.45	0.62	0.45	2.3e-09	0.47	0.78	0.52	0.46	0.47	0.51	0.56	0.68	0.89	0.56
C107	No	2563	23	2540	3.5e-09	0.027	0.058	0.17	0.42	0.11	0.91	0.39	0.17	0.16	0.23	0.063	0.081	0.42	0.36	0.3	0.0015	0.94	0.57	0.76	0.75	0.069	0.94	0.93	0.26	0.59
C108	No	1896	16	1880	0.6	0.064	0.94	0.44	0.54	0.84	0.16	0.6	0.55	0.92	0.64	0.16	0.59	0.23	0.3	0.14	0.46	0.85	0.37	0.9	0.4	0.17	0.74	0.55	0.63	0.096
C109	No	1211	7	1204	3.4e-26	0.44	0.0005	0.097	0.4	0.0028	0.62	0.029	0.038	0.55	0.35	0.13	0.71	0.19	0.77	0.44	0.037	0.59	0.27	0.39	0.69	0.33	0.25	0.056	0.19	0.62
C110	Yes	1545	28	1517	6.6e-17	0.39	0.69	0.36	0.92	0.00047	0.84	0.58	0.071	0.17	0.77	0.21	0.28	0.51	0.12	0.43	0.021	0.68	0.16	0.87	0.66	0.43	0.79	0.58	0.68	0.82
C111	No	2546	35	2511	0.37	0.7	0.054	0.31	0.39	0.84	0.85	0.12	0.99	0.84	0.45	0.53	0.47	0.82	0.89	0.65	0.079	0.37	0.27	0.063	0.95	0.3	0.14	0.33	0.84	0.79
C112	Yes	1494	22	1472	0.063	0.8	0.14	0.34	0.42	0.45	0.56	0.77	0.83	0.68	0.99	0.049	0.021	0.69	0.00023	0.25	0.097	0.97	2e-05	0.83	0.24	0.55	0.035	0.66	0.75	0.72
C113	No	2820	17	2803	0.49	0.25	0.59	0.72	0.12	0.78	0.33	0.12	0.38	0.6	0.043	0.018	0.17	0.011	0.58	0.21	0.43	0.35	0.47	0.56	0.36	0.89	0.11	0.58	0.68	0.83
C114	Yes	1744	19	1725	0.017	0.24	0.34	0.22	0.001	0.25	0.48	0.062	0.76	0.69	0.11	0.0064	4.1e-05	6.1e-08	0.042	0.64	0.034	0.39	0.09	0.7	0.063	0.31	0.13	0.075	0.63	0.15
C115	No	2489	20	2469	0.8	0.0093	0.45	0.82	0.2	0.17	0.004	0.53	0.00057	0.038	0.5	0.58	0.31	0.29	0.89	0.26	0.61	0.84	0.98	0.32	0.4	0.88	0.097	0.4	0.035	0.015
C116	Yes	1689	44	1645	0.014	0.68	0.019	0.78	0.53	0.14	0.74	0.02	0.48	0.41	0.3	0.96	0.37	0.56	0.65	0.19	7.2e-06	0.81	0.66	0.89	0.75	0.53	0.21	0.68	0.44	0.31
C117	Yes	2162	20	2142	1.3e-16	0.23	0.0023	0.077	0.029	0.35	0.0065	0.00094	6.8e-06	0.012	0.12	0.41	0.011	0.015	0.82	0.044	0.0056	0.18	0.13	0.78	0.13	0.26	0.17	0.85	0.15	0.93
C118	No	4165	21	4144	0.74	0.23	0.13	0.31	0.032	0.15	0.58	0.21	0.27	0.85	0.79	0.89	0.15	0.21	0.53	0.088	0.53	0.3	0.35	0.31	0.22	0.15	0.05	0.91	0.28	0.52
C119	Yes	2732	29	2703	1.9e-08	0.98	0.0015	0.042	2.7e-24	5.2e-06	0.17	0.39	0.0099	0.66	0.63	0.56	0.14	0.58	0.63	0.039	0.38	0.72	0.12	0.15	0.89	0.27	0.48	0.89	0.71	0.56
C120	No	2183	20	2163	0.65	0.18	0.89	0.01	0.25	0.066	0.94	0.66	0.42	0.87	0.86	0.64	0.74	0.51	0.88	0.52	0.56	0.38	0.19	0.89	0.93	0.79	0.93	0.65	0.045	0.78
C121	Yes	3044	45	2999	0.15	0.75	0.0087	0.066	0.2	0.8	0.5	0.21	0.07	0.37	0.45	0.027	0.015	0.00016	0.13	0.14	0.79	0.52	0.00032	0.64	0.28	0.75	0.98	0.65	0.57	0.39
C122	No	1808	26	1782	0.25	0.012	0.27	0.052	0.31	0.57	0.75	0.57	0.91	0.68	0.95	0.0048	0.0015	0.89	0.067	0.63	0.77	0.96	0.71	0.45	0.31	0.61	0.2	0.081	0.9	0.78
C123	No	1384	26	1358	0.061	0.73	0.34	0.44	0.1	0.15	0.043	0.16	0.1	0.032	0.2	0.23	0.16	0.43	0.31	0.28	0.66	0.81	0.38	0.65	0.34	0.24	0.94	0.71	0.39	0.29
C124	Yes	1744	42	1702	2.5e-09	0.48	0.42	0.58	0.79	0.23	0.8	3.8e-07	1.5e-11	0.83	0.019	0.14	0.77	0.12	0.58	0.55	0.69	0.06	0.47	0.71	0.31	0.29	0.49	0.2	0.92	0.28
C125	No	2499	37	2462	7.3e-05	0.67	0.27	0.39	0.088	0.046	0.7	0.028	0.029	0.68	0.33	0.55	0.43	0.53	0.21	0.036	0.017	0.55	0.85	0.29	0.79	0.5	0.13	0.57	0.07	0.85
C126	Yes	2065	35	2030	6.2e-19	0.52	0.56	0.18	0.38	0.35	0.075	0.39	6.6e-06	2.1e-06	0.88	0.57	0.17	0.35	0.6	0.12	0.84	0.55	0.4	0.18	0.9	0.58	0.39	0.39	0.77	0.65

## Sheet: Table S2
EnsemblID	gene_name	gene_type	chr	start	end	width	strand	C1	C4	C6	C7	C8	C10	C11	C15	C17	C18	C20	C21	C22	C23	C25	C29	C30	C31	C32	C34	C35	C38	C39	C40	C41	C43	C44	C45	C49	C51	C55	C57	C61	C62	C63	C64	C65	C70	C71	C73	C76	C77
ENSG00000227232	WASH7P	unprocessed_pseudogene	chr1	14404	29570	15167	-	0	0	0	0	0	0	0	0	0	0	0	0	0	0	0	0	0	0	0	0	0	0	0	0	0	0	0	0	0	0	0	0	0	0	0	0	0	0	0	0	0	0
ENSG00000278267	MIR6859-1	miRNA	chr1	17369	17436	68	-	0	0	0	0	0	0	0	0	0	0	1	0	0	0	0	1	0	0	0	0	1	0	0	0	0	0	0	0	0	0	0	0	0	0	0	0	0	0	0	0	0	0
ENSG00000269981		processed_pseudogene	chr1	137682	137965	284	-	0	0	0	0	0	0	0	0	0	1	0	0	0	0	0	0	0	0	0	0	0	1	0	0	0	0	0	0	0	0	0	0	0	0	0	0	0	0	0	0	0	0
ENSG00000279457		protein_coding	chr1	184923	200322	15400	-	0	0	0	0	0	0	0	0	1	0	0	0	0	0	0	0	0	0	1	0	0	0	0	0	0	0	0	0	0	0	0	0	0	0	0	0	0	0	0	0	0	0
ENSG00000228463		lincRNA	chr1	257864	297502	39639	-	0	0	0	0	0	0	0	0	0	0	0	0	0	0	0	0	0	0	0	0	0	0	0	1	0	0	0	0	0	0	0	0	0	0	0	0	0	0	0	0	0	0
ENSG00000236679	RPL23AP24	processed_pseudogene	chr1	347982	348366	385	-	1	0	0	0	0	0	0	0	0	0	1	0	0	0	0	0	0	0	0	0	1	0	0	0	0	0	0	0	0	0	0	0	0	0	0	0	0	0	0	0	0	0
ENSG00000225972	MTND1P23	unprocessed_pseudogene	chr1	629062	629433	372	+	0	0	0	0	0	0	0	0	0	0	0	0	0	0	0	0	0	0	0	0	0	0	0	0	0	0	0	0	0	0	0	0	0	0	0	0	0	1	0	0	0	0
ENSG00000225630	MTND2P28	unprocessed_pseudogene	chr1	629640	630683	1044	+	0	0	0	0	0	0	0	0	0	0	1	0	1	0	0	0	0	0	0	0	0	0	0	0	0	0	0	0	0	0	0	0	0	0	0	0	0	1	0	0	0	0
ENSG00000237973	MTCO1P12	unprocessed_pseudogene	chr1	631074	632616	1543	+	0	0	0	0	0	0	0	0	0	0	0	0	0	0	0	1	0	0	0	0	0	0	0	0	0	0	0	0	0	0	0	0	0	0	0	0	0	0	0	0	0	0
ENSG00000229344	MTCO2P12	unprocessed_pseudogene	chr1	632757	633438	682	+	0	0	0	0	0	0	0	0	0	0	0	0	0	0	0	1	0	0	0	0	0	0	0	0	0	0	0	0	0	0	0	0	0	0	0	0	0	0	0	0	0	0
ENSG00000248527	MTATP6P1	unprocessed_pseudogene	chr1	633696	634376	681	+	0	0	0	0	0	0	0	0	1	0	0	0	0	0	0	0	0	1	0	0	0	0	0	0	0	0	0	1	0	0	0	0	0	0	0	0	0	1	0	0	0	0
ENSG00000198744	MTCO3P12	unprocessed_pseudogene	chr1	634376	634922	547	+	0	0	0	0	0	0	0	0	0	0	0	0	0	0	0	0	0	0	0	0	0	0	0	0	0	1	0	0	0	0	0	0	0	0	0	0	0	1	0	0	0	0
ENSG00000228327		transcribed_unprocessed_pseudogene	chr1	725885	778626	52742	-	0	0	0	0	0	0	0	0	0	0	0	0	0	0	0	0	0	0	0	0	0	0	0	0	0	0	0	0	0	0	0	0	0	0	0	0	0	0	0	0	0	0
ENSG00000237491		lincRNA	chr1	778770	810060	31291	+	0	0	0	0	0	0	0	0	0	0	0	0	0	0	0	0	0	0	0	0	0	0	0	0	0	0	0	0	0	0	0	0	0	0	0	0	0	0	0	0	0	0
ENSG00000230092		transcribed_unprocessed_pseudogene	chr1	800879	817712	16834	-	0	0	0	1	0	0	0	0	0	0	0	0	0	0	0	0	0	0	0	0	0	0	0	0	0	0	0	0	0	0	0	0	0	0	0	0	0	0	0	0	0	0
ENSG00000228794	LINC01128	processed_transcript	chr1	825138	859446	34309	+	1	0	0	0	0	0	0	0	0	0	0	1	0	0	0	0	0	0	0	0	0	0	0	0	0	0	0	1	0	0	0	0	0	0	0	0	1	0	0	0	0	0
ENSG00000225880	LINC00115	lincRNA	chr1	826206	827522	1317	-	0	0	0	0	0	0	0	0	0	0	0	0	0	0	0	0	0	0	0	0	0	0	0	0	0	0	0	0	0	0	0	0	0	0	0	0	1	0	0	0	0	0
ENSG00000187634	SAMD11	protein_coding	chr1	923928	944581	20654	+	0	0	0	0	0	0	0	0	0	0	0	0	0	0	1	0	1	0	0	0	0	0	0	1	1	0	1	0	1	0	0	0	0	0	0	0	0	0	0	0	0	0
ENSG00000188976	NOC2L	protein_coding	chr1	944204	959309	15106	-	0	0	0	0	0	0	0	0	0	0	0	0	0	0	0	0	0	0	1	0	0	0	0	0	0	0	0	0	0	0	0	0	0	0	0	0	0	0	0	1	0	0
ENSG00000187961	KLHL17	protein_coding	chr1	960587	965715	5129	+	1	0	0	0	0	0	0	0	0	0	0	0	1	0	0	0	0	0	0	0	0	0	0	0	0	0	0	0	0	0	0	0	0	0	0	0	0	0	0	0	0	0
ENSG00000272512		lincRNA	chr1	995966	998051	2086	-	0	0	0	0	0	0	0	0	0	0	0	0	0	0	0	1	0	0	0	0	0	0	0	0	1	0	0	0	0	0	0	0	0	0	0	0	0	1	0	0	0	1
ENSG00000188290	HES4	protein_coding	chr1	998962	1000172	1211	-	0	0	0	0	0	0	0	0	0	0	0	0	1	1	0	1	0	0	0	0	0	0	0	0	1	0	0	0	0	0	1	0	0	0	0	0	0	0	0	0	0	0
ENSG00000187608	ISG15	protein_coding	chr1	1001138	1014541	13404	+	0	0	0	1	0	0	0	0	0	0	1	0	1	0	0	0	0	0	0	0	0	0	1	0	0	0	0	0	0	0	0	0	0	0	0	0	0	0	0	0	0	1
ENSG00000188157	AGRN	protein_coding	chr1	1020123	1056118	35996	+	0	1	1	1	0	0	0	0	0	1	1	0	1	1	0	0	0	0	1	0	0	0	1	0	0	0	0	0	0	0	1	1	0	0	0	0	0	0	1	0	0	0
ENSG00000217801		transcribed_unprocessed_pseudogene	chr1	1059734	1069355	9622	+	0	0	0	0	0	0	0	0	0	0	0	0	0	1	0	0	0	0	0	0	0	0	0	1	0	0	0	0	0	0	0	0	0	0	0	0	0	0	0	0	0	0
ENSG00000131591	C1orf159	protein_coding	chr1	1081818	1116361	34544	-	0	0	0	0	0	0	0	0	0	0	1	0	1	0	0	0	0	0	0	0	0	0	0	0	1	0	0	0	0	0	1	0	0	0	0	0	0	0	0	0	0	0
ENSG00000078808	SDF4	protein_coding	chr1	1216908	1232031	15124	-	0	0	1	0	0	0	0	0	0	0	0	0	0	0	0	0	0	0	0	0	0	0	0	0	0	0	0	0	0	0	0	0	0	0	0	0	0	1	0	0	0	0
ENSG00000176022	B3GALT6	protein_coding	chr1	1232265	1235041	2777	+	0	1	0	0	0	0	0	0	0	0	0	0	1	0	0	0	0	0	0	0	0	0	1	0	0	0	0	0	0	0	0	0	0	1	0	0	1	0	0	0	0	0
ENSG00000160087	UBE2J2	protein_coding	chr1	1253909	1273885	19977	-	0	0	1	0	0	0	0	0	0	0	0	0	1	0	0	0	0	0	0	0	0	0	0	0	0	0	0	0	0	0	0	0	0	0	0	0	0	1	0	0	0	0
ENSG00000230415		lincRNA	chr1	1275223	1280420	5198	+	0	0	0	0	0	0	0	0	0	0	0	0	0	0	0	0	0	0	1	0	0	0	0	1	0	0	0	0	0	0	0	0	0	0	0	0	0	0	0	0	0	0
ENSG00000162572	SCNN1D	protein_coding	chr1	1280436	1292029	11594	+	1	0	0	0	0	0	0	0	0	0	0	0	1	0	0	0	0	0	1	0	0	0	0	0	0	0	0	0	0	0	0	0	0	0	0	0	0	0	0	0	0	0
ENSG00000131584	ACAP3	protein_coding	chr1	1292376	1309609	17234	-	0	0	0	0	0	0	1	0	1	0	0	0	1	0	0	0	0	0	1	0	0	0	0	1	0	1	0	0	0	0	1	0	0	1	0	0	0	1	0	0	0	0
ENSG00000169972	PUSL1	protein_coding	chr1	1308567	1311677	3111	+	0	0	0	0	0	0	0	0	0	0	0	0	1	0	0	0	0	0	0	0	0	0	0	0	0	0	0	0	0	0	0	0	0	0	0	0	0	0	0	0	0	0
ENSG00000127054	CPSF3L	protein_coding	chr1	1311585	1324691	13107	-	1	0	0	0	0	0	0	0	0	0	0	0	0	0	0	0	0	0	1	0	0	0	0	0	0	0	0	0	1	0	0	0	0	0	0	0	0	0	0	0	0	0
ENSG00000240731		sense_intronic	chr1	1317581	1318689	1109	-	0	0	0	0	0	0	0	0	0	0	0	0	0	0	0	0	1	0	0	0	0	0	0	0	0	0	0	0	0	0	0	0	0	0	0	0	0	0	0	0	0	1
ENSG00000224051	CPTP	protein_coding	chr1	1324756	1328897	4142	+	0	0	0	0	0	0	0	0	0	0	0	0	1	0	0	0	0	0	1	0	0	0	0	0	0	0	0	0	0	0	0	0	0	0	0	0	0	0	0	0	0	1
ENSG00000107404	DVL1	protein_coding	chr1	1335276	1349350	14075	-	1	0	0	0	0	0	0	0	0	0	0	0	1	0	0	0	0	0	0	0	0	0	0	0	0	0	0	0	0	0	0	1	0	0	0	0	0	1	0	0	0	0
ENSG00000162576	MXRA8	protein_coding	chr1	1352689	1361777	9089	-	0	0	0	0	0	0	0	0	0	0	0	0	0	0	1	0	1	0	0	0	0	0	0	1	1	0	1	1	1	0	0	0	0	0	0	1	0	0	0	0	0	0
ENSG00000175756	AURKAIP1	protein_coding	chr1	1373730	1375495	1766	-	1	0	0	0	0	0	0	0	0	0	0	0	1	0	0	0	0	0	0	0	0	0	0	0	0	0	0	0	0	0	0	0	0	0	0	0	0	0	0	0	0	0
ENSG00000221978	CCNL2	protein_coding	chr1	1385711	1399328	13618	-	0	0	0	0	0	0	0	0	0	0	0	0	0	0	0	0	0	0	0	0	0	0	0	0	0	0	0	0	0	0	0	0	0	0	0	0	0	0	0	0	0	0
ENSG00000224870		processed_transcript	chr1	1399522	1402046	2525	+	0	1	1	0	0	0	0	0	0	0	0	0	0	0	0	0	0	0	0	0	0	0	0	0	0	0	0	0	0	0	0	0	0	0	0	0	0	0	0	0	0	0
ENSG00000242485	MRPL20	protein_coding	chr1	1401908	1407313	5406	-	0	0	0	0	0	0	0	0	0	0	0	0	0	0	0	0	0	0	0	0	0	0	0	0	0	0	0	0	0	0	0	0	0	0	0	0	0	1	0	0	0	0
ENSG00000272455		lincRNA	chr1	1409096	1410618	1523	+	0	0	0	0	0	0	0	0	0	0	0	0	0	0	0	0	0	0	0	0	0	0	0	0	0	0	0	0	0	0	0	0	0	0	0	0	0	0	0	0	0	1
ENSG00000235098	ANKRD65	protein_coding	chr1	1418420	1421769	3350	-	0	0	0	0	0	0	0	0	0	0	0	0	0	0	0	0	0	0	0	0	0	0	0	0	1	0	0	0	0	0	0	0	0	0	1	0	0	0	1	0	0	0
ENSG00000225905		antisense	chr1	1420245	1422691	2447	+	0	0	0	0	0	0	0	0	0	0	0	0	0	0	0	0	0	0	0	0	0	0	0	0	0	0	0	0	0	0	0	0	0	0	0	0	0	0	0	0	0	0
ENSG00000205116	TMEM88B	protein_coding	chr1	1426128	1427787	1660	+	0	0	0	0	0	0	0	0	0	0	1	0	1	0	0	0	0	0	0	0	0	0	0	0	0	0	0	0	0	0	0	0	1	0	1	0	0	0	0	1	0	0
ENSG00000225285		lincRNA	chr1	1430539	1434573	4035	-	0	0	0	0	0	0	0	0	0	0	0	0	0	0	0	0	0	0	0	0	0	0	0	0	0	0	0	0	0	0	0	0	0	0	0	0	1	0	0	0	0	0
ENSG00000179403	VWA1	protein_coding	chr1	1434861	1442882	8022	+	0	0	0	0	0	0	0	0	0	0	0	0	1	0	1	0	0	0	1	1	0	0	0	0	0	0	0	0	0	0	0	0	1	0	1	0	0	0	0	1	0	0
ENSG00000160072	ATAD3B	protein_coding	chr1	1471769	1497848	26080	+	1	0	0	0	0	0	0	0	0	0	0	0	0	0	0	0	0	0	0	0	0	0	0	0	0	0	0	0	0	0	0	0	0	0	0	0	0	0	0	0	0	0
ENSG00000197785	ATAD3A	protein_coding	chr1	1512151	1534687	22537	+	1	0	0	0	0	0	0	0	0	0	0	0	1	0	0	1	0	0	0	0	0	0	0	0	0	0	0	0	0	0	0	0	0	0	0	0	0	0	0	0	0	0
ENSG00000205090	TMEM240	protein_coding	chr1	1535174	1540453	5280	-	1	0	0	1	0	0	0	0	0	0	0	0	1	0	0	0	0	0	0	0	1	0	0	0	0	0	0	0	0	0	0	0	0	0	0	0	0	0	0	0	0	0
ENSG00000160075	SSU72	protein_coding	chr1	1541673	1574869	33197	-	0	0	0	0	0	0	0	0	0	0	0	0	0	0	0	0	0	0	0	0	0	0	0	0	0	0	0	0	0	0	0	0	0	0	0	0	0	0	0	0	0	0
ENSG00000215014		lincRNA	chr1	1574975	1577075	2101	+	0	0	0	0	0	0	0	0	0	0	0	0	1	0	0	0	0	0	0	0	0	0	0	0	0	0	0	0	0	0	0	0	0	0	0	0	0	0	0	0	0	0
ENSG00000228594	FNDC10	protein_coding	chr1	1598012	1600096	2085	-	1	0	0	0	0	0	0	0	0	0	0	0	0	0	0	0	0	0	0	0	0	0	0	0	0	0	0	0	0	0	0	1	0	0	0	0	0	0	0	0	0	0
ENSG00000272106		antisense	chr1	1613758	1615795	2038	-	0	0	0	0	0	1	0	0	0	0	0	0	1	0	0	0	0	0	0	0	1	0	0	0	0	0	0	0	0	0	0	0	0	0	0	0	0	0	1	0	0	0
ENSG00000197530	MIB2	protein_coding	chr1	1615415	1630610	15196	+	0	0	0	0	0	0	0	0	0	0	0	0	1	0	0	0	0	0	0	0	0	0	0	0	0	0	0	0	0	0	0	0	0	0	0	0	0	1	0	0	0	0
ENSG00000248333	CDK11B	protein_coding	chr1	1635227	1659012	23786	-	0	0	1	0	0	0	0	0	0	0	1	0	0	0	0	0	0	0	0	0	0	0	0	0	0	0	0	0	0	0	0	0	0	0	0	0	0	0	0	0	0	1
ENSG00000272004		antisense	chr1	1659325	1662602	3278	+	0	0	0	0	0	0	0	0	0	0	0	0	0	0	0	0	0	0	0	0	0	0	0	0	0	0	0	0	0	0	0	0	0	0	0	0	0	0	0	0	0	0
ENSG00000189339	SLC35E2B	protein_coding	chr1	1659529	1692728	33200	-	1	0	0	0	0	0	0	0	0	0	1	0	0	0	0	0	0	0	0	0	0	0	0	0	0	0	0	0	0	0	0	0	0	0	0	0	0	0	0	0	0	0
ENSG00000268575		processed_transcript	chr1	1702736	1737688	34953	-	0	0	0	0	0	0	0	0	0	0	0	0	0	0	0	0	0	0	0	0	0	0	0	0	0	0	0	0	0	0	0	0	0	0	0	0	0	0	1	0	0	0
ENSG00000215790	SLC35E2	protein_coding	chr1	1724838	1745992	21155	-	0	0	0	0	0	0	0	0	0	0	0	0	0	0	0	0	0	0	0	0	0	0	0	0	0	0	0	0	0	0	0	0	0	0	0	0	1	0	0	0	0	0
ENSG00000008130	NADK	protein_coding	chr1	1751232	1780457	29226	-	0	0	0	0	0	1	0	0	0	0	0	0	0	0	0	0	0	0	0	0	0	0	0	0	0	0	0	0	0	0	0	0	0	0	0	0	0	1	0	0	0	1
ENSG00000078369	GNB1	protein_coding	chr1	1785285	1891117	105833	-	1	0	1	1	0	0	0	0	0	0	0	1	0	0	0	0	0	0	0	0	0	0	0	0	0	0	0	0	0	0	1	0	0	0	0	0	0	0	0	0	0	0
ENSG00000231050		antisense	chr1	1891471	1892658	1188	+	1	0	0	0	0	0	0	0	0	0	0	0	0	0	0	0	0	0	0	0	0	0	0	0	0	0	0	0	0	0	0	0	0	0	0	0	0	0	0	0	0	0
ENSG00000142609	CFAP74	protein_coding	chr1	1921951	2003837	81887	-	0	0	0	1	0	0	0	1	1	1	1	0	1	0	0	0	0	0	0	0	0	0	0	0	0	0	1	0	0	0	0	1	0	1	0	0	0	0	0	0	0	0
ENSG00000233542		antisense	chr1	2013213	2015530	2318	-	0	0	0	1	0	0	0	0	0	0	0	0	0	1	0	0	0	0	0	0	0	0	0	0	0	0	0	0	0	0	0	0	0	0	0	0	0	0	0	0	0	0
ENSG00000187730	GABRD	protein_coding	chr1	2019324	2030751	11428	+	1	0	0	1	0	0	0	0	1	0	1	0	1	0	0	0	0	0	0	0	0	0	0	0	0	0	0	0	0	0	0	1	0	1	0	0	0	0	0	0	0	0
ENSG00000067606	PRKCZ	protein_coding	chr1	2050470	2185395	134926	+	0	0	1	0	0	0	0	0	1	0	0	1	1	0	0	0	0	0	0	0	0	0	0	0	0	0	0	0	0	0	0	0	0	1	0	1	0	1	0	0	0	1
ENSG00000162585	FAAP20	protein_coding	chr1	2184461	2212720	28260	-	0	0	0	0	1	0	0	0	0	0	0	0	1	0	0	0	0	0	0	0	0	0	0	0	0	0	0	1	1	0	0	0	0	0	0	0	0	0	0	1	0	0
ENSG00000157933	SKI	protein_coding	chr1	2228695	2310119	81425	+	0	0	0	0	0	0	0	0	0	0	0	0	1	0	0	0	0	0	0	0	0	0	0	0	0	0	0	0	0	0	1	0	0	0	0	0	0	0	0	0	0	0
ENSG00000116151	MORN1	protein_coding	chr1	2321253	2391707	70455	-	0	1	0	1	0	0	0	1	0	0	0	0	1	0	0	0	0	0	0	0	0	0	0	0	0	1	1	0	0	0	0	1	0	0	0	0	0	0	0	0	0	0
ENSG00000269896		transcribed_processed_pseudogene	chr1	2350414	2352820	2407	-	0	0	0	1	0	0	1	0	0	0	0	0	0	0	0	0	0	0	0	0	0	0	0	0	0	0	0	0	1	0	0	0	0	0	0	0	0	0	0	0	0	0
ENSG00000272420		sense_intronic	chr1	2363061	2363628	568	-	0	0	1	0	0	0	0	0	0	0	0	0	0	0	1	0	0	0	0	0	0	0	0	0	0	0	0	0	0	0	0	0	0	0	0	0	0	0	0	0	0	0
ENSG00000157916	RER1	protein_coding	chr1	2391775	2405444	13670	+	0	0	1	1	0	0	0	0	0	0	0	0	1	0	1	0	0	0	0	1	0	0	0	1	0	0	0	1	0	0	0	0	0	0	0	0	0	1	0	0	0	1
ENSG00000157911	PEX10	protein_coding	chr1	2403964	2413797	9834	-	0	0	1	0	0	0	0	0	0	0	0	0	1	0	0	0	0	0	0	1	0	0	0	0	0	0	0	0	1	0	0	0	0	0	0	0	0	0	0	0	0	0
ENSG00000149527	PLCH2	protein_coding	chr1	2425980	2505530	79551	+	0	0	1	0	1	0	0	0	0	0	0	0	1	0	0	0	0	0	0	1	0	0	0	1	0	0	0	0	0	0	1	0	0	0	0	0	1	0	0	0	0	0
ENSG00000157881	PANK4	protein_coding	chr1	2508533	2526628	18096	-	1	0	0	1	0	0	1	0	0	0	0	0	1	0	0	0	0	0	0	0	0	0	0	0	0	0	0	0	0	0	0	1	0	1	0	0	0	0	0	0	0	0
ENSG00000197921	HES5	protein_coding	chr1	2528745	2530245	1501	-	1	0	0	0	0	0	0	0	0	0	0	0	1	0	0	0	1	0	0	0	0	0	1	0	0	0	0	0	0	0	0	0	0	0	0	1	0	0	0	0	1	0
ENSG00000272449		lincRNA	chr1	2546465	2547460	996	+	0	0	0	0	0	0	0	0	0	0	0	0	1	0	0	0	0	0	0	0	0	0	0	0	0	0	0	0	0	0	0	0	0	0	0	0	0	0	0	0	0	0
ENSG00000157873	TNFRSF14	protein_coding	chr1	2555639	2565382	9744	+	0	0	0	0	0	0	0	0	1	0	1	0	1	1	0	0	0	0	0	0	0	0	0	0	0	0	0	1	0	0	1	0	0	0	0	0	0	0	0	0	0	1
ENSG00000157870	FAM213B	protein_coding	chr1	2586491	2591469	4979	+	1	0	0	0	0	0	0	0	0	0	0	0	0	0	0	0	0	0	0	0	0	0	0	0	0	1	0	0	0	0	0	1	0	0	0	0	0	1	0	0	0	0
ENSG00000177133	LINC00982	antisense	chr1	3059615	3068437	8823	-	0	1	0	1	1	0	0	0	0	1	0	0	0	0	0	0	1	0	0	0	0	0	0	0	0	1	0	1	0	0	0	0	0	0	0	1	0	0	0	0	1	0
ENSG00000142611	PRDM16	protein_coding	chr1	3069168	3438621	369454	+	0	0	0	1	0	0	0	0	0	1	0	0	0	0	0	0	1	0	0	0	0	0	0	1	0	0	0	1	0	0	0	0	0	0	0	1	0	0	0	0	0	0
ENSG00000162591	MEGF6	protein_coding	chr1	3489920	3611495	121576	-	0	0	0	0	0	0	0	0	0	0	0	0	1	0	0	0	0	0	0	0	0	0	0	0	1	1	0	0	0	0	0	0	0	0	0	0	0	1	0	0	0	0
ENSG00000238260		antisense	chr1	3623190	3624743	1554	-	0	0	0	0	0	0	0	0	0	0	0	0	1	0	0	1	0	0	0	0	0	0	0	0	0	0	0	0	0	0	0	0	0	1	0	0	0	0	0	0	0	0
ENSG00000158109	TPRG1L	protein_coding	chr1	3625002	3630127	5126	+	1	0	0	0	0	0	0	0	0	0	0	0	0	0	0	0	0	0	0	0	0	0	0	0	0	0	0	0	0	0	1	1	0	0	0	0	0	0	0	0	0	0
ENSG00000116213	WRAP73	protein_coding	chr1	3630767	3652761	21995	-	0	1	0	0	0	0	0	0	0	0	0	0	0	0	0	0	0	0	0	0	0	0	0	0	0	0	0	0	0	0	0	0	0	0	0	0	0	0	0	0	0	0
ENSG00000227372	TP73-AS1	unitary_pseudogene	chr1	3735601	3747336	11736	-	0	0	0	0	0	0	0	0	0	0	0	0	0	0	1	0	0	0	0	0	0	0	0	0	0	0	0	0	0	0	0	0	0	0	0	0	0	0	0	0	0	1
ENSG00000130764	LRRC47	protein_coding	chr1	3778558	3796504	17947	-	0	0	0	0	0	0	0	0	0	0	0	0	1	0	0	0	0	0	0	0	0	0	0	0	0	0	0	0	0	0	0	0	0	1	0	0	0	1	0	0	0	0
ENSG00000116198	CEP104	protein_coding	chr1	3812081	3857214	45134	-	0	0	0	0	1	0	0	0	0	0	0	0	1	1	0	0	0	0	0	0	0	0	0	0	0	0	0	0	0	0	0	0	1	1	0	0	1	0	0	0	0	1
ENSG00000169598	DFFB	protein_coding	chr1	3857267	3885429	28163	+	0	0	0	0	1	0	0	0	0	0	0	0	0	0	0	0	0	0	0	0	0	0	0	0	0	0	0	0	0	0	0	0	0	0	0	1	0	0	0	0	0	0
ENSG00000198912	C1orf174	protein_coding	chr1	3889125	3900293	11169	-	0	0	0	0	0	0	0	0	0	0	0	0	0	0	0	0	0	0	0	0	0	0	0	0	0	0	0	0	1	0	0	0	0	1	0	0	0	0	1	0	0	0
ENSG00000196581	AJAP1	protein_coding	chr1	4654732	4792534	137803	+	0	0	1	0	0	0	0	0	0	0	0	1	0	0	0	0	0	0	0	0	0	0	0	0	0	0	0	1	0	0	1	0	0	1	0	0	0	0	1	0	0	1
ENSG00000236948		lincRNA	chr1	5561709	5668295	106587	-	0	0	0	1	0	0	0	0	0	0	0	0	0	1	0	0	0	0	0	0	0	0	0	1	0	0	0	0	0	0	0	0	0	0	0	0	0	0	0	0	0	0
ENSG00000131697	NPHP4	protein_coding	chr1	5862811	5992473	129663	-	0	0	0	1	0	0	0	0	0	1	0	0	0	0	0	0	0	0	0	1	0	1	0	0	0	0	0	0	0	0	0	0	0	0	0	0	0	1	1	0	0	0
ENSG00000069424	KCNAB2	protein_coding	chr1	5991466	6101193	109728	+	1	0	0	0	0	0	0	0	0	0	0	0	0	0	0	0	0	0	0	0	0	0	1	0	0	0	0	1	0	1	0	1	0	0	0	0	0	0	1	0	0	0
ENSG00000116254	CHD5	protein_coding	chr1	6101793	6180123	78331	-	1	0	0	0	0	0	0	0	0	0	0	0	0	0	1	0	0	0	0	0	0	0	0	1	0	0	0	0	0	0	0	1	0	1	0	0	0	1	0	0	0	0
ENSG00000116251	RPL22	protein_coding	chr1	6181269	6209389	28121	-	0	0	0	0	0	0	0	0	0	0	0	0	0	0	1	0	0	0	0	0	0	0	0	0	0	0	0	0	0	0	0	0	0	0	0	0	0	1	0	0	0	0
ENSG00000226944		antisense	chr1	6204840	6205780	941	-	0	0	0	0	0	0	0	0	0	0	0	0	0	0	0	0	0	1	0	0	0	0	0	0	0	0	0	0	0	0	0	0	0	0	0	0	0	0	0	0	0	0
ENSG00000158286	RNF207	protein_coding	chr1	6205475	6221299	15825	+	1	0	0	0	0	0	0	0	0	0	0	0	1	1	1	0	0	0	0	0	0	0	0	0	0	0	0	0	0	0	0	0	0	1	0	0	0	0	0	0	0	0
ENSG00000116237	ICMT	protein_coding	chr1	6221193	6235972	14780	-	0	0	0	1	0	0	0	0	1	0	0	0	0	0	0	0	0	0	0	0	0	0	0	1	0	0	0	0	0	0	0	0	0	0	0	0	0	0	0	0	0	0
ENSG00000158292	GPR153	protein_coding	chr1	6247346	6260975	13630	-	0	0	0	0	0	0	0	0	0	0	0	0	0	0	0	0	0	0	0	0	0	1	0	0	0	0	0	0	0	0	0	0	0	0	0	0	0	0	0	0	0	0
ENSG00000097021	ACOT7	protein_coding	chr1	6264269	6394391	130123	-	1	0	0	1	0	0	0	0	0	0	0	0	0	0	0	0	0	0	0	1	0	0	0	0	0	0	0	0	0	0	0	1	0	0	0	0	0	0	1	0	0	0
ENSG00000215788	TNFRSF25	protein_coding	chr1	6461151	6466195	5045	-	1	0	0	0	0	0	1	0	0	0	0	0	0	0	0	0	0	0	0	0	0	0	0	0	0	0	0	0	0	0	0	0	0	0	0	0	0	1	1	0	0	0
ENSG00000171680	PLEKHG5	protein_coding	chr1	6466092	6520061	53970	-	1	0	0	1	0	0	0	0	0	0	0	0	0	1	0	0	0	0	0	0	0	0	0	0	0	0	0	0	0	0	0	0	0	0	0	0	0	1	1	0	0	0
ENSG00000162408	NOL9	protein_coding	chr1	6521347	6554535	33189	-	0	0	0	0	0	0	0	0	0	0	0	0	0	1	0	0	0	0	0	0	0	0	0	0	0	0	0	0	0	0	0	0	0	0	0	0	0	0	1	0	0	0
ENSG00000204859	ZBTB48	protein_coding	chr1	6580001	6589280	9280	+	1	1	0	0	0	0	0	0	0	0	0	0	0	1	0	0	0	0	0	0	1	0	0	0	0	0	0	0	0	0	0	0	0	0	0	0	0	0	1	0	0	0
ENSG00000162413	KLHL21	protein_coding	chr1	6590724	6614607	23884	-	0	0	0	1	1	1	0	1	0	0	0	0	0	0	0	1	0	0	0	1	0	0	0	0	0	0	1	1	0	0	0	0	0	0	0	0	1	0	0	0	0	0
ENSG00000116273	PHF13	protein_coding	chr1	6613685	6624033	10349	+	0	0	0	0	1	0	0	0	0	0	0	0	0	0	0	0	0	0	0	0	0	0	0	0	0	0	0	0	0	0	0	0	0	0	0	0	0	0	0	0	0	0
ENSG00000041988	THAP3	protein_coding	chr1	6624866	6635586	10721	+	0	0	0	0	0	0	0	0	1	0	0	0	0	0	0	0	0	0	0	1	0	0	0	0	0	0	0	0	1	0	0	0	0	1	0	0	0	0	0	0	0	1
ENSG00000007923	DNAJC11	protein_coding	chr1	6634168	6701924	67757	-	1	1	0	0	0	0	0	0	0	0	0	1	0	0	0	0	0	0	0	0	0	0	0	0	0	0	0	0	0	0	0	1	0	1	0	0	0	0	0	0	0	0
ENSG00000237436		antisense	chr1	6783892	6784843	952	-	0	0	0	0	0	0	0	0	0	0	0	0	0	0	0	0	0	0	0	0	0	0	0	0	0	0	0	0	0	0	0	0	0	0	0	0	0	0	0	0	0	0
ENSG00000171735	CAMTA1	protein_coding	chr1	6785324	7769706	984383	+	1	0	0	1	0	0	0	0	0	0	0	0	1	0	1	0	0	0	0	1	0	0	0	0	0	0	0	0	0	1	0	0	0	0	0	0	0	0	0	0	0	0
ENSG00000237402	CAMTA1-IT1	sense_intronic	chr1	7368942	7370270	1329	+	0	0	0	0	0	0	0	0	0	0	0	0	0	0	0	0	0	0	0	0	0	0	0	0	0	0	0	0	0	0	1	0	0	0	0	0	0	0	0	0	0	0
ENSG00000270171		lincRNA	chr1	7693124	7694844	1721	-	0	0	0	0	1	0	0	0	0	0	0	0	0	0	0	0	0	0	0	0	0	0	0	0	0	0	0	0	0	0	0	0	0	0	0	0	0	0	0	0	0	0
ENSG00000270035		lincRNA	chr1	7698303	7698872	570	-	0	0	0	0	0	0	0	0	0	0	0	0	0	0	0	0	0	0	0	0	0	0	0	0	0	0	0	0	0	0	0	0	0	0	0	0	0	0	0	0	0	0
ENSG00000269978		lincRNA	chr1	7700704	7700970	267	-	0	0	0	0	0	0	0	0	0	0	0	0	0	0	0	0	0	0	0	0	0	0	0	0	0	0	0	0	0	0	0	0	0	0	0	0	0	0	0	0	0	0
ENSG00000049245	VAMP3	protein_coding	chr1	7771269	7781432	10164	+	1	0	1	0	0	0	0	0	0	0	0	1	0	0	1	0	0	0	0	1	0	0	0	0	1	0	0	0	0	0	0	0	1	0	1	1	1	0	0	1	0	0
ENSG00000269925		sense_intronic	chr1	7776383	7776775	393	+	0	0	0	0	0	0	1	0	0	0	1	0	0	0	0	0	0	0	0	0	0	0	0	0	0	0	0	0	0	0	0	0	0	0	0	0	0	0	0	0	0	0
ENSG00000049246	PER3	protein_coding	chr1	7784320	7845177	60858	+	0	0	1	0	0	0	0	0	0	0	0	0	0	0	0	0	0	0	0	0	0	0	0	0	0	1	0	0	0	0	0	0	0	0	0	1	0	0	0	0	1	1
ENSG00000116288	PARK7	protein_coding	chr1	7954291	7985505	31215	+	0	0	0	0	0	0	0	0	0	0	0	0	0	0	0	0	0	0	0	0	0	0	0	0	0	0	0	0	0	0	0	0	0	0	0	0	0	0	0	0	0	0
ENSG00000116285	ERRFI1	protein_coding	chr1	8004404	8026308	21905	-	0	1	0	0	1	0	0	0	0	0	1	0	0	0	0	0	0	0	0	0	0	0	0	0	1	0	0	0	0	0	1	0	0	0	0	0	0	0	1	0	0	0
ENSG00000162426	SLC45A1	protein_coding	chr1	8317826	8344167	26342	+	1	0	0	1	0	0	0	0	0	0	0	1	1	0	0	0	0	0	0	1	0	0	0	0	0	0	0	0	0	0	1	1	0	0	0	0	0	0	0	0	0	0
ENSG00000142599	RERE	protein_coding	chr1	8352397	8817643	465247	-	0	0	1	0	0	0	0	0	0	0	0	0	0	0	1	0	0	0	0	0	0	0	0	1	0	1	0	0	0	0	0	0	0	0	0	0	0	1	0	0	0	0
ENSG00000221083		snoRNA	chr1	8511795	8511919	125	-	0	0	0	0	0	0	0	0	0	0	0	0	0	0	0	0	0	0	0	0	0	0	0	0	0	0	0	0	0	0	0	0	0	0	0	0	0	0	0	0	0	0
ENSG00000224315	RPL7P7	processed_pseudogene	chr1	8786211	8786913	703	-	0	0	0	0	0	0	0	0	0	0	0	0	0	0	0	0	0	0	0	0	0	0	0	0	0	0	0	0	0	0	0	0	0	0	0	0	0	0	0	0	0	0
ENSG00000222511		misc_RNA	chr1	8796571	8796673	103	-	0	0	0	0	0	0	0	0	0	0	0	0	0	0	0	0	0	0	0	0	0	0	0	0	0	0	1	0	0	0	0	0	0	0	0	0	0	0	0	0	0	0
ENSG00000228423		lincRNA	chr1	8805860	8807051	1192	-	0	0	0	0	0	0	0	0	0	0	1	0	0	0	0	0	0	0	0	0	0	0	0	0	0	0	0	0	0	0	0	0	0	0	0	0	0	0	0	0	0	0
ENSG00000074800	ENO1	protein_coding	chr1	8861002	8879249	18248	-	0	0	0	0	0	0	0	0	0	0	0	0	0	0	0	0	1	0	0	0	0	0	0	0	0	0	0	0	1	0	0	0	0	0	0	1	0	0	0	0	0	0
ENSG00000236269	ENO1-IT1	sense_intronic	chr1	8875788	8878007	2220	-	0	0	0	0	0	0	0	0	0	0	0	0	0	0	0	0	0	0	0	0	0	0	0	0	0	0	0	0	0	0	0	0	0	0	0	1	0	0	0	0	0	0
ENSG00000142583	SLC2A5	protein_coding	chr1	9035107	9088478	53372	-	0	0	0	0	0	0	0	0	0	1	1	0	0	0	0	0	0	1	0	0	0	0	0	0	0	0	0	0	0	0	0	0	0	0	0	0	0	0	0	0	0	1
ENSG00000228526	MIR34A	lincRNA	chr1	9148011	9196983	48973	-	0	0	0	0	0	0	0	0	0	0	0	0	0	0	0	0	0	0	0	0	0	0	0	1	0	0	0	1	0	0	0	0	0	0	0	0	0	0	0	0	0	0
ENSG00000281937		lincRNA	chr1	9197143	9198906	1764	-	1	0	0	1	0	0	0	0	0	0	0	0	0	1	1	0	0	0	0	0	0	0	0	0	0	0	0	0	0	0	0	0	0	0	0	0	0	0	0	0	0	0
ENSG00000049239	H6PD	protein_coding	chr1	9234775	9271337	36563	+	0	0	0	0	1	0	0	0	0	0	0	0	0	0	1	0	0	0	0	0	0	0	0	0	0	0	0	1	0	0	0	0	0	0	0	0	0	0	0	0	0	0
ENSG00000171621	SPSB1	protein_coding	chr1	9292880	9369532	76653	+	1	1	0	0	1	0	0	1	0	0	0	0	0	0	1	0	0	0	0	0	0	1	0	0	0	0	0	0	0	0	0	0	0	0	1	0	1	0	0	1	1	0
ENSG00000171612	SLC25A33	protein_coding	chr1	9539482	9585179	45698	+	0	0	0	0	1	0	0	1	0	0	0	0	0	0	0	0	1	0	0	0	0	0	0	0	0	0	0	0	0	0	0	0	0	0	0	1	0	0	0	0	0	0
ENSG00000231181		processed_pseudogene	chr1	9576427	9576985	559	+	0	0	0	0	0	0	0	0	0	0	0	0	0	0	0	1	0	0	0	0	0	0	0	0	0	0	0	0	0	0	0	0	0	0	0	1	0	0	0	0	0	0
ENSG00000188807	TMEM201	protein_coding	chr1	9588922	9614873	25952	+	0	0	0	0	0	0	0	0	0	0	0	0	0	0	0	0	0	0	0	0	1	0	0	0	0	0	0	0	0	0	0	1	0	0	0	0	0	1	0	0	0	0
ENSG00000171608	PIK3CD	protein_coding	chr1	9651732	9729114	77383	+	1	0	0	0	0	0	0	0	0	1	0	0	0	0	0	0	0	0	0	0	0	0	0	0	0	0	0	0	0	1	0	1	0	1	0	0	1	0	0	0	0	0
ENSG00000171603	CLSTN1	protein_coding	chr1	9729026	9824526	95501	-	1	0	0	0	0	0	0	0	0	0	0	1	0	0	0	0	0	0	1	0	0	1	0	0	0	0	0	0	0	0	1	0	0	1	0	0	0	1	0	0	0	0
ENSG00000178585	CTNNBIP1	protein_coding	chr1	9848276	9910336	62061	-	0	0	0	0	0	1	0	0	0	0	0	0	1	0	0	0	0	0	0	0	0	0	0	1	0	0	0	0	0	0	0	0	0	0	0	0	0	0	0	0	0	0
ENSG00000162441	LZIC	protein_coding	chr1	9922113	9943407	21295	-	0	0	1	0	0	0	0	0	0	0	0	0	0	0	1	0	1	0	0	1	0	0	0	0	0	0	0	0	0	0	0	1	0	0	0	0	1	0	0	0	0	0
ENSG00000228150		sense_intronic	chr1	9942923	9949974	7052	+	0	0	0	1	0	0	0	0	0	0	0	0	0	0	0	0	0	0	0	0	0	0	0	0	0	0	1	0	0	0	0	0	0	0	0	0	0	0	0	0	0	0
ENSG00000173614	NMNAT1	protein_coding	chr1	9943428	9985501	42074	+	0	0	0	0	0	0	0	0	0	0	0	0	0	0	0	0	0	0	0	0	0	0	0	0	0	0	0	1	0	0	0	0	0	0	0	0	0	0	0	0	0	0
ENSG00000202415	RN7SKP269	misc_RNA	chr1	9947318	9947636	319	+	0	0	0	0	0	0	0	0	0	0	0	0	0	0	0	0	0	0	0	0	0	0	0	0	0	0	0	0	0	0	0	0	0	0	0	0	0	0	0	0	0	0
ENSG00000265521	MIR5697	miRNA	chr1	9967381	9967458	78	+	0	0	1	0	0	0	0	0	0	0	0	0	0	0	0	0	0	0	0	0	0	0	0	0	0	0	0	0	0	0	0	0	0	0	0	0	0	0	0	1	0	0
ENSG00000162444	RBP7	protein_coding	chr1	9997206	10016020	18815	+	0	0	1	0	0	0	0	0	0	0	0	1	0	0	1	0	0	0	0	1	0	0	0	0	0	0	0	1	0	0	0	0	1	0	1	0	0	0	0	1	0	0
ENSG00000130939	UBE4B	protein_coding	chr1	10032832	10181239	148408	+	0	0	0	0	0	0	0	1	1	0	0	0	0	0	0	0	1	0	1	0	0	0	1	0	0	0	0	0	0	0	0	0	0	0	0	0	0	0	0	0	0	0
ENSG00000233623	PGAM1P11	processed_pseudogene	chr1	10058671	10059648	978	+	0	0	0	0	0	0	0	0	0	0	0	0	0	0	0	0	0	0	0	0	0	0	0	0	0	0	0	0	0	0	0	0	0	0	0	0	0	0	0	0	0	0
ENSG00000201746	RNU6-828P	snRNA	chr1	10163268	10163374	107	+	0	0	0	0	0	0	0	0	0	0	0	0	0	0	0	0	1	0	0	0	0	0	0	0	0	0	0	0	0	0	0	0	0	0	0	0	0	0	0	0	0	1
ENSG00000054523	KIF1B	protein_coding	chr1	10210805	10381603	170799	+	0	0	0	0	0	0	0	0	0	0	0	0	0	0	0	0	0	0	0	0	0	0	0	0	1	0	0	0	0	0	0	0	0	0	0	0	0	0	0	1	0	0
ENSG00000264881	MIR1273D	miRNA	chr1	10227718	10227803	86	+	0	0	0	0	0	0	0	0	0	0	0	0	0	0	0	0	0	0	0	0	0	0	0	0	0	0	0	0	1	0	0	0	0	0	0	0	0	0	0	0	0	0
ENSG00000199562	RNU6-37P	snRNA	chr1	10298966	10299072	107	+	0	0	0	0	1	0	0	0	0	0	0	0	0	0	0	0	0	0	0	0	0	0	0	0	0	0	0	0	0	0	0	0	0	0	0	0	0	0	0	0	0	0
ENSG00000142657	PGD	protein_coding	chr1	10398592	10420144	21553	+	0	0	0	1	0	0	0	0	0	0	0	0	0	0	0	0	0	0	0	0	0	0	0	0	0	0	0	0	0	0	1	0	0	0	0	0	0	0	0	0	0	1
ENSG00000175279	APITD1	protein_coding	chr1	10430443	10442809	12367	+	0	0	0	0	0	0	0	0	0	0	0	0	0	0	0	0	0	0	0	0	0	0	0	0	0	0	0	0	0	0	0	0	0	0	0	0	0	0	0	1	0	0
ENSG00000241563	CORT	protein_coding	chr1	10449719	10451902	2184	+	0	0	0	0	0	0	0	0	1	0	0	0	1	0	0	0	0	0	0	0	0	0	0	0	0	0	0	0	0	0	0	0	0	0	0	0	0	1	0	0	0	0
ENSG00000160049	DFFA	protein_coding	chr1	10456522	10472526	16005	-	0	0	0	0	0	0	0	0	0	0	1	0	0	0	1	0	0	0	0	1	0	0	0	0	0	0	0	0	0	0	0	0	0	0	0	0	0	0	0	0	0	0
ENSG00000142655	PEX14	protein_coding	chr1	10472288	10630758	158471	+	1	0	0	0	0	0	0	0	0	0	0	0	0	0	0	0	1	0	0	1	0	0	0	0	0	0	0	0	0	0	0	1	0	0	0	0	0	0	0	0	0	0
ENSG00000120948	TARDBP	protein_coding	chr1	11012344	11026420	14077	+	0	0	0	0	1	1	0	0	0	0	0	0	0	0	0	0	0	0	0	0	0	0	0	1	0	0	0	0	0	0	0	1	0	0	0	0	0	0	0	0	0	0
ENSG00000271895		antisense	chr1	11029659	11030528	870	+	0	0	0	0	0	1	1	0	0	0	0	0	0	0	0	0	0	0	0	0	0	0	0	0	0	0	0	0	0	0	0	0	0	0	0	0	0	0	0	0	0	0
ENSG00000116649	SRM	protein_coding	chr1	11054584	11060024	5441	-	0	0	0	0	0	0	0	0	0	0	0	0	1	1	0	0	0	0	0	0	0	0	0	0	0	0	0	0	0	0	0	1	0	0	0	0	0	0	0	0	0	0
ENSG00000171824	EXOSC10	protein_coding	chr1	11066618	11099881	33264	-	0	0	0	0	0	1	0	0	0	0	0	0	0	0	0	0	0	0	0	0	1	0	0	1	0	0	0	0	0	0	0	0	0	0	0	0	0	0	0	0	0	1
ENSG00000230337		antisense	chr1	11099675	11102100	2426	+	0	0	0	0	0	0	0	0	0	0	0	0	0	0	0	0	0	0	0	0	0	0	0	0	0	0	0	0	0	0	0	0	0	0	0	0	0	0	0	0	0	0
ENSG00000198793	MTOR	protein_coding	chr1	11106535	11262507	155973	-	1	0	0	0	0	0	0	0	0	0	0	1	0	0	0	0	0	0	0	1	0	0	0	0	0	0	0	0	1	0	0	1	0	0	0	0	0	1	0	0	0	0
ENSG00000120942	UBIAD1	protein_coding	chr1	11273206	11296049	22844	+	0	0	1	0	0	0	0	0	0	0	0	0	0	1	1	0	0	0	0	0	0	0	0	0	0	0	0	0	0	0	0	0	0	0	0	0	0	0	0	0	0	0
ENSG00000204624	DISP3	protein_coding	chr1	11479166	11537584	58419	+	0	0	0	0	1	0	0	0	1	0	0	0	0	0	0	0	1	0	0	0	0	0	0	0	0	0	0	0	0	0	1	0	0	1	0	1	0	0	1	0	0	0
ENSG00000116661	FBXO2	protein_coding	chr1	11648367	11655785	7419	-	0	0	0	0	0	0	0	0	0	0	0	0	1	0	0	0	1	0	0	0	1	0	0	1	0	0	1	0	0	0	0	0	0	0	0	0	0	0	0	0	0	1
ENSG00000132879	FBXO44	protein_coding	chr1	11654375	11663327	8953	+	1	1	0	0	0	0	0	0	0	0	0	0	0	0	0	0	0	0	0	1	0	0	0	0	0	0	0	0	0	0	0	1	0	0	0	0	0	0	0	0	0	0
ENSG00000116663	FBXO6	protein_coding	chr1	11664124	11674354	10231	+	0	0	0	0	0	0	0	0	0	0	1	0	0	0	0	0	1	0	0	0	0	0	0	0	0	0	0	0	0	0	1	0	0	1	0	0	0	0	0	0	0	0
ENSG00000116670	MAD2L2	protein_coding	chr1	11674480	11691650	17171	-	0	0	0	0	0	0	0	0	1	0	0	0	0	0	0	0	0	0	1	0	0	0	0	0	0	0	0	0	0	0	0	0	0	0	0	0	0	0	0	0	0	0
ENSG00000162490	DRAXIN	protein_coding	chr1	11691729	11725857	34129	+	0	0	0	0	0	0	0	0	1	0	0	0	0	1	0	0	0	0	0	0	0	0	0	0	0	0	0	0	0	0	0	0	0	0	0	0	0	0	0	0	0	0
ENSG00000177674	AGTRAP	protein_coding	chr1	11736084	11754802	18719	+	0	0	0	0	0	0	0	0	0	0	0	0	0	0	1	0	0	0	0	1	1	0	0	1	0	1	0	1	0	0	0	0	0	0	0	0	0	0	0	0	0	0
ENSG00000177000	MTHFR	protein_coding	chr1	11785723	11806920	21198	-	1	0	0	0	0	0	1	0	0	0	0	0	0	0	0	0	0	0	0	0	0	0	0	0	0	0	0	0	0	1	0	1	0	0	0	0	0	0	0	0	0	0
ENSG00000011021	CLCN6	protein_coding	chr1	11806096	11843144	37049	+	1	0	0	0	0	0	0	0	1	0	0	0	1	0	0	0	0	0	1	0	0	0	0	0	0	0	0	0	0	0	0	1	0	0	0	0	0	0	0	0	0	0
ENSG00000175206	NPPA	protein_coding	chr1	11845709	11848345	2637	-	0	0	0	0	0	0	0	0	0	0	0	0	0	0	0	0	0	0	0	0	0	0	0	0	0	0	0	1	0	0	0	0	0	0	0	0	0	0	0	0	0	0
ENSG00000199347	RNU5E-1	snRNA	chr1	11908152	11908271	120	+	0	0	0	0	0	0	0	0	0	0	0	0	0	0	0	1	0	0	0	0	0	0	0	0	0	0	1	0	0	0	0	0	0	0	0	0	0	0	0	0	0	0
ENSG00000201801	RNU5E-4P	snRNA	chr1	11909808	11909927	120	-	0	0	0	0	0	0	0	0	0	0	0	0	0	0	0	0	0	0	0	0	0	0	0	0	0	0	0	0	0	0	0	0	0	1	0	0	0	0	0	0	0	0
ENSG00000116685	KIAA2013	protein_coding	chr1	11919591	11926428	6838	-	0	0	0	0	0	0	0	0	0	0	0	0	1	1	1	0	0	0	1	1	0	0	0	1	0	0	0	0	0	0	0	0	0	0	0	0	0	0	1	1	0	0
ENSG00000083444	PLOD1	protein_coding	chr1	11934205	11975538	41334	+	0	0	0	0	0	1	1	1	0	0	0	0	0	0	0	0	0	0	1	0	0	0	0	1	0	0	0	0	1	0	0	0	0	0	0	0	0	0	0	0	0	0
ENSG00000116688	MFN2	protein_coding	chr1	11980181	12013514	33334	+	1	0	1	0	0	0	0	0	0	0	0	0	0	1	0	0	0	0	1	0	0	0	0	0	0	0	0	0	1	0	0	1	0	0	0	0	0	0	0	0	0	0
ENSG00000116691	MIIP	protein_coding	chr1	12019466	12032045	12580	+	0	0	1	0	0	0	0	0	0	0	0	0	0	0	0	0	0	0	0	0	0	0	0	0	0	0	0	0	0	0	0	0	0	0	0	0	0	0	0	0	1	1
ENSG00000120949	TNFRSF8	protein_coding	chr1	12063377	12144207	80831	+	0	0	0	0	0	0	0	0	1	0	0	0	0	0	0	0	0	0	0	0	0	0	0	0	0	0	0	0	0	0	0	0	0	0	0	0	0	0	0	0	0	0
ENSG00000028137	TNFRSF1B	protein_coding	chr1	12166943	12209228	42286	+	0	1	1	0	1	0	0	0	0	1	0	0	0	0	0	1	0	1	0	1	0	0	0	0	1	0	0	0	0	0	0	0	0	1	0	0	0	0	0	0	1	0
ENSG00000048707	VPS13D	protein_coding	chr1	12230067	12512047	281981	+	0	0	0	1	1	0	0	0	0	0	0	0	0	0	1	0	0	0	0	0	0	0	0	0	0	0	0	0	0	0	0	0	0	1	0	0	0	0	0	0	0	0
ENSG00000239149	SNORA59A	snoRNA	chr1	12507246	12507397	152	+	0	0	0	1	0	0	0	0	0	0	0	0	0	0	0	0	0	0	0	0	0	0	0	0	0	0	0	0	0	0	0	0	0	0	0	0	0	0	0	0	0	1
ENSG00000229484		lincRNA	chr1	12527724	12528420	697	+	0	0	0	0	0	0	0	0	0	0	0	0	0	0	0	0	0	0	0	0	0	0	0	0	0	1	0	0	0	0	0	0	0	0	0	0	0	0	0	0	0	0
ENSG00000162496	DHRS3	protein_coding	chr1	12567910	12617731	49822	-	0	0	0	1	0	0	0	0	0	1	0	0	0	0	1	0	1	1	0	0	0	0	0	1	0	1	0	1	0	0	1	0	0	0	0	1	0	0	0	0	0	0
ENSG00000272482		lincRNA	chr1	12618900	12619244	345	-	0	0	0	0	0	0	0	1	0	0	0	0	0	0	0	0	0	0	0	0	1	0	0	0	1	0	0	0	0	0	0	0	0	0	0	0	0	0	0	0	0	0
ENSG00000162493	PDPN	protein_coding	chr1	13583465	13617957	34493	+	1	0	0	1	1	0	0	0	0	0	1	0	0	0	0	0	1	1	0	0	1	1	0	1	0	1	1	1	0	0	0	0	0	0	0	0	1	0	0	0	0	0
ENSG00000116731	PRDM2	protein_coding	chr1	13700198	13825079	124882	+	0	0	0	0	0	0	0	0	0	0	0	0	0	1	0	0	0	0	1	0	0	0	0	1	0	1	0	0	0	1	0	0	0	0	0	0	0	0	0	0	0	0
ENSG00000189337	KAZN	protein_coding	chr1	13892792	15118043	1225252	+	0	0	0	1	0	0	0	0	0	0	0	0	0	1	1	0	0	0	0	0	0	1	0	0	0	0	0	0	0	0	0	0	0	0	0	1	0	0	1	0	0	0
ENSG00000171729	TMEM51	protein_coding	chr1	15152532	15220480	67949	+	0	0	0	0	1	1	0	0	0	0	0	0	0	0	0	0	1	0	0	0	0	0	0	0	1	0	0	0	0	0	0	0	0	0	0	1	0	0	0	1	0	0
ENSG00000142634	EFHD2	protein_coding	chr1	15409895	15430343	20449	+	1	0	0	0	0	0	0	0	1	1	0	0	0	1	0	0	0	0	0	0	0	1	0	0	0	0	0	0	0	0	0	0	0	0	0	0	0	0	0	0	0	0
ENSG00000132906	CASP9	protein_coding	chr1	15490832	15526534	35703	-	0	0	0	0	0	0	0	0	0	0	0	0	0	0	0	0	0	0	0	0	1	0	0	0	0	0	0	0	0	0	0	0	0	0	0	0	0	0	0	0	0	1
ENSG00000116138	DNAJC16	protein_coding	chr1	15526813	15592379	65567	+	0	0	0	0	1	0	0	0	0	0	0	0	0	0	0	0	0	0	0	0	0	1	0	0	0	0	0	0	0	1	1	0	0	0	0	0	0	0	1	0	0	0
ENSG00000251866		scaRNA	chr1	15542165	15542304	140	+	0	0	0	0	0	0	0	0	0	0	0	0	0	0	0	0	0	0	0	0	0	0	0	0	0	0	0	0	0	0	0	0	0	0	0	0	0	0	0	0	0	0
ENSG00000116771	AGMAT	protein_coding	chr1	15572353	15585110	12758	-	0	0	0	1	0	0	0	0	0	0	0	0	0	0	0	0	0	0	0	0	0	0	0	1	0	0	0	0	0	0	0	0	0	0	0	0	0	0	0	0	0	0
ENSG00000235084	CHCHD2P6	processed_pseudogene	chr1	15604597	15605043	447	+	0	0	0	0	0	0	0	0	0	0	0	0	0	0	0	0	0	0	0	0	0	0	0	0	0	0	0	0	0	0	0	0	0	0	0	0	0	0	0	0	0	0
ENSG00000197312	DDI2	protein_coding	chr1	15617500	15669044	51545	+	0	0	0	0	0	0	0	0	0	0	0	0	0	0	0	0	1	0	0	0	0	0	0	0	0	0	0	1	0	0	0	0	0	1	0	0	0	0	1	0	0	0
ENSG00000116786	PLEKHM2	protein_coding	chr1	15684332	15734769	50438	+	1	0	1	0	0	0	0	0	0	0	0	0	0	1	0	0	0	0	1	0	1	0	0	1	0	0	0	0	0	0	0	1	0	0	0	1	0	1	0	0	0	0
ENSG00000162461	SLC25A34	protein_coding	chr1	15736405	15741396	4992	+	1	0	0	0	0	0	0	1	0	0	0	0	0	0	0	0	0	0	0	0	0	0	0	0	0	0	0	0	0	0	0	0	0	0	0	0	0	0	0	0	0	0
ENSG00000233954	UQCRHL	protein_coding	chr1	15807169	15809348	2180	-	0	0	0	0	0	0	0	0	0	0	0	0	1	0	0	0	0	0	0	0	0	0	0	0	0	0	0	0	0	0	0	0	0	0	0	0	0	0	0	0	0	0
ENSG00000179743		antisense	chr1	15834474	15848147	13674	-	0	1	0	0	1	0	0	0	0	0	0	0	0	0	1	0	0	0	0	0	0	0	0	0	0	0	0	0	0	0	0	0	0	1	0	0	0	0	0	0	0	0
ENSG00000065526	SPEN	protein_coding	chr1	15847864	15940460	92597	+	0	1	0	0	0	0	0	0	0	0	0	0	0	0	0	0	0	0	0	0	1	0	0	0	0	0	0	0	0	0	0	0	0	0	0	0	0	0	0	0	0	0
ENSG00000116809	ZBTB17	protein_coding	chr1	15941869	15976132	34264	-	0	0	0	0	0	0	0	0	0	0	0	0	1	0	0	0	0	0	1	0	0	0	0	0	0	0	0	0	1	0	0	0	0	0	0	1	0	0	0	0	0	0
ENSG00000183888	C1orf64	protein_coding	chr1	16004236	16008807	4572	+	0	0	0	0	0	0	0	0	0	0	0	0	0	0	0	1	0	0	0	0	0	0	0	0	1	0	0	0	0	0	0	0	0	0	0	0	0	0	0	0	1	1
ENSG00000185519	FAM131C	protein_coding	chr1	16057769	16073632	15864	-	0	0	0	1	0	0	0	0	0	0	1	0	0	0	0	0	0	0	0	0	0	0	0	0	0	0	0	0	0	0	0	0	0	0	0	0	1	0	0	0	0	0
ENSG00000142627	EPHA2	protein_coding	chr1	16124337	16156087	31751	-	0	1	0	0	1	0	0	0	0	0	0	0	0	0	0	0	0	0	0	0	0	0	0	1	1	1	0	1	0	0	1	0	0	0	0	0	0	0	0	0	1	0
ENSG00000237276	ANO7P1	transcribed_unprocessed_pseudogene	chr1	16215909	16228027	12119	-	0	0	0	0	0	0	0	0	0	1	0	0	0	0	0	0	0	0	0	0	0	0	0	0	0	1	0	0	0	0	0	0	0	0	0	0	1	0	0	0	0	0
ENSG00000132881	RSG1	protein_coding	chr1	16231700	16237162	5463	-	1	0	0	0	0	0	0	0	0	0	0	0	0	0	0	0	0	0	0	0	0	0	0	0	1	0	0	0	0	0	0	1	0	0	0	0	0	0	0	0	0	0
ENSG00000233929	MT1XP1	processed_pseudogene	chr1	16241213	16241398	186	-	0	1	0	0	0	0	0	1	1	0	0	0	0	0	0	0	0	0	0	0	0	0	0	0	0	0	0	0	0	0	0	0	0	0	0	0	0	0	0	0	0	0
ENSG00000037637	FBXO42	protein_coding	chr1	16246839	16352454	105616	-	0	0	0	0	0	0	0	0	0	0	0	0	0	0	1	0	0	0	0	0	0	0	0	0	0	0	0	0	0	1	0	0	0	0	0	0	0	0	0	0	0	1
ENSG00000055070	SZRD1	protein_coding	chr1	16352575	16398145	45571	+	0	0	0	1	0	0	0	0	0	0	0	0	0	0	1	0	1	0	0	0	0	1	0	1	0	0	0	1	1	0	0	0	0	0	0	1	0	0	0	0	0	1
ENSG00000157191	NECAP2	protein_coding	chr1	16440672	16460078	19407	+	0	0	0	0	1	1	0	0	0	1	0	0	0	0	1	0	1	0	0	1	0	0	0	0	0	1	0	0	1	0	0	0	0	0	0	1	0	1	0	0	0	0
ENSG00000080947	CROCCP3	transcribed_unprocessed_pseudogene	chr1	16467436	16499257	31822	-	0	1	0	0	0	0	0	0	0	0	0	0	0	0	1	0	0	0	0	0	0	0	0	0	0	0	0	0	0	0	0	0	0	0	0	0	0	0	0	0	0	1
ENSG00000206652	RNU1-1	snRNA	chr1	16514122	16514285	164	-	0	0	0	0	0	0	0	0	0	0	0	0	0	0	0	0	0	0	0	0	1	0	0	0	0	0	1	0	0	0	0	1	0	0	0	0	0	0	0	0	0	0
ENSG00000261135		lincRNA	chr1	16514645	16515754	1110	+	0	0	0	0	0	0	0	0	0	0	0	0	0	0	0	0	0	0	0	0	0	0	0	0	0	0	0	0	0	0	0	0	0	0	0	0	0	0	0	0	0	0
ENSG00000219481	NBPF1	protein_coding	chr1	16562319	16613562	51244	-	0	0	0	0	0	0	0	0	0	0	0	0	0	0	0	1	0	0	0	1	0	0	0	0	0	0	0	0	0	0	0	0	0	0	0	0	0	0	0	0	0	0
ENSG00000215908	CROCCP2	transcribed_unprocessed_pseudogene	chr1	16618969	16644683	25715	-	0	0	0	0	0	0	0	0	0	0	0	0	0	0	0	1	0	0	0	0	0	0	0	0	0	0	0	0	0	0	0	0	0	0	0	0	0	0	0	0	0	1
ENSG00000186301	MST1P2	unprocessed_pseudogene	chr1	16645622	16650289	4668	+	0	0	0	0	0	0	0	0	0	0	0	0	0	0	0	0	0	0	0	0	0	0	0	0	0	0	0	0	0	0	0	0	0	0	0	0	0	0	0	0	0	0
ENSG00000236698	EIF1AXP1	processed_pseudogene	chr1	16685621	16686055	435	-	0	0	0	0	0	0	0	0	1	0	0	0	0	0	0	0	0	0	1	0	1	0	0	0	0	0	0	0	0	0	0	0	0	0	0	0	0	0	0	0	0	0
ENSG00000058453	CROCC	protein_coding	chr1	16740273	16972979	232707	+	0	0	0	1	0	0	0	1	0	0	0	0	1	0	0	0	0	0	1	0	0	0	0	0	0	0	0	1	0	0	0	0	0	0	0	0	0	0	0	0	0	0
ENSG00000207389	RNU1-4	snRNA	chr1	16740516	16740679	164	+	0	0	0	0	0	0	0	0	0	0	0	0	0	0	0	0	0	0	0	0	0	0	0	0	0	0	0	0	0	0	0	0	0	0	0	0	0	0	0	0	0	0
ENSG00000238142		lincRNA	chr1	16888538	16889649	1112	-	0	0	0	0	1	0	0	0	0	0	0	0	0	0	0	0	0	0	0	0	0	0	0	0	0	0	0	0	0	0	0	0	0	0	1	0	1	1	0	0	0	0
ENSG00000207005	RNU1-2	snRNA	chr1	16895980	16896143	164	+	0	0	0	0	0	0	0	0	1	0	0	0	0	0	0	0	0	0	0	0	0	0	0	0	0	0	0	0	0	0	0	0	0	0	0	0	0	0	0	0	0	0
ENSG00000159363	ATP13A2	protein_coding	chr1	16985958	17011928	25971	-	1	0	0	0	0	0	0	0	0	0	0	0	1	0	0	0	0	0	0	1	0	0	0	0	0	0	0	0	0	0	0	1	0	0	0	0	0	0	0	0	0	0
ENSG00000117118	SDHB	protein_coding	chr1	17018722	17054170	35449	-	0	0	1	0	0	0	0	0	1	0	0	0	1	0	0	0	0	0	0	0	0	0	0	0	0	0	0	0	0	0	0	0	0	0	0	0	0	0	0	0	0	0
ENSG00000117115	PADI2	protein_coding	chr1	17066761	17119435	52675	-	0	0	1	0	0	0	0	0	0	0	0	0	0	0	1	0	0	0	0	1	0	0	0	0	0	0	0	0	0	0	0	0	1	0	1	0	1	0	0	1	0	0
ENSG00000179051	RCC2	protein_coding	chr1	17406760	17439724	32965	-	0	0	0	0	0	1	0	0	0	1	1	0	1	0	0	0	0	1	0	0	0	0	0	1	0	0	0	0	0	0	0	0	0	0	0	0	0	0	0	0	0	1
ENSG00000074964	ARHGEF10L	protein_coding	chr1	17539835	17697874	158040	+	1	0	0	0	0	0	0	0	0	1	0	0	0	0	0	0	0	1	1	0	0	0	0	1	1	0	0	0	0	0	0	0	0	0	0	1	0	0	0	0	0	0
ENSG00000117154	IGSF21	protein_coding	chr1	18107746	18378483	270738	+	1	0	0	0	0	0	0	0	0	1	0	1	0	0	0	0	0	0	0	0	0	1	0	0	0	0	0	0	0	0	0	1	0	0	0	0	0	1	0	0	0	0
ENSG00000280222		TEC	chr1	18109389	18115861	6473	+	0	0	0	0	1	0	0	0	0	0	1	0	0	0	0	1	0	0	0	0	0	0	0	0	0	0	0	0	0	0	0	0	0	0	0	0	0	0	0	0	0	0
ENSG00000009709	PAX7	protein_coding	chr1	18631006	18748866	117861	+	0	0	0	0	0	0	0	0	0	0	0	0	0	0	0	0	0	0	0	0	0	0	0	0	0	0	0	0	0	0	0	0	0	0	0	0	0	0	0	0	0	0
ENSG00000159423	ALDH4A1	protein_coding	chr1	18871430	18902781	31352	-	0	0	0	0	0	0	0	0	0	0	0	0	0	0	0	0	1	1	0	0	0	0	0	0	0	0	1	1	0	0	0	0	0	0	0	1	1	0	0	0	0	0
ENSG00000169991	IFFO2	protein_coding	chr1	18904281	18956686	52406	-	1	1	0	0	1	0	0	0	1	0	0	0	1	0	0	0	1	0	0	0	0	0	0	0	0	0	0	0	0	0	1	0	0	0	0	0	0	0	0	0	1	0
ENSG00000127481	UBR4	protein_coding	chr1	19074506	19210276	135771	-	1	0	0	0	0	0	0	0	1	0	0	0	0	0	0	1	0	0	1	0	1	0	0	0	0	0	0	0	0	0	1	0	0	0	0	0	0	0	1	0	0	0
ENSG00000230424		antisense	chr1	19210501	19240704	30204	+	0	0	0	0	0	0	0	0	0	0	0	0	0	0	0	0	0	0	0	0	0	1	0	0	0	0	0	0	0	0	0	0	0	0	0	0	0	1	0	0	0	0
ENSG00000127463	EMC1	protein_coding	chr1	19215664	19251552	35889	-	0	0	0	0	0	0	0	0	0	1	0	0	0	0	0	0	0	0	0	0	0	0	0	0	0	0	0	1	0	0	0	0	0	0	0	0	1	0	0	0	0	0
ENSG00000053372	MRTO4	protein_coding	chr1	19251539	19260128	8590	+	0	0	0	0	0	0	0	0	0	0	0	0	0	0	0	0	0	0	0	0	0	0	0	0	0	0	0	0	0	0	0	0	0	0	0	0	0	0	0	0	0	0
ENSG00000211454	AKR7L	polymorphic_pseudogene	chr1	19265982	19274194	8213	-	0	0	0	0	1	0	0	0	0	0	0	0	0	0	0	0	0	0	0	0	0	0	0	0	0	0	0	0	0	0	1	0	0	0	0	0	0	0	0	0	0	0
ENSG00000162482	AKR7A3	protein_coding	chr1	19282558	19289250	6693	-	0	0	0	1	0	0	0	0	0	0	0	0	0	0	0	0	0	0	0	0	0	0	0	1	1	1	0	1	0	0	0	0	0	1	0	0	0	0	0	0	0	0
ENSG00000053371	AKR7A2	protein_coding	chr1	19303965	19312146	8182	-	0	0	0	0	0	0	0	0	0	0	0	0	0	0	0	0	1	0	0	0	0	0	0	1	0	0	0	1	1	0	0	0	0	0	0	1	0	0	0	0	0	0
ENSG00000200403	RNU6-1099P	snRNA	chr1	19305076	19305182	107	-	0	0	0	0	0	0	0	0	0	0	0	0	0	0	0	0	0	0	0	0	0	0	0	0	0	0	0	0	0	0	0	0	0	0	0	0	0	0	0	0	0	0
ENSG00000040487	PQLC2	protein_coding	chr1	19312326	19329300	16975	+	0	0	1	0	0	0	0	0	0	0	0	0	1	0	0	0	0	0	1	0	0	0	0	0	0	0	0	0	0	0	0	0	0	1	0	0	0	0	0	0	0	1
ENSG00000077549	CAPZB	protein_coding	chr1	19338776	19485539	146764	-	0	0	0	0	0	0	0	0	0	1	0	0	1	1	0	0	0	1	0	0	0	1	0	0	0	0	0	0	0	1	0	0	0	0	0	0	0	0	0	0	0	0
ENSG00000173436	MINOS1	protein_coding	chr1	19596977	19629821	32845	+	0	0	0	0	0	0	0	0	0	0	0	0	0	0	0	0	0	0	0	0	0	0	0	0	0	0	0	0	0	0	0	0	0	0	0	0	0	1	0	0	0	0
ENSG00000226396		processed_pseudogene	chr1	19608114	19608568	455	+	0	0	0	0	0	0	0	0	0	1	0	0	0	0	0	0	0	0	0	0	0	0	0	0	0	0	0	0	0	0	0	0	0	0	0	0	0	0	0	0	0	0
ENSG00000158747	NBL1	protein_coding	chr1	19640554	19658456	17903	+	0	0	0	1	0	0	0	0	0	0	0	0	0	0	0	0	0	0	0	0	0	0	0	0	0	0	0	0	0	0	0	0	0	0	0	0	0	1	0	0	0	0
ENSG00000158748	HTR6	protein_coding	chr1	19665287	19679562	14276	+	0	0	0	0	0	0	0	0	1	0	0	0	1	0	0	0	0	0	0	0	0	0	0	0	0	0	0	0	0	0	1	1	0	0	0	0	0	0	0	0	0	0
ENSG00000162542	TMCO4	protein_coding	chr1	19682213	19799945	117733	-	0	0	0	0	0	0	0	0	0	0	0	0	0	0	0	0	0	0	0	0	0	0	0	1	0	1	1	1	0	0	0	0	0	0	0	1	0	0	0	0	0	0
ENSG00000169914	OTUD3	protein_coding	chr1	19882513	19912945	30433	+	0	1	0	1	0	0	0	0	0	0	0	0	0	0	0	0	0	0	0	0	0	0	0	1	0	0	0	0	0	0	0	0	1	0	0	0	0	0	0	0	0	0
ENSG00000127472	PLA2G5	protein_coding	chr1	20028179	20091190	63012	+	0	0	0	0	0	0	0	0	1	0	0	0	0	0	0	0	1	0	0	0	0	0	0	1	0	1	0	1	0	0	0	0	0	0	0	1	0	0	0	0	0	0
ENSG00000225986	UBXN10-AS1	antisense	chr1	20184242	20186486	2245	-	0	0	0	0	0	0	0	0	0	0	0	0	0	1	0	0	0	0	0	0	0	0	0	0	0	0	0	1	0	0	0	0	0	0	0	0	0	0	0	0	0	0
ENSG00000162543	UBXN10	protein_coding	chr1	20186085	20196048	9964	+	0	0	0	1	0	0	0	1	0	0	0	0	0	0	0	0	0	0	0	0	0	0	0	1	0	0	1	0	0	0	1	0	0	0	0	0	0	0	1	0	0	0
ENSG00000236963	LINC01141	lincRNA	chr1	20360579	20431234	70656	-	0	0	0	1	0	0	0	0	0	1	0	0	0	0	0	0	0	1	0	0	0	1	0	0	1	0	0	0	0	0	0	0	0	1	0	0	1	0	0	0	1	0
ENSG00000226487		lincRNA	chr1	20412304	20413253	950	-	0	0	0	1	0	0	0	0	0	1	0	0	0	0	0	0	1	0	0	0	1	0	0	0	1	0	0	0	0	0	0	0	0	1	0	0	0	0	0	0	0	0
ENSG00000162545	CAMK2N1	protein_coding	chr1	20482391	20486220	3830	-	0	0	0	0	0	0	0	0	0	0	0	0	0	0	0	0	0	0	0	0	0	0	0	0	0	0	0	0	0	0	1	0	0	0	0	0	0	0	0	0	0	0
ENSG00000090432	MUL1	protein_coding	chr1	20499448	20508161	8714	-	0	0	0	0	0	0	0	0	0	0	0	0	0	0	0	0	1	0	0	1	0	0	0	1	0	0	0	0	0	0	0	0	0	0	0	0	0	0	0	0	0	1
ENSG00000183114	FAM43B	protein_coding	chr1	20552439	20555010	2572	+	0	0	0	0	0	0	0	0	0	0	0	0	0	1	0	0	0	0	0	0	0	0	0	0	0	0	0	0	0	0	0	0	0	0	0	0	0	0	0	0	0	0
ENSG00000158828	PINK1	protein_coding	chr1	20633455	20651511	18057	+	1	1	1	1	0	0	0	1	0	0	0	0	0	1	0	0	0	0	0	0	0	0	0	0	0	0	0	0	1	0	0	0	0	0	0	0	0	0	0	0	0	0
ENSG00000117242	PINK1-AS	antisense	chr1	20642657	20652193	9537	-	0	0	0	0	0	0	0	0	0	0	0	0	1	0	0	0	0	0	0	0	1	0	0	0	0	0	0	0	0	0	0	0	0	0	0	0	0	0	0	0	0	0
ENSG00000244038	DDOST	protein_coding	chr1	20651767	20661544	9778	-	0	0	0	1	0	0	0	0	0	0	0	0	0	0	0	0	0	0	0	0	0	0	0	1	0	1	0	0	0	0	0	0	0	0	0	0	0	0	0	0	0	1
ENSG00000117245	KIF17	protein_coding	chr1	20664014	20718017	54004	-	1	0	0	0	0	0	0	1	0	0	0	0	1	0	0	1	0	0	0	0	0	0	0	0	0	0	0	0	0	0	0	1	0	0	0	0	0	0	0	0	0	0
ENSG00000189410	SH2D5	protein_coding	chr1	20719732	20732837	13106	-	1	0	0	0	0	0	0	0	1	0	0	0	0	0	0	0	0	0	0	1	0	0	1	0	0	0	0	1	0	0	0	1	1	1	0	0	0	0	0	0	0	0
ENSG00000127483	HP1BP3	protein_coding	chr1	20742661	20787323	44663	-	0	0	0	0	0	0	1	0	0	0	0	1	0	0	0	0	0	0	0	0	0	0	0	0	0	0	0	0	0	0	0	0	0	0	0	0	0	0	0	0	0	1
ENSG00000075151	EIF4G3	protein_coding	chr1	20806292	21176888	370597	-	0	0	0	0	1	0	0	0	1	0	0	0	0	1	1	0	0	0	0	0	0	0	0	1	0	0	0	1	0	1	1	0	0	0	0	0	0	0	0	0	0	0
ENSG00000221808	MIR1256	miRNA	chr1	20988314	20988432	119	-	0	0	0	0	0	0	0	0	0	0	0	0	0	0	0	0	0	0	0	0	0	0	0	0	0	0	0	0	0	0	0	0	0	0	0	0	0	0	0	0	0	0
ENSG00000233072	RPS15AP6	processed_pseudogene	chr1	21003550	21003934	385	-	0	0	1	0	0	0	0	0	0	0	0	0	0	0	0	0	0	0	0	0	0	0	0	0	0	0	0	0	0	0	0	0	0	0	0	0	0	0	0	0	0	0
ENSG00000236073		processed_pseudogene	chr1	21073639	21073753	115	-	0	0	0	0	0	0	0	0	0	0	0	0	0	0	0	0	0	0	0	0	0	0	0	0	0	0	0	1	0	0	0	0	0	0	0	0	0	0	0	0	0	0
ENSG00000117298	ECE1	protein_coding	chr1	21217247	21345504	128258	-	0	1	0	0	1	0	0	0	1	1	0	0	0	0	0	1	1	0	0	0	0	0	0	0	1	1	0	0	1	0	0	0	0	0	0	0	0	0	0	0	1	0
ENSG00000227001	NBPF2P	unprocessed_pseudogene	chr1	21424625	21427967	3343	-	0	0	0	0	0	0	0	0	0	0	1	0	0	0	0	0	0	0	0	0	0	0	0	0	1	0	0	0	0	0	0	0	0	0	0	0	0	0	0	0	0	0
ENSG00000187952	HS6ST1P1	processed_pseudogene	chr1	21428303	21429536	1234	+	0	0	0	0	0	0	0	0	0	0	0	0	1	0	0	0	0	0	0	0	1	0	0	0	0	0	0	0	0	0	0	0	0	0	0	0	0	0	0	0	0	0
ENSG00000142794	NBPF3	protein_coding	chr1	21440128	21485005	44878	+	0	0	0	0	0	0	0	0	0	0	1	0	0	0	0	0	0	0	0	0	0	0	0	1	0	0	1	0	0	0	0	0	0	0	0	0	0	0	0	0	0	0
ENSG00000162551	ALPL	protein_coding	chr1	21509372	21578412	69041	+	0	0	0	0	0	0	0	0	0	0	0	0	0	0	0	0	0	0	0	0	0	0	0	0	1	0	0	0	1	0	1	0	0	0	0	0	0	0	0	0	0	0
ENSG00000076864	RAP1GAP	protein_coding	chr1	21596215	21669363	73149	-	1	0	0	0	0	0	0	0	1	0	0	1	0	0	1	0	0	0	0	1	0	0	0	1	0	0	0	0	0	0	1	1	0	0	0	0	0	1	0	0	0	0
ENSG00000090686	USP48	protein_coding	chr1	21678298	21783606	105309	-	0	0	0	0	0	0	0	0	0	0	0	0	0	0	0	0	1	0	0	1	0	0	0	0	0	0	0	0	0	0	0	0	0	0	1	1	0	0	0	0	0	0
ENSG00000142798	HSPG2	protein_coding	chr1	21822245	21937297	115053	-	0	0	0	0	0	0	0	0	0	0	0	0	0	0	0	1	0	0	0	0	0	0	0	1	1	1	0	1	0	0	0	0	0	0	0	0	0	0	0	0	0	0
ENSG00000218510	LINC00339	lincRNA	chr1	22024531	22031225	6695	+	0	0	0	0	0	0	0	0	0	0	0	0	0	0	0	1	0	0	0	0	0	0	0	0	0	0	0	0	0	0	1	0	0	0	0	1	0	0	0	0	0	0
ENSG00000070831	CDC42	protein_coding	chr1	22052627	22092946	40320	+	0	0	0	0	0	0	0	0	0	0	0	0	1	0	0	0	0	0	0	1	0	1	1	0	0	0	0	0	0	0	1	0	0	0	0	0	0	0	0	0	0	0
ENSG00000230068	CDC42-IT1	sense_intronic	chr1	22059197	22064199	5003	+	0	0	0	0	0	0	0	0	0	0	0	0	0	0	0	0	0	0	0	0	0	0	0	0	0	0	0	0	0	0	0	0	0	0	0	0	0	0	0	0	0	0
ENSG00000271840		lincRNA	chr1	22100613	22101360	748	+	0	0	0	0	0	0	0	0	0	0	0	0	0	0	0	0	0	0	0	0	0	0	0	0	0	0	0	0	0	0	0	0	0	0	0	0	0	1	0	0	0	0
ENSG00000162552	WNT4	protein_coding	chr1	22117305	22143969	26665	-	0	0	0	0	0	0	0	1	0	0	0	0	0	1	0	0	0	0	0	0	0	0	0	0	1	0	0	0	0	0	0	0	0	0	0	0	0	0	0	0	0	0
ENSG00000184677	ZBTB40	protein_coding	chr1	22451851	22531157	79307	+	0	0	0	0	0	1	1	0	0	0	0	0	0	0	0	0	0	0	1	0	0	0	0	0	0	1	0	0	1	0	0	0	0	1	0	0	1	0	1	0	0	0
ENSG00000237200	ZBTB40-IT1	sense_intronic	chr1	22517474	22519708	2235	+	0	0	0	0	0	0	0	0	0	0	0	0	0	0	0	0	0	0	0	0	0	0	0	0	0	0	0	0	0	0	0	0	0	0	0	0	0	0	0	0	0	0
ENSG00000173372	C1QA	protein_coding	chr1	22636506	22639608	3103	+	0	0	1	0	0	0	0	0	0	1	0	0	0	0	0	0	0	1	0	0	0	0	0	0	0	0	0	1	0	0	0	0	0	0	0	0	1	0	0	0	0	0
ENSG00000159189	C1QC	protein_coding	chr1	22643630	22648110	4481	+	0	0	1	0	0	0	0	0	0	1	0	0	0	0	0	0	0	1	0	0	0	1	0	0	0	0	0	0	0	0	0	0	0	0	0	0	0	0	0	0	0	0
ENSG00000173369	C1QB	protein_coding	chr1	22652762	22661538	8777	+	0	0	0	0	0	0	0	0	0	1	0	0	0	0	0	0	0	1	0	1	0	0	0	0	0	0	0	0	0	0	0	0	0	0	0	0	0	0	0	0	0	0
ENSG00000133216	EPHB2	protein_coding	chr1	22710839	22921500	210662	+	0	0	0	0	0	0	0	0	0	0	0	0	0	1	0	0	0	0	1	1	0	0	1	0	0	0	0	0	0	0	1	0	0	0	0	0	1	0	0	0	0	0
ENSG00000004487	KDM1A	protein_coding	chr1	23019448	23083689	64242	+	0	0	1	0	0	0	0	0	0	0	0	0	0	0	0	0	0	0	0	0	0	0	0	0	0	0	0	1	0	1	0	0	0	0	0	0	0	0	0	0	1	0
ENSG00000169641	LUZP1	protein_coding	chr1	23084023	23177808	93786	-	1	0	0	1	1	0	0	0	0	0	0	0	1	0	0	0	0	0	0	0	0	0	0	1	0	0	0	0	0	1	1	0	0	0	0	0	0	0	0	0	0	0
ENSG00000179546	HTR1D	protein_coding	chr1	23191895	23194729	2835	-	0	0	0	1	0	0	0	0	1	0	0	0	0	1	0	0	0	0	0	1	0	0	0	0	0	0	0	0	0	0	0	0	0	0	0	0	0	0	0	0	0	0
ENSG00000261326	LINC01355	lincRNA	chr1	23281309	23286752	5444	-	0	0	0	0	0	0	1	0	0	0	0	0	0	0	0	0	0	0	0	0	0	0	0	0	0	0	0	0	0	0	0	1	0	1	0	0	0	0	0	0	0	1
ENSG00000125944	HNRNPR	protein_coding	chr1	23303771	23344336	40566	-	0	0	0	0	0	0	0	0	0	0	0	0	0	0	0	0	0	0	0	0	0	0	0	0	0	0	0	0	0	0	0	1	0	1	0	1	0	0	0	0	0	1
ENSG00000125945	ZNF436	protein_coding	chr1	23359448	23369442	9995	-	0	0	0	0	1	0	0	0	1	0	0	0	0	0	0	0	0	0	0	0	0	0	0	0	0	0	0	1	0	0	0	0	0	0	0	0	0	0	0	0	0	0
ENSG00000249087	ZNF436-AS1	antisense	chr1	23368997	23371839	2843	+	0	0	0	0	0	0	0	0	0	0	0	0	0	0	0	0	0	0	0	0	0	0	0	0	0	0	0	0	0	0	0	0	0	0	0	0	0	0	0	0	0	0
ENSG00000204219	TCEA3	protein_coding	chr1	23381061	23424740	43680	-	0	0	0	0	0	0	0	0	0	0	0	0	0	1	0	0	0	0	0	0	0	0	0	0	1	1	0	1	0	0	0	0	0	0	0	0	1	0	0	0	0	0
ENSG00000088280	ASAP3	protein_coding	chr1	23428563	23484568	56006	-	0	0	0	0	0	0	0	0	0	0	0	0	0	0	1	0	1	0	0	1	0	0	0	0	0	0	0	0	0	0	0	0	0	1	0	1	1	0	0	0	0	0
ENSG00000117318	ID3	protein_coding	chr1	23557918	23559794	1877	-	0	0	1	0	0	0	0	0	0	0	1	0	1	0	1	1	1	0	0	0	0	0	0	0	1	0	1	0	1	0	0	0	0	0	0	0	0	0	0	0	0	0
ENSG00000142676	RPL11	protein_coding	chr1	23691779	23696425	4647	+	0	0	1	1	0	0	0	0	0	0	0	1	0	0	1	0	0	0	0	0	0	1	0	0	0	0	0	1	1	0	0	0	1	0	0	0	0	0	1	0	0	0
ENSG00000011007	TCEB3	protein_coding	chr1	23743155	23762059	18905	+	0	0	0	0	0	0	0	0	0	0	0	0	0	1	1	0	0	0	0	0	0	0	0	0	0	0	0	0	0	0	0	0	0	0	0	0	0	0	1	0	0	0
ENSG00000236810	TCEB3-AS1	antisense	chr1	23760382	23778287	17906	-	0	0	0	0	0	0	0	0	0	0	0	0	0	0	0	0	0	0	0	0	0	0	0	0	1	0	0	0	0	0	0	0	0	0	0	0	0	0	0	0	0	0
ENSG00000057757	PITHD1	protein_coding	chr1	23778405	23788232	9828	+	0	0	0	0	0	0	0	0	0	0	0	0	0	0	0	0	0	0	0	0	0	0	0	0	0	0	0	1	0	0	0	0	0	0	0	0	0	0	0	0	0	0
ENSG00000011009	LYPLA2	protein_coding	chr1	23790970	23795539	4570	+	0	0	0	1	0	0	0	0	1	0	0	0	0	1	0	0	0	0	0	0	1	0	0	1	0	0	0	0	0	0	0	0	0	1	0	0	0	1	0	0	0	0
ENSG00000117308	GALE	protein_coding	chr1	23795599	23800804	5206	-	1	0	0	1	0	0	1	0	0	0	0	0	0	0	0	0	0	0	0	0	0	0	0	0	0	0	1	0	0	0	0	0	0	0	0	0	0	0	0	0	0	0
ENSG00000117305	HMGCL	protein_coding	chr1	23801885	23838620	36736	-	0	0	0	0	0	0	0	0	0	0	0	0	0	0	0	0	0	0	0	0	0	0	0	0	0	0	0	1	0	0	0	0	0	0	0	0	0	0	0	0	0	0
ENSG00000179163	FUCA1	protein_coding	chr1	23845077	23868294	23218	-	0	0	0	1	0	0	1	0	0	0	0	0	0	0	0	0	0	0	0	0	0	0	0	1	0	1	0	1	0	0	0	0	0	0	0	0	0	0	0	0	0	0
ENSG00000189266	PNRC2	protein_coding	chr1	23959109	23963462	4354	+	1	0	0	0	1	1	0	0	0	0	0	0	0	0	0	0	0	0	0	1	0	0	0	0	0	0	0	0	0	0	0	0	0	1	0	1	0	0	0	0	0	0
ENSG00000188529	SRSF10	protein_coding	chr1	23964804	23980927	16124	-	0	0	0	0	0	0	0	0	0	0	0	0	0	0	0	0	0	0	1	0	0	0	0	0	0	0	0	0	1	0	0	1	0	0	0	0	0	1	0	0	0	0
ENSG00000185436	IFNLR1	protein_coding	chr1	24154157	24187959	33803	-	0	0	0	0	0	0	0	1	0	0	0	0	0	0	0	0	0	0	0	0	1	0	0	0	0	0	0	0	0	1	0	0	0	0	0	0	0	0	0	0	1	0
ENSG00000001460	STPG1	protein_coding	chr1	24356999	24416934	59936	-	0	0	0	0	0	0	0	1	0	0	0	0	0	1	0	0	0	0	0	0	0	0	0	0	0	0	0	0	0	0	1	0	0	0	0	0	0	0	0	0	0	0
ENSG00000001461	NIPAL3	protein_coding	chr1	24415794	24472976	57183	+	0	0	1	0	0	0	0	0	0	0	0	0	0	1	1	0	0	0	1	0	1	0	0	0	0	0	0	0	0	0	0	0	0	0	1	0	1	0	0	1	0	0
ENSG00000117602	RCAN3	protein_coding	chr1	24502351	24541040	38690	+	1	0	0	0	0	0	0	0	0	0	0	0	0	0	1	0	0	0	0	0	0	1	1	0	0	0	0	0	0	0	0	0	0	0	1	0	0	0	0	1	0	0
ENSG00000133226	SRRM1	protein_coding	chr1	24631716	24673267	41552	+	0	0	0	0	0	0	0	0	0	0	0	0	0	0	0	0	0	0	0	0	0	0	0	0	0	0	0	0	0	0	0	0	1	0	1	1	0	0	0	0	0	0
ENSG00000169504	CLIC4	protein_coding	chr1	24745357	24844324	98968	+	1	0	1	0	1	0	0	0	0	0	0	1	0	0	1	0	0	0	0	1	0	0	0	0	1	0	0	0	0	0	0	0	0	0	1	0	1	0	0	1	0	0
ENSG00000117614	SYF2	protein_coding	chr1	25222679	25232502	9824	-	1	0	1	0	0	0	0	0	0	0	0	0	0	0	0	0	0	0	0	1	0	0	0	0	0	0	0	1	0	0	0	0	0	0	0	0	0	0	0	0	0	0
ENSG00000117616	RSRP1	protein_coding	chr1	25242237	25338213	95977	-	0	1	1	0	0	0	1	0	0	0	0	0	1	0	0	0	0	0	0	0	0	0	0	0	0	0	0	0	0	0	0	0	0	0	0	0	0	0	0	0	0	1
ENSG00000261349		unprocessed_pseudogene	chr1	25266102	25267136	1035	-	0	0	0	0	0	0	0	0	0	0	0	0	1	0	0	0	0	0	0	0	0	0	0	0	0	0	0	0	0	0	0	0	0	0	0	0	0	0	0	0	0	0
ENSG00000224183	SDHDP6	processed_pseudogene	chr1	25294164	25294643	480	-	0	0	0	0	0	0	0	0	0	0	0	0	0	0	0	0	0	0	0	0	0	0	0	0	0	0	0	0	0	0	1	0	0	0	0	0	0	0	0	0	0	0
ENSG00000259984		unprocessed_pseudogene	chr1	25336429	25337465	1037	-	0	0	0	0	0	0	0	0	0	0	0	0	0	0	0	0	0	0	0	0	0	0	0	0	0	0	0	0	0	0	0	0	0	0	0	0	0	0	0	0	0	0
ENSG00000183726	TMEM50A	protein_coding	chr1	25337917	25362361	24445	+	0	0	1	0	0	0	0	0	1	0	0	0	0	0	0	0	0	0	0	0	0	0	0	0	0	0	1	0	0	0	0	0	0	0	0	0	0	0	0	0	0	0
ENSG00000188672	RHCE	protein_coding	chr1	25362249	25430192	67944	-	0	0	0	0	0	0	0	0	0	0	0	0	0	1	1	0	0	0	0	0	0	0	0	0	0	0	0	0	0	0	0	0	0	0	0	1	0	0	0	0	0	0
ENSG00000204178	TMEM57	protein_coding	chr1	25430858	25500209	69352	+	0	1	0	1	1	0	0	0	0	0	0	0	0	0	0	0	0	0	0	0	0	0	0	0	0	0	0	0	0	0	0	0	0	1	0	0	0	0	0	0	0	0
ENSG00000157978	LDLRAP1	protein_coding	chr1	25543580	25568886	25307	+	0	0	0	0	0	0	0	0	0	0	0	1	0	0	1	0	0	0	0	1	0	0	0	1	0	0	0	1	0	0	0	0	1	0	1	0	0	0	0	1	0	0
ENSG00000225643		lincRNA	chr1	25581478	25590356	8879	+	0	0	0	0	0	0	0	0	0	0	0	0	0	0	0	0	0	0	0	0	0	1	0	0	0	0	0	0	0	0	0	0	1	0	0	0	0	0	0	0	0	0
ENSG00000117643	MAN1C1	protein_coding	chr1	25617468	25786207	168740	+	0	0	0	1	0	0	0	1	0	1	0	0	0	0	0	0	0	0	0	0	0	0	1	0	0	0	1	0	0	0	0	1	0	0	0	0	0	1	0	0	1	1
ENSG00000162430	SEPN1	protein_coding	chr1	25800176	25818224	18049	+	0	0	0	1	0	0	0	0	0	0	0	0	1	0	0	0	1	0	0	0	0	0	0	0	0	0	0	0	0	0	1	1	0	1	0	1	0	0	0	0	0	0
ENSG00000117640	MTFR1L	protein_coding	chr1	25818640	25832942	14303	+	0	1	0	1	0	0	0	0	0	0	0	0	0	0	0	0	0	0	0	0	0	0	0	0	0	0	0	0	0	0	1	0	0	0	0	0	0	0	0	0	0	0
ENSG00000127423	AUNIP	protein_coding	chr1	25831913	25859458	27546	-	0	0	0	0	1	0	0	0	0	0	0	0	0	0	0	0	0	0	0	0	0	0	0	0	0	0	0	0	0	0	0	0	0	1	0	0	0	0	0	0	0	0
ENSG00000182749	PAQR7	protein_coding	chr1	25861210	25871253	10044	-	0	1	0	0	1	0	1	1	0	0	0	0	1	0	0	0	0	0	0	0	0	0	0	0	0	0	1	0	0	0	0	0	0	0	0	0	1	0	0	0	0	0
ENSG00000117632	STMN1	protein_coding	chr1	25884181	25906991	22811	-	0	0	0	0	0	0	0	0	1	0	0	0	0	1	0	0	0	0	0	1	0	0	0	1	0	0	0	0	0	1	0	0	0	0	0	0	0	0	0	1	0	0
ENSG00000158006	PAFAH2	protein_coding	chr1	25959767	25998157	38391	-	1	0	0	0	0	0	1	0	0	0	0	1	0	0	1	0	0	0	0	1	1	0	0	0	0	0	0	0	0	0	0	0	1	0	0	0	1	0	0	1	0	0
ENSG00000158008	EXTL1	protein_coding	chr1	26019884	26036464	16581	+	1	0	0	0	0	0	0	0	1	0	0	0	0	0	0	0	0	0	0	0	0	0	0	0	0	0	0	0	0	0	0	0	0	1	0	0	0	0	0	0	0	0
ENSG00000175087	PDIK1L	protein_coding	chr1	26111165	26125543	14379	+	0	0	0	0	0	0	0	0	0	0	1	0	0	0	0	0	1	0	0	0	0	0	0	0	0	0	0	1	0	1	0	0	0	0	0	0	0	0	0	0	0	0
ENSG00000142684	ZNF593	protein_coding	chr1	26169871	26170873	1003	+	0	0	0	0	1	0	0	0	0	0	0	0	1	0	0	0	0	0	0	0	0	0	0	0	0	0	0	0	0	0	0	0	0	0	0	0	0	0	0	0	0	0
ENSG00000142675	CNKSR1	protein_coding	chr1	26177403	26189886	12484	+	0	1	0	0	1	0	0	0	0	0	0	0	0	0	0	0	0	0	1	0	0	0	0	0	1	0	0	0	0	0	0	0	0	0	0	0	0	0	0	0	0	0
ENSG00000130695	CEP85	protein_coding	chr1	26234153	26279038	44886	+	0	0	0	0	1	0	0	0	0	0	0	0	0	0	0	0	0	0	0	0	1	0	0	0	0	0	0	0	0	0	0	0	1	0	1	0	1	0	0	1	0	0
ENSG00000142669	SH3BGRL3	protein_coding	chr1	26279176	26281522	2347	+	0	0	0	0	0	0	0	0	0	1	0	0	1	0	0	1	0	0	0	0	0	1	0	0	0	0	0	0	0	0	0	0	0	0	0	0	0	1	0	0	0	0
ENSG00000158062	UBXN11	protein_coding	chr1	26281328	26318363	37036	-	0	0	0	1	0	0	0	1	0	0	0	0	0	0	0	0	0	0	0	1	0	0	0	1	0	1	1	0	0	0	0	1	0	1	0	0	0	1	0	0	0	0
ENSG00000169442	CD52	protein_coding	chr1	26317957	26320523	2567	+	0	0	0	0	0	0	0	0	0	0	0	0	0	0	0	0	0	0	0	0	0	0	0	0	0	1	0	0	0	0	0	0	0	0	0	0	0	0	0	0	0	0
ENSG00000117682	DHDDS	protein_coding	chr1	26432282	26471294	39013	+	0	0	0	0	0	0	1	0	0	0	0	1	0	0	0	0	0	0	0	0	0	0	0	0	0	0	0	0	0	0	0	0	0	0	0	0	0	0	0	0	0	0
ENSG00000225891		antisense	chr1	26462756	26467282	4527	-	0	0	0	0	0	0	1	0	0	0	0	0	0	0	0	0	0	0	0	0	0	0	0	0	0	0	0	0	0	0	0	0	1	0	1	0	0	0	0	0	0	0
ENSG00000198830	HMGN2	protein_coding	chr1	26472450	26475972	3523	+	0	0	0	0	0	0	0	0	0	0	0	0	1	1	1	0	0	0	0	0	0	0	0	0	0	0	0	0	0	0	0	0	0	0	0	0	0	0	0	0	0	0
ENSG00000117676	RPS6KA1	protein_coding	chr1	26529761	26575030	45270	+	0	0	0	0	0	0	0	0	0	1	0	1	0	0	0	0	0	1	0	1	0	1	0	0	0	0	0	1	1	0	0	0	0	0	1	0	1	0	0	1	0	0
ENSG00000117713	ARID1A	protein_coding	chr1	26693236	26782104	88869	+	0	0	0	0	1	0	0	0	0	0	0	0	0	0	0	0	1	0	1	0	0	0	0	0	0	0	0	0	0	0	1	0	0	0	0	0	0	0	0	0	0	0
ENSG00000060642	PIGV	protein_coding	chr1	26787472	26798398	10927	+	0	0	0	0	0	0	1	0	0	0	0	0	0	0	0	0	1	0	0	0	0	0	0	0	0	0	0	0	0	0	1	0	0	0	0	0	0	0	0	0	0	1
ENSG00000204160	ZDHHC18	protein_coding	chr1	26826710	26857602	30893	+	0	0	0	0	0	0	0	1	0	0	0	0	0	0	0	1	0	0	0	0	0	0	0	0	0	0	0	0	0	0	0	1	0	0	0	0	0	0	0	0	0	1
ENSG00000175793	SFN	protein_coding	chr1	26863138	26864457	1320	+	0	0	1	0	0	0	0	0	0	0	0	0	0	0	0	0	0	0	0	0	0	0	0	0	0	0	0	0	0	0	0	0	0	0	0	0	0	0	0	0	1	0
ENSG00000142751	GPN2	protein_coding	chr1	26876133	26890297	14165	-	0	0	0	0	0	0	0	1	0	0	1	0	0	0	0	0	0	0	0	0	0	0	0	0	0	0	0	0	0	0	0	0	0	0	0	0	0	0	0	0	0	0
ENSG00000198746	GPATCH3	protein_coding	chr1	26890488	26900466	9979	-	0	0	0	1	1	0	0	0	0	0	0	0	0	0	1	0	0	0	0	0	0	0	0	0	0	0	0	0	0	0	0	0	0	1	1	0	0	1	0	0	0	0
ENSG00000090273	NUDC	protein_coding	chr1	26900238	26946862	46625	+	0	0	0	0	1	1	0	0	1	1	0	0	0	0	0	0	0	0	0	0	1	0	0	0	0	0	0	0	0	1	1	0	0	0	0	0	0	1	0	0	0	0
ENSG00000253368	TRNP1	protein_coding	chr1	26993707	27000898	7192	+	1	0	0	1	0	0	1	0	0	0	0	0	0	1	0	0	0	0	0	0	0	0	0	0	0	0	0	0	0	1	0	0	0	0	0	0	0	0	0	0	0	0
ENSG00000090020	SLC9A1	protein_coding	chr1	27098815	27166981	68167	-	0	0	0	0	0	0	0	0	1	0	0	0	0	0	0	0	0	0	0	0	0	0	0	0	0	1	0	0	0	0	0	0	0	1	0	0	0	0	0	0	0	0
ENSG00000214973	CHCHD3P3	processed_pseudogene	chr1	27200834	27201473	640	-	0	0	0	0	0	0	0	0	0	0	0	0	0	0	0	0	0	0	0	0	0	0	0	0	0	0	0	0	0	0	0	0	0	0	0	0	0	0	0	0	0	0
ENSG00000142784	WDTC1	protein_coding	chr1	27234516	27308633	74118	+	0	0	0	0	0	0	0	0	0	0	0	0	1	0	0	0	0	0	1	1	0	0	0	0	0	0	0	0	0	0	0	1	0	0	0	0	0	0	0	0	0	0
ENSG00000243659		processed_pseudogene	chr1	27311240	27311838	599	+	0	0	0	0	0	0	0	0	0	1	0	0	0	0	0	0	0	0	0	0	0	0	1	0	0	0	0	0	0	0	0	0	0	0	0	0	0	0	0	0	0	0
ENSG00000186501	TMEM222	protein_coding	chr1	27322145	27336400	14256	+	1	0	0	0	0	1	0	0	0	0	0	0	1	1	0	0	0	0	1	0	0	0	0	1	0	0	0	0	0	0	0	0	0	0	0	0	0	0	0	0	0	1
ENSG00000206888	RNU6-48P	snRNA	chr1	27325219	27325325	107	+	0	0	0	0	0	0	0	0	0	0	0	0	0	0	0	0	0	0	0	0	0	0	0	0	0	0	0	0	0	0	0	0	0	0	0	0	0	0	0	0	0	0
ENSG00000241547	ACTG1P20	processed_pseudogene	chr1	27325329	27325796	468	+	0	0	0	0	0	0	0	0	0	0	0	0	0	0	0	0	0	0	0	0	0	0	0	0	0	0	0	0	0	0	0	0	0	0	0	0	0	0	0	0	0	0
ENSG00000142733	MAP3K6	protein_coding	chr1	27355184	27366892	11709	-	0	0	0	0	0	0	0	0	0	0	0	0	0	0	0	0	0	0	0	0	0	0	0	0	1	0	0	0	1	0	0	0	0	0	0	0	0	0	0	0	1	0
ENSG00000181773	GPR3	protein_coding	chr1	27392644	27395814	3171	+	1	0	0	0	1	0	0	0	0	0	0	0	0	0	0	0	0	0	0	0	0	0	0	0	0	0	0	0	0	1	0	0	0	1	0	0	0	0	0	0	0	0
ENSG00000158195	WASF2	protein_coding	chr1	27404226	27490158	85933	-	1	0	0	0	0	0	0	0	0	0	0	1	0	0	1	0	1	1	0	1	0	0	0	0	1	0	0	0	0	0	0	0	1	0	1	1	0	0	0	1	0	0
ENSG00000237429		antisense	chr1	27525805	27530561	4757	+	0	0	0	0	0	0	0	0	0	0	0	0	0	0	0	0	0	0	0	0	0	1	0	0	0	0	0	0	0	0	0	0	0	0	0	0	0	0	0	0	0	0
ENSG00000126705	AHDC1	protein_coding	chr1	27534035	27604431	70397	-	0	0	1	0	0	0	0	0	0	0	0	0	1	0	0	0	0	0	0	0	0	0	0	0	0	0	0	0	0	0	1	1	0	0	0	0	0	0	0	0	0	0
ENSG00000000938	FGR	protein_coding	chr1	27612064	27635277	23214	-	0	0	0	0	1	0	0	0	0	0	0	0	0	0	0	0	0	0	0	0	0	0	0	0	1	0	0	1	0	0	0	0	0	0	0	0	0	0	0	0	1	0
ENSG00000235912		processed_pseudogene	chr1	27649419	27649610	192	+	0	0	0	0	0	0	0	0	0	0	0	0	0	0	0	0	0	0	0	0	0	0	0	0	0	0	0	0	0	0	0	0	0	0	0	0	0	0	0	0	0	0
ENSG00000126709	IFI6	protein_coding	chr1	27666061	27672218	6158	-	0	0	0	0	0	0	0	0	0	0	1	0	0	0	0	1	0	0	0	0	0	0	0	1	0	0	0	0	0	0	0	0	0	1	0	0	0	1	0	0	0	0
ENSG00000009780	FAM76A	protein_coding	chr1	27725979	27763122	37144	+	0	0	0	0	0	1	1	0	0	0	0	0	0	0	0	0	0	0	0	0	0	0	0	0	0	0	0	0	0	0	0	0	0	0	0	0	0	0	0	0	0	0
ENSG00000231344		processed_pseudogene	chr1	27739091	27739439	349	+	0	0	0	0	0	0	0	0	0	0	0	0	0	0	0	0	0	0	0	0	0	0	0	0	0	0	0	0	0	0	0	0	0	0	0	0	0	0	0	0	0	0
ENSG00000230833	RPEP3	processed_pseudogene	chr1	27739954	27740629	676	+	0	0	0	0	0	0	1	0	0	0	0	0	0	0	0	0	0	0	0	0	0	0	0	0	0	0	0	0	0	0	0	0	0	0	0	0	0	0	0	0	0	0
ENSG00000117758	STX12	protein_coding	chr1	27773183	27824452	51270	+	0	0	0	1	0	0	1	0	0	0	0	0	0	0	0	0	0	0	0	0	0	0	1	0	0	0	0	0	0	0	0	0	0	0	0	0	0	0	1	0	0	0
ENSG00000269971		sense_intronic	chr1	27773858	27774041	184	+	0	0	0	0	0	0	0	0	0	0	0	0	0	0	0	1	0	0	0	0	1	0	0	0	0	0	0	0	0	0	0	0	0	0	0	0	0	0	0	0	0	1
ENSG00000270031		sense_intronic	chr1	27819983	27820341	359	+	0	0	0	0	0	0	0	0	0	0	0	0	0	0	0	0	0	0	0	0	0	0	0	0	0	0	0	0	1	0	0	0	0	0	0	0	0	0	0	0	0	0
ENSG00000117751	PPP1R8	protein_coding	chr1	27830778	27851676	20899	+	0	0	0	0	0	0	0	0	0	0	0	0	0	0	1	0	0	0	0	0	0	0	0	0	0	0	0	0	0	0	0	0	0	0	0	0	0	0	0	0	0	0
ENSG00000252947	SCARNA1	scaRNA	chr1	27834401	27834566	166	+	0	0	1	0	0	0	0	0	0	0	0	0	1	0	0	0	0	0	0	0	0	0	0	0	0	0	0	0	0	0	0	0	0	0	0	0	0	0	0	0	0	1
ENSG00000130775	THEMIS2	protein_coding	chr1	27872543	27886685	14143	+	0	0	0	0	0	0	0	0	0	1	0	0	0	1	1	1	1	0	0	1	0	0	0	0	0	0	0	0	0	0	0	0	1	0	0	1	0	1	0	0	0	0
ENSG00000117748	RPA2	protein_coding	chr1	27891524	27914746	23223	-	0	0	0	1	0	0	0	0	0	0	0	0	0	1	1	0	0	0	0	0	0	0	0	0	0	1	0	0	0	0	0	0	0	0	0	0	0	0	0	0	0	0
ENSG00000158156	XKR8	protein_coding	chr1	27959462	27968096	8635	+	0	0	1	0	0	0	0	0	0	0	0	0	0	1	1	0	0	0	0	0	0	0	0	1	0	0	0	0	0	0	0	0	0	0	0	0	0	0	0	0	0	0
ENSG00000158161	EYA3	protein_coding	chr1	27970344	28088696	118353	-	0	0	0	0	0	1	1	0	0	0	0	0	0	1	0	0	0	0	0	0	0	0	0	0	0	0	0	0	0	0	0	0	0	0	0	0	0	0	0	0	0	0
ENSG00000238231		processed_pseudogene	chr1	27990158	27990524	367	-	0	0	0	0	0	0	0	0	0	0	0	0	0	0	0	0	0	0	0	0	0	0	0	0	0	0	0	0	0	0	0	0	0	0	0	0	0	0	0	0	0	0
ENSG00000240750	RN7SL559P	misc_RNA	chr1	28031884	28032180	297	-	0	0	0	0	0	0	0	0	0	0	0	0	0	0	0	0	0	0	0	0	0	0	0	0	0	0	0	0	0	0	0	0	0	0	0	0	0	0	0	0	0	0
ENSG00000228589	SPCS2P4	processed_pseudogene	chr1	28095742	28096422	681	-	0	0	0	0	0	0	0	0	0	0	0	0	0	0	0	0	0	0	0	0	0	0	0	0	0	0	0	0	0	0	0	0	0	0	0	0	0	0	0	0	0	0
ENSG00000169403	PTAFR	protein_coding	chr1	28147166	28193936	46771	-	0	0	0	0	0	0	0	0	0	1	0	0	0	0	0	0	0	1	0	0	1	0	0	0	0	0	0	0	0	0	0	0	0	0	0	0	0	0	0	0	1	0
ENSG00000126698	DNAJC8	protein_coding	chr1	28199456	28233025	33570	-	0	0	1	0	0	0	0	0	0	0	0	0	0	1	0	0	0	0	0	0	0	0	0	0	0	0	0	0	0	0	0	0	0	0	0	0	0	0	0	0	0	0
ENSG00000130770	ATPIF1	protein_coding	chr1	28236109	28246906	10798	+	0	0	0	0	0	0	0	0	0	0	0	0	1	0	0	0	0	0	0	0	0	0	0	0	0	0	0	0	0	0	0	0	0	0	0	0	0	1	0	0	0	0
ENSG00000130766	SESN2	protein_coding	chr1	28259527	28282491	22965	+	1	1	1	0	1	1	0	0	0	0	0	0	0	0	0	0	0	0	0	0	0	0	0	0	0	0	0	0	0	1	0	1	0	0	0	0	0	0	0	0	1	0
ENSG00000130772	MED18	protein_coding	chr1	28329002	28335967	6966	+	0	0	0	0	0	0	0	0	0	0	0	0	0	0	0	0	0	1	0	0	0	0	0	0	0	0	0	0	0	0	0	0	0	0	0	0	0	0	0	0	0	0
ENSG00000204138	PHACTR4	protein_coding	chr1	28369582	28500369	130788	+	1	0	0	0	0	0	0	0	0	0	0	0	0	0	0	0	0	0	0	0	0	0	0	0	0	0	0	0	0	0	0	0	1	0	1	0	0	0	0	0	0	0
ENSG00000229820		processed_pseudogene	chr1	28453541	28453934	394	+	0	0	0	0	0	0	0	1	0	0	0	0	0	0	0	0	0	0	0	0	0	0	0	0	0	0	0	0	0	0	0	0	0	0	0	0	0	0	0	0	0	0
ENSG00000221216	RNU6ATAC27P	snRNA	chr1	28481362	28481480	119	+	0	0	0	0	0	0	0	0	0	0	0	0	0	0	0	0	0	0	0	0	0	0	0	0	0	0	0	0	0	0	0	0	0	0	0	0	0	0	0	0	0	0
ENSG00000180198	RCC1	protein_coding	chr1	28505943	28539300	33358	+	0	0	1	0	0	1	0	0	0	0	0	0	0	0	0	0	0	0	0	0	0	0	0	0	0	0	0	0	0	0	0	0	0	0	1	0	0	0	0	0	0	0
ENSG00000242125	SNHG3	sense_intronic	chr1	28505980	28510892	4913	+	0	0	0	0	0	0	0	0	1	0	0	0	0	0	0	0	0	0	0	0	0	0	0	1	0	0	1	0	0	0	0	0	0	0	0	0	1	0	0	0	1	1
ENSG00000200087	SNORA73B	snoRNA	chr1	28508559	28508762	204	+	0	0	1	0	0	0	0	0	0	0	0	0	1	0	0	0	0	0	0	0	0	0	0	0	0	0	0	0	0	0	0	0	0	0	0	0	1	0	0	0	0	0
ENSG00000180098	TRNAU1AP	protein_coding	chr1	28553085	28578545	25461	+	0	0	0	1	0	0	0	0	0	0	0	0	0	1	0	0	0	0	0	0	0	0	0	0	0	1	0	0	0	0	0	0	0	0	0	1	0	0	1	0	0	0
ENSG00000197989	SNHG12	antisense	chr1	28578538	28582983	4446	-	1	0	0	0	0	0	0	0	0	0	0	0	0	0	0	0	1	0	0	0	0	0	0	0	0	0	0	0	0	0	0	0	0	0	0	0	0	0	0	0	0	0
ENSG00000221539	SNORD99	snoRNA	chr1	28578749	28578822	74	-	0	0	0	0	0	0	0	0	0	0	0	0	0	0	0	1	0	0	0	0	0	0	0	0	0	0	0	0	0	0	0	0	0	0	0	0	0	0	0	0	0	0
ENSG00000120656	TAF12	protein_coding	chr1	28589323	28643085	53763	-	0	0	0	0	0	0	1	0	0	0	1	0	1	0	0	0	0	0	0	0	1	0	0	0	0	0	0	0	1	0	0	0	0	1	0	0	0	0	0	0	0	0
ENSG00000229388		lincRNA	chr1	28643228	28648581	5354	+	0	0	0	0	0	0	0	0	0	0	0	0	0	0	0	0	0	0	0	0	0	0	0	0	0	0	0	0	0	0	0	0	0	0	0	0	0	0	0	0	0	0
ENSG00000162419	GMEB1	protein_coding	chr1	28668732	28719353	50622	+	0	0	0	0	0	0	0	0	0	0	0	0	0	0	0	0	0	0	0	0	0	0	0	0	0	0	0	0	0	0	0	0	0	0	0	0	0	0	0	0	0	0
ENSG00000198492	YTHDF2	protein_coding	chr1	28736621	28769775	33155	+	0	0	0	1	1	0	0	0	0	0	0	0	0	0	0	0	0	0	0	0	1	0	0	1	0	0	0	0	0	0	0	0	0	1	0	0	0	0	0	0	0	1
ENSG00000116329	OPRD1	protein_coding	chr1	28812142	28871267	59126	+	1	0	0	0	0	0	0	0	0	0	0	0	0	0	0	0	0	0	0	0	0	0	0	0	0	0	0	0	0	0	0	1	0	0	0	1	0	0	0	0	0	1
ENSG00000159023	EPB41	protein_coding	chr1	28887091	29120046	232956	+	0	0	0	0	0	0	0	0	1	0	0	0	0	1	1	0	0	0	0	0	0	1	0	0	0	0	0	0	0	1	0	0	0	0	0	0	0	0	0	0	0	0
ENSG00000253304	TMEM200B	protein_coding	chr1	29119428	29123935	4508	-	0	0	0	0	0	0	0	0	1	0	0	0	0	1	1	0	0	0	0	0	0	0	0	1	1	1	0	1	0	0	0	0	0	0	1	0	0	0	0	0	0	0
ENSG00000225750		lincRNA	chr1	29144494	29146994	2501	-	0	0	0	0	0	0	0	0	0	0	0	0	0	0	0	1	0	0	0	0	0	1	0	0	0	0	0	0	0	0	0	0	0	0	0	0	0	0	0	0	0	0
ENSG00000116350	SRSF4	protein_coding	chr1	29147743	29181987	34245	-	0	0	1	0	0	0	0	0	0	0	0	0	0	0	0	0	0	0	0	0	1	0	0	0	0	0	0	1	0	0	0	0	0	0	0	0	0	0	0	0	0	0
ENSG00000116353	MECR	protein_coding	chr1	29192873	29230942	38070	-	0	0	0	0	0	0	0	0	0	0	1	0	0	0	0	0	0	0	0	0	0	0	0	0	0	0	0	1	0	0	0	1	0	0	0	0	1	0	0	0	0	0
ENSG00000060656	PTPRU	protein_coding	chr1	29236516	29326813	90298	+	0	0	0	0	0	0	0	0	1	0	0	0	0	1	0	0	0	0	0	0	0	0	0	0	0	0	0	0	0	0	0	1	0	0	0	0	0	0	0	0	0	0
ENSG00000186056	MATN1-AS1	antisense	chr1	30718504	30726827	8324	+	0	0	0	0	0	0	0	0	0	0	0	0	0	0	0	0	0	0	0	1	0	0	0	0	0	0	0	0	0	0	0	0	1	0	1	0	0	0	0	1	0	0
ENSG00000162511	LAPTM5	protein_coding	chr1	30732469	30757820	25352	-	0	0	0	0	1	0	0	0	0	1	0	0	0	0	0	0	0	1	0	0	0	1	0	0	0	0	0	0	0	0	0	0	0	0	0	0	0	0	1	0	1	0
ENSG00000162512	SDC3	protein_coding	chr1	30869467	30908761	39295	-	0	0	1	0	0	0	0	0	0	0	0	0	0	0	0	0	1	0	0	0	0	0	0	0	0	0	0	0	0	0	1	0	0	1	0	1	0	0	0	0	0	0
ENSG00000134644	PUM1	protein_coding	chr1	30931506	31065991	134486	-	0	0	0	0	0	0	0	0	0	0	0	0	1	0	0	0	0	0	0	0	0	0	0	0	0	0	0	0	0	1	0	1	0	1	0	0	0	0	0	0	0	0
ENSG00000084628	NKAIN1	protein_coding	chr1	31179745	31239554	59810	-	0	0	0	0	0	0	0	0	1	0	0	0	0	0	0	0	0	0	0	0	1	0	0	0	0	0	0	0	0	0	0	0	0	0	0	0	0	1	0	0	0	0
ENSG00000060688	SNRNP40	protein_coding	chr1	31259568	31296782	37215	-	0	0	0	0	1	0	0	0	0	0	0	0	0	0	0	0	0	0	0	0	0	0	0	0	0	0	0	0	0	0	0	0	0	1	0	0	0	0	0	0	0	1
ENSG00000229447		processed_pseudogene	chr1	31263245	31263681	437	-	1	0	0	0	0	0	0	0	0	0	0	0	0	0	0	0	0	0	0	0	0	0	0	0	0	0	0	0	0	0	0	0	0	0	0	0	0	0	0	0	0	0
ENSG00000121766	ZCCHC17	protein_coding	chr1	31296982	31364953	67972	+	0	0	0	0	0	0	0	0	1	0	0	0	0	0	0	0	0	0	0	0	0	0	0	1	0	0	0	1	0	0	0	0	0	0	0	0	0	0	0	0	0	0
ENSG00000229044		antisense	chr1	31333067	31346799	13733	-	0	1	0	0	0	0	0	0	0	0	0	0	0	0	0	0	0	0	0	0	0	0	0	0	0	0	0	0	0	0	0	0	0	0	0	0	0	0	0	0	0	0
ENSG00000121769	FABP3	protein_coding	chr1	31365625	31376850	11226	-	0	0	0	0	0	0	0	0	0	0	0	0	1	0	0	0	0	0	0	0	1	0	0	1	0	0	0	0	0	0	0	0	0	0	0	0	0	1	0	0	0	1
ENSG00000142910	TINAGL1	protein_coding	chr1	31576485	31587686	11202	+	0	0	0	0	0	0	0	0	0	0	0	0	1	0	0	0	0	0	0	0	0	0	0	0	1	0	0	1	1	0	0	0	0	0	0	0	0	0	0	0	0	1
ENSG00000162517	PEF1	protein_coding	chr1	31629862	31644896	15035	-	1	0	0	0	0	0	0	0	0	0	0	0	0	0	0	0	0	0	0	0	0	0	0	0	0	0	0	0	0	0	1	0	0	0	0	1	0	1	0	0	0	0
ENSG00000084636	COL16A1	protein_coding	chr1	31652247	31704319	52073	-	0	0	0	0	0	0	0	0	0	0	0	0	1	0	0	0	0	0	0	0	0	0	0	0	0	0	0	0	0	1	0	0	1	0	1	0	0	0	0	0	0	0
ENSG00000121753	ADGRB2	protein_coding	chr1	31727117	31764893	37777	-	1	0	0	0	0	0	0	0	0	0	0	0	1	0	0	0	0	0	0	0	0	0	0	0	0	0	0	0	0	0	1	1	0	0	0	0	0	1	0	0	0	0
ENSG00000266580	MIR4254	miRNA	chr1	31758660	31758735	76	-	0	0	0	0	0	0	0	0	0	0	0	0	1	0	0	0	0	1	0	0	0	0	0	0	0	0	1	0	0	0	0	0	0	1	0	0	0	0	0	0	0	0
ENSG00000269967		lincRNA	chr1	31851913	31921841	69929	-	0	1	0	0	0	0	0	0	0	0	0	0	0	0	0	1	0	0	0	0	0	0	0	0	0	0	0	0	0	0	0	0	1	0	1	1	0	0	0	1	0	0
ENSG00000184007	PTP4A2	protein_coding	chr1	31906421	31944856	38436	-	0	0	1	0	0	0	0	0	0	1	0	1	0	0	1	0	0	0	0	0	0	0	0	1	0	0	0	0	0	0	0	0	1	0	1	0	0	0	0	1	0	0
ENSG00000121774	KHDRBS1	protein_coding	chr1	32013829	32060850	47022	+	0	0	0	0	0	0	0	0	0	0	0	0	0	0	0	0	0	0	0	0	0	0	0	0	0	0	0	0	0	0	0	0	0	0	0	0	0	0	0	0	0	0
ENSG00000121775	TMEM39B	protein_coding	chr1	32072031	32102866	30836	+	1	0	0	0	0	0	0	0	0	0	0	0	1	0	0	0	0	0	1	0	0	0	0	0	0	0	0	0	0	0	0	1	0	0	0	0	0	0	0	0	0	0
ENSG00000266203	MIR5585	miRNA	chr1	32086949	32087007	59	+	0	0	0	0	0	0	0	0	0	0	0	0	0	0	0	0	0	0	0	0	0	0	0	0	0	0	0	0	0	0	0	0	0	1	0	0	0	0	0	0	0	0
ENSG00000025800	KPNA6	protein_coding	chr1	32108038	32176568	68531	+	0	0	0	0	0	0	0	0	0	0	0	0	1	0	1	0	0	0	0	0	0	0	0	0	0	0	0	0	0	1	0	0	0	0	0	0	0	0	0	0	0	0
ENSG00000084652	TXLNA	protein_coding	chr1	32179686	32198285	18600	+	0	0	0	1	1	0	0	0	0	0	0	0	0	0	0	0	0	0	0	0	0	0	0	1	0	0	0	1	0	1	0	0	0	0	0	0	0	0	0	0	1	0
ENSG00000160050	CCDC28B	protein_coding	chr1	32200386	32205387	5002	+	0	0	0	1	0	0	0	0	0	0	0	0	0	0	0	0	0	0	0	0	0	0	1	0	0	0	0	0	0	0	0	0	0	0	0	1	0	1	0	0	0	0
ENSG00000224066		antisense	chr1	32204769	32206814	2046	-	0	0	0	1	1	0	0	1	0	0	0	0	0	0	0	0	0	0	0	0	0	0	0	0	0	0	0	1	0	0	0	0	0	0	0	0	0	0	0	0	0	1
ENSG00000160051	IQCC	protein_coding	chr1	32205661	32208687	3027	+	0	0	0	0	0	0	0	1	0	1	0	0	0	0	0	0	0	0	0	0	0	0	0	0	0	0	0	0	0	0	0	0	0	0	0	0	0	0	0	0	1	1
ENSG00000160055	TMEM234	protein_coding	chr1	32214472	32222359	7888	-	0	0	0	1	1	0	0	1	0	0	0	0	1	0	0	0	0	0	0	0	0	0	0	1	0	0	1	1	0	0	0	0	0	0	0	0	0	0	0	0	0	1
ENSG00000084623	EIF3I	protein_coding	chr1	32221928	32231604	9677	+	0	0	0	0	0	0	0	0	0	0	0	0	0	0	0	0	0	0	0	0	0	0	0	0	0	0	0	0	1	0	0	0	0	0	0	0	0	1	0	0	0	0
ENSG00000220785	MTMR9LP	transcribed_unprocessed_pseudogene	chr1	32231658	32241620	9963	-	0	0	0	0	0	0	0	0	0	0	0	0	1	0	1	0	0	0	0	0	0	0	0	0	0	0	0	1	0	0	0	0	1	0	0	0	1	0	0	0	1	0
ENSG00000116478	HDAC1	protein_coding	chr1	32292086	32333635	41550	+	0	0	0	1	0	0	0	0	1	0	0	0	0	1	1	0	0	0	0	0	1	0	0	0	0	0	0	0	0	0	0	0	1	0	0	1	0	0	0	0	0	0
ENSG00000175130	MARCKSL1	protein_coding	chr1	32333832	32336379	2548	-	0	0	0	0	0	0	0	0	0	0	1	1	0	0	1	0	0	0	0	1	0	0	0	0	0	0	0	0	0	0	0	0	1	0	1	0	1	0	0	1	0	0
ENSG00000162526	TSSK3	protein_coding	chr1	32351521	32364312	12792	+	0	0	0	0	0	0	0	0	0	0	0	0	0	0	1	0	0	0	0	0	0	0	0	0	0	0	0	0	0	0	0	0	0	0	0	0	0	0	0	0	0	0
ENSG00000225828	FAM229A	protein_coding	chr1	32361270	32364278	3009	-	0	1	0	0	0	0	0	0	0	0	1	0	0	0	0	0	0	0	1	0	0	0	0	0	0	0	0	0	1	0	0	0	0	0	0	0	0	0	0	0	0	1
ENSG00000160058	BSDC1	protein_coding	chr1	32365103	32394731	29629	-	1	0	0	0	0	0	0	0	0	0	0	0	1	0	1	0	0	0	1	0	0	0	0	0	0	0	0	0	0	0	0	1	0	0	0	0	0	0	0	0	0	0
ENSG00000273274	ZBTB8B	protein_coding	chr1	32465069	32496686	31618	+	0	0	0	0	0	0	0	0	1	0	0	0	0	1	0	0	0	0	0	0	1	1	0	1	0	0	0	0	0	0	0	0	0	0	0	0	0	0	0	0	0	0
ENSG00000160062	ZBTB8A	protein_coding	chr1	32539427	32605939	66513	+	0	1	0	0	0	0	1	0	0	0	0	0	0	0	0	0	0	0	0	0	0	0	0	0	0	0	0	0	0	0	0	0	0	0	0	0	0	0	0	0	0	0
ENSG00000176261	ZBTB8OS	protein_coding	chr1	32600172	32650903	50732	-	0	0	0	0	0	0	0	0	0	0	0	0	0	0	0	1	0	0	0	0	0	0	0	0	0	1	0	0	0	0	0	0	0	0	0	0	0	0	0	0	0	1
ENSG00000162521	RBBP4	protein_coding	chr1	32651142	32686211	35070	+	0	0	0	0	0	0	0	0	0	0	0	0	0	0	0	0	1	0	1	0	0	0	0	0	0	0	0	0	0	0	0	1	0	1	0	0	0	0	0	0	0	0
ENSG00000162520	SYNC	protein_coding	chr1	32680360	32703596	23237	-	0	0	0	0	0	0	0	1	0	0	0	0	0	0	0	0	0	0	0	0	0	0	0	0	0	0	1	0	0	0	0	0	0	1	0	1	0	0	0	0	0	0
ENSG00000162522	KIAA1522	protein_coding	chr1	32741885	32774970	33086	+	0	0	0	1	0	0	0	0	0	0	0	0	1	1	0	0	0	0	0	0	0	0	0	0	0	0	0	0	0	0	1	1	0	0	0	0	0	0	0	0	0	0
ENSG00000134684	YARS	protein_coding	chr1	32775237	32818153	42917	-	0	0	0	0	0	0	0	0	1	0	1	0	0	1	0	0	0	0	0	1	0	0	0	0	0	0	0	0	0	1	0	0	0	0	0	0	0	0	0	0	0	0
ENSG00000116497	S100PBP	protein_coding	chr1	32816767	32858879	42113	+	1	0	0	0	0	0	0	0	1	0	0	0	0	1	0	0	0	0	0	1	0	0	0	0	0	1	0	0	0	0	0	0	1	1	0	0	0	0	0	1	0	0
ENSG00000160097	FNDC5	protein_coding	chr1	32862268	32872482	10215	-	0	0	0	0	0	0	0	0	0	0	0	0	0	0	0	0	0	0	0	0	0	0	0	0	0	0	0	0	0	0	0	0	0	0	0	0	0	0	0	0	0	0
ENSG00000121905	HPCA	protein_coding	chr1	32885994	32898441	12448	+	0	0	0	1	0	0	0	0	1	0	0	0	0	1	0	0	0	0	0	1	0	0	0	1	0	0	0	0	0	0	1	1	0	0	0	0	0	0	0	0	0	0
ENSG00000121900	TMEM54	protein_coding	chr1	32894594	32901438	6845	-	0	0	1	0	0	0	0	0	0	0	1	0	0	0	0	0	0	0	0	0	0	0	0	0	0	0	0	0	1	0	0	0	0	0	0	0	1	1	0	0	0	0
ENSG00000116514	RNF19B	protein_coding	chr1	32936445	32964685	28241	-	0	0	0	1	1	0	0	0	0	0	1	0	1	0	0	1	0	0	0	0	0	0	0	0	0	0	0	0	0	1	0	0	0	0	1	0	1	0	0	0	0	0
ENSG00000004455	AK2	protein_coding	chr1	33007940	33080996	73057	-	1	0	0	0	0	0	0	0	0	0	0	0	1	0	0	1	0	0	1	1	0	0	0	1	0	0	0	1	0	0	0	0	1	0	0	0	0	0	0	1	0	0
ENSG00000276645		misc_RNA	chr1	33029232	33029576	345	-	0	0	1	0	0	0	0	0	0	0	0	0	0	0	0	0	0	0	0	0	0	0	0	0	0	0	0	0	0	0	0	0	0	0	0	0	0	0	0	0	0	0
ENSG00000142920	AZIN2	protein_coding	chr1	33081104	33120530	39427	+	0	0	0	1	0	0	0	0	0	0	0	0	0	1	0	0	0	0	1	0	0	0	0	0	0	0	0	0	0	0	0	0	0	1	0	1	0	0	0	0	1	0
ENSG00000278997		TEC	chr1	33141871	33143230	1360	-	0	0	0	0	0	0	0	0	0	0	0	0	0	0	0	0	0	0	0	0	0	0	0	0	0	0	0	0	0	0	0	0	1	0	1	0	0	0	0	1	0	0
ENSG00000116525	TRIM62	protein_coding	chr1	33145402	33182059	36658	-	0	0	0	0	0	0	0	0	0	0	0	0	0	0	1	1	0	0	1	0	0	0	0	0	0	0	0	0	0	0	0	0	1	0	1	1	0	0	0	1	0	0
ENSG00000160094	ZNF362	protein_coding	chr1	33256545	33300719	44175	+	1	0	0	0	1	0	0	0	0	0	0	0	0	0	0	0	0	0	1	0	0	0	0	0	0	0	0	0	0	0	1	1	0	0	0	0	0	1	0	0	0	0
ENSG00000270115		lincRNA	chr1	33261212	33261680	469	+	0	0	0	0	0	0	0	0	0	0	0	0	0	0	0	0	0	0	0	0	0	0	0	0	0	0	0	0	0	0	0	0	0	0	0	0	0	0	0	0	0	1
ENSG00000134686	PHC2	protein_coding	chr1	33323623	33431052	107430	-	0	0	0	0	0	0	1	0	0	0	0	0	1	0	0	0	0	0	1	0	0	0	0	1	0	0	0	0	1	0	0	0	0	0	0	0	0	0	0	1	1	0
ENSG00000222112	RN7SKP16	misc_RNA	chr1	33336566	33336864	299	-	0	0	0	0	0	0	0	0	0	0	0	0	0	0	0	1	0	0	0	0	0	0	0	0	0	0	0	0	0	0	0	0	0	0	0	1	0	0	0	0	0	0
ENSG00000121903	ZSCAN20	protein_coding	chr1	33472645	33496507	23863	+	0	0	0	0	0	0	1	0	0	0	0	0	0	0	0	0	0	0	0	0	0	0	0	0	0	0	0	0	0	0	1	0	0	0	0	1	0	0	0	0	0	1
ENSG00000121904	CSMD2	protein_coding	chr1	33513999	34165842	651844	-	0	0	1	0	0	0	0	0	0	0	0	0	0	0	0	0	0	0	0	0	0	0	0	0	0	0	0	0	0	0	1	1	0	1	0	0	0	0	1	0	0	0
ENSG00000163866	SMIM12	protein_coding	chr1	34712737	34859816	147080	-	1	0	0	0	0	0	0	0	0	0	0	0	0	0	0	0	0	0	0	1	0	0	0	0	0	0	0	0	0	0	0	0	0	0	0	0	0	0	0	0	0	1
ENSG00000255811		antisense	chr1	34761426	34788097	26672	-	0	1	0	0	0	0	0	0	0	0	0	0	0	0	0	0	0	0	0	0	0	0	0	0	0	0	0	0	0	0	0	0	0	0	0	0	0	0	0	0	0	0
ENSG00000187513	GJA4	protein_coding	chr1	34792998	34795747	2750	+	0	0	0	0	1	0	0	0	0	0	0	0	0	0	0	0	0	0	0	0	0	0	0	0	1	0	0	1	1	0	0	0	0	0	0	0	0	0	0	0	0	0
ENSG00000116544	DLGAP3	protein_coding	chr1	34865436	34929585	64150	-	0	0	0	0	0	0	0	0	1	0	0	1	0	1	1	0	0	0	0	0	0	0	0	0	0	0	0	0	0	0	1	1	0	0	0	0	0	0	0	0	0	0
ENSG00000241014		processed_transcript	chr1	34974356	34985313	10958	-	0	0	0	0	0	1	1	0	0	0	0	0	0	0	0	0	0	0	0	0	0	0	0	0	0	0	0	0	0	0	0	0	0	0	0	0	0	0	0	0	0	0
ENSG00000163867	ZMYM6	protein_coding	chr1	34986165	35031968	45804	-	0	0	1	0	0	0	0	0	0	0	0	0	0	0	0	0	0	0	0	0	0	0	0	0	0	0	0	0	1	0	0	0	0	0	0	0	0	0	0	0	0	0
ENSG00000197056	ZMYM1	protein_coding	chr1	35059786	35115859	56074	+	1	0	0	1	0	0	0	0	0	0	0	1	0	0	0	1	0	0	0	0	0	0	0	0	0	1	0	0	0	0	0	1	0	0	0	0	0	0	0	0	0	0
ENSG00000116560	SFPQ	protein_coding	chr1	35176378	35193148	16771	-	0	0	0	0	0	0	0	0	0	0	0	0	0	0	0	0	0	0	0	0	0	0	0	0	0	0	0	0	0	0	0	0	0	0	0	0	0	1	0	0	0	0
ENSG00000146463	ZMYM4	protein_coding	chr1	35268967	35422058	153092	+	0	0	1	0	0	0	0	0	0	0	0	0	0	0	0	0	0	0	0	0	0	0	0	0	0	0	0	0	0	0	0	0	0	0	0	0	0	0	0	0	0	0
ENSG00000201542		snoRNA	chr1	35310274	35310425	152	+	0	0	0	0	0	0	0	0	0	0	0	0	0	0	0	0	0	0	0	0	0	0	0	0	0	0	0	0	0	0	0	0	0	0	0	0	0	0	0	1	0	0
ENSG00000229994	RPL5P4	processed_pseudogene	chr1	35350722	35351607	886	+	0	0	0	0	0	0	0	0	0	0	0	0	0	0	0	0	0	0	0	0	0	0	0	0	0	0	0	0	0	0	0	0	0	0	0	0	0	0	0	0	0	1
ENSG00000142687	KIAA0319L	protein_coding	chr1	35433490	35557950	124461	-	1	0	0	1	1	0	0	0	0	0	0	0	0	0	0	0	0	0	0	0	0	1	0	0	0	0	0	0	0	0	0	1	0	0	0	1	0	0	0	0	0	0
ENSG00000020129	NCDN	protein_coding	chr1	35557473	35567274	9802	+	0	0	0	1	0	0	0	0	1	0	0	0	1	1	0	0	0	0	0	1	0	1	0	0	0	0	0	0	0	0	0	1	0	1	0	0	0	1	1	0	0	0
ENSG00000116819	TFAP2E	protein_coding	chr1	35573370	35595328	21959	+	0	0	0	0	0	0	0	0	0	0	0	0	0	0	0	0	0	0	0	0	0	0	0	0	0	0	0	0	0	0	0	0	0	0	0	0	0	0	0	0	0	0
ENSG00000126067	PSMB2	protein_coding	chr1	35599544	35641844	42301	-	0	1	0	0	1	1	0	0	0	0	0	0	1	0	0	0	0	0	0	0	0	0	0	0	0	0	0	0	0	0	0	0	0	0	0	0	0	1	0	0	0	0
ENSG00000142686	C1orf216	protein_coding	chr1	35713875	35719472	5598	-	1	0	0	0	0	0	0	0	1	0	0	0	0	1	0	0	0	0	0	0	0	0	0	0	0	0	0	1	0	0	0	0	0	0	0	0	0	0	0	0	0	0
ENSG00000092853	CLSPN	protein_coding	chr1	35720218	35769967	49750	-	0	0	0	0	0	0	0	0	1	1	0	0	0	1	0	0	0	0	0	0	0	0	0	0	0	0	0	0	0	0	0	0	0	0	0	0	1	0	1	0	0	0
ENSG00000134698	AGO4	protein_coding	chr1	35808172	35857890	49719	+	0	0	0	0	1	1	1	0	0	0	0	0	0	0	0	0	0	0	0	0	0	0	0	0	0	1	0	0	0	0	0	0	0	1	0	0	0	0	0	0	0	0
ENSG00000092847	AGO1	protein_coding	chr1	35869808	35930528	60721	+	0	0	1	1	0	0	0	0	0	0	1	0	0	0	0	0	0	0	0	0	0	1	0	0	0	0	0	0	0	1	0	0	0	0	0	0	0	0	0	0	0	0
ENSG00000126070	AGO3	protein_coding	chr1	35930718	36072500	141783	+	1	0	0	1	0	0	1	0	0	0	0	0	0	0	0	0	0	0	0	0	0	0	0	0	0	0	0	0	0	0	0	1	0	0	1	0	0	1	0	1	0	0
ENSG00000092850	TEKT2	protein_coding	chr1	36084075	36088275	4201	+	0	0	0	1	0	0	0	1	0	0	0	0	0	0	0	0	0	0	0	0	0	0	0	1	0	1	1	1	0	0	1	0	0	0	0	0	0	0	0	0	0	0
ENSG00000116863	ADPRHL2	protein_coding	chr1	36088875	36093932	5058	+	0	0	0	0	0	0	0	0	1	0	0	0	0	0	1	0	0	0	0	0	0	0	0	0	0	0	0	0	1	0	0	0	0	0	0	0	0	0	0	0	0	0
ENSG00000171812	COL8A2	protein_coding	chr1	36095236	36125220	29985	-	0	0	0	1	0	0	0	1	1	1	0	0	0	0	0	0	0	1	0	0	0	0	0	1	1	1	1	1	0	1	0	0	0	0	0	0	0	0	0	0	0	0
ENSG00000054116	TRAPPC3	protein_coding	chr1	36136570	36156053	19484	-	0	0	0	0	0	0	0	0	0	0	0	0	0	0	0	0	0	0	0	0	0	0	0	1	0	0	0	0	0	0	0	0	0	0	0	0	0	0	0	1	0	0
ENSG00000116871	MAP7D1	protein_coding	chr1	36155579	36180849	25271	+	1	0	1	0	0	0	0	0	0	0	0	0	0	0	0	0	0	0	1	0	0	0	0	0	0	0	0	0	0	0	1	1	0	0	0	0	1	0	0	1	0	0
ENSG00000054118	THRAP3	protein_coding	chr1	36224416	36305357	80942	+	0	0	0	0	0	1	1	0	1	0	0	0	0	0	0	0	0	0	0	0	0	0	0	0	0	0	1	0	0	0	0	0	0	0	0	0	1	0	0	1	1	0
ENSG00000214193	SH3D21	protein_coding	chr1	36306387	36324886	18500	+	1	0	0	0	0	0	0	0	0	0	0	0	1	1	1	0	0	0	0	0	1	0	0	0	0	0	0	0	0	0	0	1	0	0	0	0	0	1	0	0	0	0
ENSG00000142694	EVA1B	protein_coding	chr1	36322031	36324154	2124	-	0	0	0	0	0	0	0	0	0	0	0	0	1	0	0	0	0	0	0	0	0	0	0	0	1	0	0	0	0	0	0	0	0	0	0	0	0	0	0	0	0	0
ENSG00000116883		antisense	chr1	36323734	36329221	5488	+	1	0	0	0	0	0	0	0	0	0	1	0	1	0	1	0	0	0	0	1	0	0	0	0	0	0	0	0	0	0	0	1	0	0	0	0	0	0	0	0	0	0
ENSG00000196182	STK40	protein_coding	chr1	36339624	36385896	46273	-	0	0	0	0	1	0	0	0	0	0	0	0	0	0	0	0	0	0	0	0	0	0	0	0	0	0	0	0	0	0	1	0	0	0	0	0	0	0	0	0	1	0
ENSG00000181817	LSM10	protein_coding	chr1	36391238	36397892	6655	-	0	0	0	0	0	0	0	0	0	0	0	0	0	0	0	0	0	0	0	0	0	0	0	0	0	0	0	0	0	0	0	0	0	0	0	0	0	0	0	0	0	0
ENSG00000116885	OSCP1	protein_coding	chr1	36415827	36450451	34625	-	0	0	0	1	0	0	0	1	0	0	0	0	0	0	0	0	0	0	0	0	0	0	0	1	0	1	1	0	0	0	0	0	0	0	0	0	0	0	0	0	0	0
ENSG00000201448		snoRNA	chr1	36418450	36418578	129	-	0	0	0	0	0	0	0	1	0	0	0	0	1	0	1	0	0	0	0	0	0	0	0	1	0	0	0	0	0	1	1	0	0	0	0	0	1	0	0	0	0	0
ENSG00000116898	MRPS15	protein_coding	chr1	36455718	36464437	8720	-	0	0	0	0	0	0	0	0	0	0	0	0	0	0	0	0	0	0	0	0	0	0	0	0	0	0	0	0	0	0	0	0	0	0	0	0	0	0	0	0	0	0
ENSG00000119535	CSF3R	protein_coding	chr1	36466043	36483278	17236	-	0	0	0	0	0	0	0	0	0	1	1	0	0	0	0	0	0	1	1	0	0	1	0	0	0	0	0	0	0	0	0	0	0	0	0	0	0	0	0	0	0	0
ENSG00000163873	GRIK3	protein_coding	chr1	36795527	37034129	238603	-	0	0	0	1	0	0	0	0	1	0	0	0	0	1	0	0	0	0	0	0	0	0	1	1	0	1	0	0	0	0	1	0	0	0	0	0	0	0	1	0	0	0
ENSG00000223944		lincRNA	chr1	37262739	37325100	62362	-	0	0	0	0	0	0	0	0	0	0	0	0	0	0	0	0	0	0	0	0	1	0	0	1	0	0	0	0	0	0	0	0	0	0	0	0	0	0	0	0	0	0
ENSG00000233621	LINC01137	antisense	chr1	37454879	37474411	19533	-	0	0	0	0	0	0	0	0	0	0	1	0	0	0	0	0	0	0	0	1	0	1	0	0	0	0	0	0	0	0	0	0	0	0	0	0	0	0	0	0	0	0
ENSG00000163875	MEAF6	protein_coding	chr1	37492575	37514774	22200	-	0	0	0	0	0	0	0	0	0	0	0	0	0	0	1	0	0	0	0	0	0	0	0	0	0	0	0	0	0	0	0	0	0	0	0	0	0	0	0	0	0	1
ENSG00000263675	MIR5581	miRNA	chr1	37500935	37500994	60	-	0	0	0	0	0	0	0	1	0	0	1	0	0	0	0	0	0	0	0	0	0	0	0	0	0	0	0	0	0	0	0	0	0	0	0	0	0	0	0	0	0	0
ENSG00000163877	SNIP1	protein_coding	chr1	37534449	37554302	19854	-	0	0	0	0	0	0	0	0	0	0	0	0	0	0	0	0	0	0	0	0	0	0	0	0	0	0	0	0	0	0	0	0	0	0	0	0	0	0	0	0	0	1
ENSG00000237749		processed_pseudogene	chr1	37556247	37556499	253	+	0	0	0	0	0	0	0	0	0	0	1	0	0	0	0	0	0	0	0	0	0	0	0	0	0	0	0	0	0	0	0	0	0	0	0	0	0	0	0	0	0	0
ENSG00000163879	DNALI1	protein_coding	chr1	37556919	37566857	9939	+	0	0	0	1	0	0	0	1	0	0	0	0	0	0	0	0	0	0	0	0	0	0	0	1	0	1	1	1	0	0	1	0	0	0	0	1	0	0	0	0	0	0
ENSG00000134697	GNL2	protein_coding	chr1	37566816	37595935	29120	-	0	0	0	0	0	0	0	0	0	0	0	0	0	0	0	1	0	0	0	1	0	0	0	0	0	0	0	0	0	0	0	0	0	0	0	0	0	0	0	0	0	1
ENSG00000116922	C1orf109	protein_coding	chr1	37681570	37692249	10680	-	0	0	0	0	0	0	0	0	0	0	0	0	0	1	0	0	0	0	0	0	0	0	0	0	0	0	0	0	0	0	0	0	0	1	0	0	0	0	0	0	0	0
ENSG00000183317	EPHA10	protein_coding	chr1	37713880	37765133	51254	-	1	0	0	1	0	0	0	0	1	0	0	0	0	1	1	0	0	0	0	0	0	0	0	1	0	0	0	0	0	0	0	0	0	1	0	0	0	1	0	0	0	0
ENSG00000185090	MANEAL	protein_coding	chr1	37793802	37801137	7336	+	1	0	0	0	0	0	0	0	0	0	0	0	0	0	0	0	0	0	0	0	0	0	0	0	0	0	0	0	0	0	0	1	0	1	0	0	0	0	0	0	0	0
ENSG00000196449	YRDC	protein_coding	chr1	37802944	37808185	5242	-	0	0	0	0	1	0	0	0	0	1	0	0	0	0	0	0	0	0	0	0	0	1	0	0	0	0	0	0	0	0	0	0	0	0	0	0	0	0	0	0	0	0
ENSG00000197982	C1orf122	protein_coding	chr1	37806979	37809454	2476	+	0	0	0	0	0	0	0	0	0	0	0	0	1	0	1	0	0	0	0	1	0	1	0	1	0	0	0	0	0	0	0	0	0	0	0	0	0	1	0	0	0	0
ENSG00000188786	MTF1	protein_coding	chr1	37809567	37859620	50054	-	0	0	0	0	0	0	0	0	0	0	0	0	1	0	0	0	0	0	0	0	0	0	0	0	0	0	0	0	0	0	0	0	0	0	0	0	0	0	0	0	0	0
ENSG00000204084	INPP5B	protein_coding	chr1	37860697	37947057	86361	-	0	0	0	0	0	0	0	0	0	1	0	0	0	0	0	0	0	0	0	0	0	0	0	0	0	0	0	0	0	0	0	0	0	0	0	0	0	0	0	1	0	0
ENSG00000183431	SF3A3	protein_coding	chr1	37956975	37990921	33947	-	0	0	0	0	0	0	0	0	0	0	0	0	0	0	0	0	0	0	0	0	0	0	0	0	0	0	0	0	0	0	0	0	0	0	0	0	0	0	0	0	0	0
ENSG00000183386	FHL3	protein_coding	chr1	37996770	38005606	8837	-	0	0	0	0	1	0	0	0	0	0	0	0	0	0	0	0	0	0	0	0	0	1	0	0	0	0	0	0	1	0	0	0	0	0	0	0	0	0	0	0	0	0
ENSG00000183520	UTP11	protein_coding	chr1	38009258	38024824	15567	+	0	0	0	0	0	0	0	0	0	0	0	0	0	0	0	0	0	0	0	0	0	0	0	0	0	0	0	0	0	0	0	0	0	0	0	0	0	0	0	0	0	0
ENSG00000185668	POU3F1	protein_coding	chr1	38044611	38046794	2184	-	0	0	0	0	0	0	0	0	0	0	0	0	1	1	0	0	0	0	0	0	0	0	0	0	0	0	0	0	0	0	0	0	0	0	0	0	0	0	0	0	0	0
ENSG00000224592		lincRNA	chr1	38047314	38119025	71712	+	0	0	0	0	0	0	0	1	0	0	0	0	0	1	0	0	0	0	0	0	0	0	0	0	0	0	0	0	0	0	0	0	0	0	0	0	0	0	0	0	0	0
ENSG00000116954	RRAGC	protein_coding	chr1	38838198	38859823	21626	-	0	0	0	1	1	0	0	0	0	0	0	0	0	0	0	1	0	0	0	0	0	0	0	0	0	0	0	0	0	0	0	0	0	0	0	0	0	0	0	0	0	0
ENSG00000228436		antisense	chr1	38860000	38919396	59397	+	0	0	0	0	0	0	1	1	0	0	0	0	1	0	0	0	0	0	0	0	0	0	0	0	0	0	0	0	0	0	0	0	0	0	0	0	0	1	0	0	0	0
ENSG00000214114	MYCBP	protein_coding	chr1	38862964	38874105	11142	-	1	0	0	0	0	0	0	1	0	0	0	0	0	0	0	0	0	0	0	0	0	0	0	0	0	1	1	0	0	0	0	0	0	0	0	0	0	0	0	0	0	0
ENSG00000158315	RHBDL2	protein_coding	chr1	38885807	38941799	55993	-	0	0	1	1	0	0	0	0	0	0	0	1	0	0	1	0	0	0	0	1	0	0	0	0	0	0	0	0	0	0	0	0	1	0	1	0	1	0	0	1	0	0
ENSG00000199963	RNU6-605P	snRNA	chr1	38926870	38926977	108	+	0	0	0	0	0	0	0	0	0	0	0	0	0	0	0	0	0	0	0	0	0	0	0	0	0	0	0	0	0	0	0	0	0	0	0	0	0	0	0	0	0	0
ENSG00000174574	AKIRIN1	protein_coding	chr1	38991223	39006059	14837	+	0	0	0	0	1	0	0	0	0	0	1	0	0	0	0	0	0	0	0	0	0	0	0	0	0	0	0	0	1	1	0	0	0	1	0	0	1	0	0	0	0	1
ENSG00000168653	NDUFS5	protein_coding	chr1	39026318	39034636	8319	+	0	0	0	0	0	0	0	0	0	0	0	0	0	0	0	0	0	0	0	0	0	0	0	0	0	0	0	0	0	0	0	0	0	0	0	0	0	1	0	0	0	0
ENSG00000127603	MACF1	protein_coding	chr1	39081316	39487177	405862	+	0	0	0	0	0	0	0	0	0	0	0	0	0	0	0	0	1	0	0	0	0	0	0	0	0	1	0	0	0	0	0	0	1	0	0	1	0	0	0	0	0	0
ENSG00000270040		sense_intronic	chr1	39206512	39206957	446	+	0	1	0	0	1	0	0	0	0	0	0	0	0	0	0	0	0	0	0	0	0	0	0	0	0	0	0	0	0	0	0	0	0	0	0	0	0	0	0	0	0	0
ENSG00000183682	BMP8A	protein_coding	chr1	39491646	39525935	34290	+	0	0	0	0	0	0	0	0	0	0	0	0	0	0	0	0	0	0	0	0	0	0	0	0	0	0	0	0	0	0	1	0	0	0	0	1	0	0	0	0	0	0
ENSG00000182109		antisense	chr1	39522280	39546187	23908	-	0	0	0	0	1	0	0	0	0	0	0	0	0	0	0	0	0	0	0	0	0	0	0	0	0	0	0	0	0	0	0	0	0	0	0	0	0	0	0	0	0	0
ENSG00000243970	PPIEL	unprocessed_pseudogene	chr1	39531838	39558707	26870	-	0	0	0	0	0	0	0	0	0	0	0	0	0	0	0	0	0	0	0	0	0	0	0	0	0	0	0	0	0	0	0	0	0	0	0	0	0	0	0	0	0	0
ENSG00000090621	PABPC4	protein_coding	chr1	39560816	39576790	15975	-	0	0	0	0	0	0	0	0	0	1	0	0	0	0	0	0	0	1	0	0	0	0	0	0	1	0	0	0	0	0	0	0	0	1	0	0	0	0	0	0	0	0
ENSG00000201457	SNORA55	snoRNA	chr1	39567374	39567508	135	-	0	0	0	0	0	0	0	0	0	0	0	0	0	0	0	0	0	0	0	0	0	0	0	0	1	0	0	0	0	0	0	0	0	0	0	0	0	0	0	0	0	0
ENSG00000163909	HEYL	protein_coding	chr1	39624153	39639945	15793	-	0	0	0	0	0	0	0	0	0	0	0	0	0	0	0	1	0	0	0	0	0	0	0	0	1	0	0	0	0	0	0	0	0	0	0	0	0	1	0	0	0	0
ENSG00000116981	NT5C1A	protein_coding	chr1	39659121	39672038	12918	-	0	0	1	0	0	0	0	0	0	0	1	0	0	0	0	0	0	0	0	0	0	0	0	0	1	0	0	0	0	1	0	1	0	0	0	0	0	0	1	0	0	0
ENSG00000116983	HPCAL4	protein_coding	chr1	39678648	39691689	13042	-	0	0	0	0	0	0	0	0	0	0	0	0	0	0	0	0	0	0	0	0	0	0	0	0	0	0	0	1	0	0	0	0	0	0	0	0	0	0	0	0	0	0
ENSG00000084072	PPIE	protein_coding	chr1	39692182	39763914	71733	+	0	0	0	1	0	0	0	0	0	0	0	0	0	0	0	0	0	0	0	0	0	0	0	0	0	0	0	0	0	0	0	0	0	0	0	0	0	0	0	0	0	0
ENSG00000225333		processed_pseudogene	chr1	39718028	39718595	568	+	0	0	0	0	0	0	0	0	0	0	0	0	0	0	0	0	0	0	0	0	0	0	0	1	0	0	0	0	0	0	0	0	0	0	0	0	0	0	0	0	0	0
ENSG00000116985	BMP8B	protein_coding	chr1	39757182	39788861	31680	-	0	0	0	0	0	0	0	0	0	0	1	0	0	0	1	0	0	1	0	0	0	0	0	0	0	0	0	0	0	0	0	0	0	0	1	0	1	0	0	1	0	0
ENSG00000043514	TRIT1	protein_coding	chr1	39841022	39883511	42490	-	0	0	0	0	0	0	0	0	0	0	0	0	0	0	0	0	0	0	0	1	0	0	0	0	0	0	0	0	0	0	0	0	0	0	0	0	0	1	1	0	0	1
ENSG00000202222		misc_RNA	chr1	39881566	39881678	113	-	0	0	0	0	0	0	0	0	0	0	0	0	0	0	0	0	0	0	0	0	0	0	0	0	0	0	0	0	0	0	1	0	0	0	0	0	0	0	0	0	0	0
ENSG00000116990	MYCL	protein_coding	chr1	39895426	39902256	6831	-	0	0	0	0	1	0	0	0	0	0	0	0	0	1	0	0	0	1	0	0	1	0	0	0	0	0	0	0	0	0	0	0	0	0	0	0	0	0	0	0	0	0
ENSG00000168389	MFSD2A	protein_coding	chr1	39955112	39969968	14857	+	0	0	0	0	0	0	0	0	0	0	1	0	0	0	0	1	0	0	0	1	0	0	0	0	0	0	0	0	0	0	0	0	0	0	0	0	0	0	0	0	0	1
ENSG00000228477		processed_pseudogene	chr1	39962680	39963404	725	+	0	1	0	0	0	0	0	0	0	0	0	0	0	0	0	0	0	0	0	0	0	0	0	0	0	0	0	0	0	0	0	0	0	0	0	0	0	0	0	0	0	0
ENSG00000131236	CAP1	protein_coding	chr1	40040233	40072649	32417	+	0	0	1	1	0	0	0	0	0	0	0	0	0	0	0	0	0	1	0	0	0	0	0	0	0	0	0	0	0	0	0	0	0	0	0	0	0	0	1	0	0	0
ENSG00000131238	PPT1	protein_coding	chr1	40072705	40097703	24999	-	0	0	0	0	0	0	0	0	0	1	0	0	0	0	0	0	0	0	0	0	0	0	0	0	0	0	0	0	0	0	0	0	0	0	0	0	0	0	0	0	0	0
ENSG00000117000	RLF	protein_coding	chr1	40161373	40240921	79549	+	0	0	0	1	0	0	0	0	0	0	0	0	0	0	0	0	0	1	0	0	0	0	0	1	0	1	0	0	0	0	0	0	0	0	0	0	0	0	0	0	0	0
ENSG00000207508	RNU6-1237P	snRNA	chr1	40177843	40177949	107	+	0	0	0	0	0	0	0	0	0	0	0	0	0	0	0	0	0	0	0	0	0	0	0	0	0	0	0	0	0	0	0	0	0	0	0	0	0	1	0	0	0	1
ENSG00000259943		antisense	chr1	40256427	40257967	1541	-	0	0	0	0	0	0	0	0	0	0	0	0	0	0	0	0	0	0	0	0	0	0	0	0	0	0	0	0	0	0	0	0	0	0	0	0	1	0	0	0	0	0
ENSG00000084073	ZMPSTE24	protein_coding	chr1	40258107	40294184	36078	+	1	0	0	0	0	0	0	0	0	0	0	0	0	0	0	0	0	0	0	0	0	0	0	0	0	0	0	0	0	0	1	0	0	0	0	0	0	1	0	0	0	0
ENSG00000049089	COL9A2	protein_coding	chr1	40300487	40317816	17330	-	0	0	1	0	0	0	0	1	0	0	0	1	1	0	1	0	0	0	1	1	1	0	0	0	0	0	0	0	0	0	0	0	1	0	1	0	1	0	0	1	0	0
ENSG00000084070	SMAP2	protein_coding	chr1	40344850	40423326	78477	+	1	0	0	0	0	1	0	0	0	1	0	1	0	0	1	0	0	1	0	1	0	0	0	0	0	0	0	0	0	0	0	0	0	0	0	0	0	1	0	0	0	0
ENSG00000187801	ZFP69B	protein_coding	chr1	40450102	40463718	13617	+	0	0	0	0	0	0	0	0	0	0	0	1	0	0	0	0	0	0	0	1	0	0	0	1	0	0	0	0	0	0	0	0	0	0	0	0	0	0	0	0	0	1
ENSG00000260920		sense_overlapping	chr1	40464319	40466767	2449	+	0	0	0	0	0	0	0	0	1	0	0	1	0	0	1	0	0	0	0	1	0	0	0	0	0	0	0	0	0	1	0	0	0	0	0	0	0	0	0	0	0	0
ENSG00000279667		TEC	chr1	40473055	40474059	1005	+	0	1	1	0	0	0	0	0	0	0	0	0	1	0	0	0	0	0	0	0	0	0	0	0	0	0	0	0	0	0	0	0	0	0	0	0	0	0	0	0	0	0
ENSG00000187815	ZFP69	protein_coding	chr1	40477215	40496343	19129	+	0	0	0	0	0	0	0	0	0	0	0	0	0	0	0	0	0	0	0	0	0	0	0	0	0	0	0	0	0	0	0	0	0	0	0	0	0	0	0	0	0	1
ENSG00000238287		antisense	chr1	40493157	40508661	15505	-	0	0	0	0	0	0	0	0	0	0	0	0	0	0	0	0	0	0	0	0	0	0	0	0	1	0	0	0	0	0	0	0	0	0	0	0	0	0	0	0	0	0
ENSG00000164002	EXO5	protein_coding	chr1	40508741	40516556	7816	+	0	0	0	0	0	0	0	0	0	0	0	0	0	0	0	0	0	0	0	0	0	0	0	0	0	0	0	0	0	0	0	0	0	0	0	0	0	0	0	0	0	0
ENSG00000117010	ZNF684	protein_coding	chr1	40531561	40548169	16609	+	0	1	0	0	0	0	0	0	0	0	0	0	0	0	0	0	0	0	0	0	0	0	0	0	0	0	0	0	0	0	0	0	0	0	0	0	0	0	0	0	1	0
ENSG00000236505		unprocessed_pseudogene	chr1	40563534	40563659	126	+	0	0	0	1	0	0	0	0	0	0	0	0	0	0	0	0	0	0	0	0	1	0	0	0	0	0	0	0	0	0	0	0	0	0	0	0	0	0	0	0	0	0
ENSG00000117016	RIMS3	protein_coding	chr1	40620679	40665657	44979	-	1	0	0	0	0	0	0	0	1	0	0	0	0	1	0	0	0	0	0	1	0	0	0	1	0	1	0	0	0	1	0	1	0	0	0	0	0	0	0	0	0	0
ENSG00000272145	NFYC-AS1	antisense	chr1	40690380	40692066	1687	-	0	1	0	0	0	0	0	0	0	0	0	1	1	0	0	0	0	0	0	0	1	0	0	0	0	0	0	0	0	0	0	0	0	0	0	0	0	0	0	0	0	1
ENSG00000066136	NFYC	protein_coding	chr1	40691648	40771603	79956	+	1	0	0	0	0	0	0	0	0	0	0	0	0	0	0	0	0	0	0	0	0	0	0	0	0	0	0	0	0	0	0	0	0	0	0	0	0	0	0	0	0	1
ENSG00000198974	MIR30E	miRNA	chr1	40754355	40754446	92	+	0	0	0	0	0	0	0	0	0	0	0	0	0	0	0	0	0	0	0	0	0	0	0	0	0	0	0	0	0	0	0	0	0	0	0	0	0	1	0	0	0	0
ENSG00000207962	MIR30C1	miRNA	chr1	40757284	40757372	89	+	0	0	0	0	0	0	0	0	0	0	0	0	0	0	0	0	0	0	0	0	0	0	0	0	0	0	0	0	0	0	0	0	0	0	0	0	0	0	0	0	0	0
ENSG00000117013	KCNQ4	protein_coding	chr1	40784012	40840452	56441	+	0	0	0	0	0	0	0	0	0	0	0	0	0	1	0	0	0	0	0	1	0	0	0	0	0	0	0	1	0	0	0	1	0	0	0	0	0	0	0	0	0	0
ENSG00000179862	CITED4	protein_coding	chr1	40861051	40862366	1316	-	0	0	0	0	0	0	0	0	0	0	1	0	0	1	0	0	0	0	0	0	0	0	0	0	0	0	1	0	0	0	0	0	0	0	0	0	1	1	1	0	0	0
ENSG00000171793	CTPS1	protein_coding	chr1	40979335	41012565	33231	+	0	0	0	0	0	0	0	0	1	0	0	0	0	0	0	0	0	0	0	0	0	0	0	0	0	0	0	1	0	0	0	0	0	1	0	0	0	0	0	0	0	0
ENSG00000010803	SCMH1	protein_coding	chr1	41027200	41242154	214955	-	0	0	0	0	0	0	0	0	0	0	0	0	0	1	0	0	0	0	0	0	0	0	0	0	0	0	0	0	0	0	1	1	0	0	0	0	0	0	0	0	0	1
ENSG00000204060	FOXO6	protein_coding	chr1	41361922	41383590	21669	+	0	0	0	0	0	0	0	0	1	0	0	0	0	0	0	0	0	0	0	0	0	0	0	0	0	0	0	0	0	1	1	0	0	0	0	1	0	0	0	0	0	0
ENSG00000127124	HIVEP3	protein_coding	chr1	41506365	42035925	529561	-	0	1	0	0	1	0	0	0	0	0	0	0	0	0	0	0	0	0	0	0	0	0	0	1	0	0	0	0	0	0	1	1	0	1	0	0	1	0	0	0	0	0
ENSG00000198815	FOXJ3	protein_coding	chr1	42176539	42335877	159339	-	0	0	0	0	0	0	0	0	0	0	0	0	0	1	1	0	0	0	0	0	1	0	0	0	0	0	0	0	0	0	1	0	0	0	0	0	0	0	0	0	0	0
ENSG00000177181	RIMKLA	protein_coding	chr1	42380795	42422578	41784	+	1	0	0	0	0	0	0	0	1	0	0	1	0	0	1	0	0	0	0	0	0	0	0	1	0	0	0	1	0	0	0	0	1	1	0	0	0	0	0	0	0	0
ENSG00000066185	ZMYND12	protein_coding	chr1	42430329	42456267	25939	-	0	0	0	0	0	0	0	1	0	1	0	0	1	0	0	0	1	0	0	0	0	0	0	1	0	0	1	0	0	0	1	0	0	0	0	1	0	0	0	0	0	0
ENSG00000127125	PPCS	protein_coding	chr1	42456117	42473385	17269	+	1	0	0	0	0	0	1	0	0	0	0	0	0	0	0	0	0	0	0	0	0	1	0	0	0	0	0	0	0	0	0	0	0	0	0	0	0	0	0	0	0	0
ENSG00000186409	CCDC30	protein_coding	chr1	42463330	42654664	191335	+	0	0	0	1	1	0	0	1	0	0	0	0	1	0	0	0	0	0	0	1	0	0	0	0	0	0	1	0	0	1	0	0	1	0	0	0	0	0	0	0	0	0
ENSG00000230116		processed_pseudogene	chr1	42491739	42492493	755	+	0	0	0	0	1	0	0	1	0	0	0	0	0	0	0	0	0	0	0	0	0	0	0	0	0	0	0	0	0	0	0	0	0	0	0	0	0	0	0	0	0	0
ENSG00000236876	TMSB4XP1	processed_pseudogene	chr1	42500205	42500339	135	-	0	0	0	0	0	0	0	0	1	0	0	0	1	1	0	0	0	0	0	0	0	0	0	0	0	0	0	0	0	0	0	0	0	0	0	0	0	0	0	0	0	0
ENSG00000200254	RNU6-536P	snRNA	chr1	42569033	42569139	107	+	0	0	0	0	0	0	0	1	0	0	0	0	0	0	0	0	0	0	0	0	0	0	0	0	0	0	0	0	0	0	0	0	0	0	0	0	0	0	0	0	0	0
ENSG00000236180		processed_pseudogene	chr1	42570970	42571390	421	+	0	0	0	1	0	0	0	1	0	0	0	0	0	0	0	0	0	0	0	0	0	0	0	0	0	0	0	0	0	0	0	0	0	0	0	0	0	0	0	0	0	0
ENSG00000171960	PPIH	protein_coding	chr1	42658425	42676758	18334	+	0	0	0	0	0	0	0	0	0	0	0	0	0	0	0	0	0	0	0	0	0	0	0	0	0	0	0	0	0	0	0	0	0	0	0	0	0	0	0	0	0	0
ENSG00000234917		lincRNA	chr1	42678735	42681659	2925	+	0	0	0	0	1	0	0	0	0	0	0	0	0	0	0	0	0	0	0	0	0	0	0	0	0	0	0	0	0	0	0	0	0	0	0	0	0	0	0	0	0	0
ENSG00000065978	YBX1	protein_coding	chr1	42682427	42702349	19923	+	0	0	1	0	0	0	0	0	0	0	0	0	0	0	1	0	0	1	0	1	0	1	0	0	1	0	0	1	1	1	0	0	0	0	0	0	0	0	0	0	0	0
ENSG00000117385	P3H1	protein_coding	chr1	42746335	42767084	20750	-	0	0	0	0	0	0	0	0	0	0	0	0	0	0	0	0	0	0	0	0	0	0	0	0	0	0	1	0	0	0	0	0	0	0	0	0	0	0	1	0	0	0
ENSG00000164008	C1orf50	protein_coding	chr1	42767269	42775747	8479	+	0	0	0	0	0	0	0	0	0	0	0	0	0	0	0	0	0	0	0	0	0	0	0	0	0	0	0	0	1	0	0	0	0	0	0	0	0	1	0	0	0	0
ENSG00000177868	SVBP	protein_coding	chr1	42807052	42817252	10201	-	0	0	0	1	0	0	0	0	0	0	0	0	0	0	0	0	0	1	0	0	0	0	0	0	0	0	0	0	0	0	0	0	0	0	0	0	0	0	0	0	0	0
ENSG00000164010	ERMAP	protein_coding	chr1	42817124	42844989	27866	+	0	1	0	0	0	0	0	0	0	1	0	0	0	1	0	0	0	1	0	0	0	0	0	1	0	0	0	0	0	0	0	0	0	0	0	1	0	0	0	0	0	0
ENSG00000164011	ZNF691	protein_coding	chr1	42846573	42852477	5905	+	0	0	0	0	0	0	0	0	0	0	0	0	0	0	1	0	0	0	0	0	0	0	0	0	0	0	0	0	0	0	0	0	0	0	0	0	0	0	0	0	0	0
ENSG00000225099	ATP6V1E1P1	processed_pseudogene	chr1	42903232	42903912	681	+	0	0	0	0	0	0	0	0	0	0	0	0	0	0	0	0	0	0	0	0	0	0	0	0	0	0	0	0	0	0	0	0	0	0	0	0	0	0	0	0	0	0
ENSG00000117394	SLC2A1	protein_coding	chr1	42925375	42959173	33799	-	0	0	0	0	1	0	1	0	0	0	0	0	0	0	0	0	0	0	0	0	0	0	0	1	1	0	0	1	0	0	0	0	0	0	0	0	0	0	0	0	0	0
ENSG00000227533	SLC2A1-AS1	lincRNA	chr1	42959049	42983358	24310	+	0	0	0	1	0	0	0	0	0	0	0	0	1	0	0	0	0	0	0	0	0	0	0	0	0	0	0	0	0	0	1	0	0	0	0	0	0	0	0	0	0	0
ENSG00000186973	FAM183A	protein_coding	chr1	43145153	43156396	11244	+	0	0	0	0	0	0	0	1	0	0	0	0	0	0	0	0	0	0	0	0	0	0	0	1	0	1	1	1	0	0	0	0	0	0	0	0	0	0	0	0	0	0
ENSG00000117395	EBNA1BP2	protein_coding	chr1	43164175	43270936	106762	-	0	0	0	0	0	0	0	0	0	0	0	0	0	0	0	0	0	0	0	0	0	0	0	0	0	0	0	0	0	0	0	0	1	0	0	0	0	0	0	0	0	0
ENSG00000243710	CFAP57	protein_coding	chr1	43172149	43254358	82210	+	0	0	0	1	0	0	0	1	0	0	0	0	0	0	0	0	0	0	0	0	0	0	0	1	0	0	1	1	0	0	0	0	1	0	0	0	0	0	0	0	0	0
ENSG00000179178	TMEM125	protein_coding	chr1	43269994	43274002	4009	+	0	0	0	0	0	0	0	0	0	0	0	1	0	0	1	0	0	0	0	1	0	0	0	0	0	0	0	0	0	0	0	0	0	0	1	0	0	0	1	1	0	0
ENSG00000066056	TIE1	protein_coding	chr1	43300993	43323108	22116	+	0	0	0	0	0	0	0	0	0	0	0	0	0	0	0	0	0	0	0	0	0	0	0	0	1	0	0	0	0	0	0	0	0	0	0	0	0	0	0	0	0	1
ENSG00000234694		antisense	chr1	43354684	43358658	3975	-	0	0	1	0	0	0	0	0	0	0	0	0	0	0	0	1	0	0	0	0	0	0	0	0	0	0	0	0	0	0	0	0	0	0	1	0	1	0	0	0	0	0
ENSG00000066322	ELOVL1	protein_coding	chr1	43363397	43368074	4678	-	1	0	0	0	0	0	0	0	0	0	0	1	1	0	1	0	0	0	0	1	0	0	0	0	0	0	0	0	0	0	0	0	1	0	1	0	1	1	0	1	0	0
ENSG00000159479	MED8	protein_coding	chr1	43383917	43389808	5892	-	0	0	0	0	0	0	0	0	0	0	0	0	0	0	0	0	0	0	0	0	0	0	0	0	0	0	0	0	0	0	0	0	0	1	0	0	0	0	0	0	0	1
ENSG00000198198	SZT2	protein_coding	chr1	43389882	43452650	62769	+	0	1	0	0	0	1	0	0	0	0	0	0	1	0	0	0	0	0	1	0	0	0	0	0	0	0	0	0	0	0	0	0	1	0	1	0	0	0	0	0	0	0
ENSG00000178922	HYI	protein_coding	chr1	43451003	43453989	2987	-	0	0	0	0	0	0	0	0	0	0	0	0	0	0	0	0	0	0	0	0	0	0	0	0	0	0	0	0	1	0	0	0	0	0	0	0	1	0	1	0	0	0
ENSG00000229348	HYI-AS1	antisense	chr1	43453927	43456995	3069	+	0	0	1	0	0	0	0	0	0	0	0	0	0	0	0	0	0	0	0	0	0	0	0	0	0	0	0	0	0	0	0	0	0	0	0	0	0	0	0	0	0	0
ENSG00000142949	PTPRF	protein_coding	chr1	43525187	43623666	98480	+	1	0	0	0	0	0	0	0	0	0	0	0	0	1	0	0	0	0	1	0	0	0	0	0	0	0	1	0	0	0	1	1	0	0	0	1	0	0	0	0	0	0
ENSG00000066135	KDM4A	protein_coding	chr1	43650158	43705515	55358	+	0	0	0	0	0	0	0	0	0	0	0	0	0	0	1	0	1	0	0	1	0	0	0	0	0	0	0	0	0	0	0	0	0	0	0	0	0	0	0	0	0	0
ENSG00000126091	ST3GAL3	protein_coding	chr1	43705824	43931165	225342	+	1	0	0	1	0	0	0	0	0	0	0	0	0	1	0	0	0	0	0	0	1	0	0	0	0	0	0	0	0	0	0	1	0	0	0	0	0	1	0	0	0	0
ENSG00000283414		snRNA	chr1	43716467	43716556	90	+	0	0	0	0	0	0	0	0	0	0	0	0	0	0	0	0	0	0	0	0	0	0	0	0	0	0	0	0	0	0	0	0	0	0	0	0	0	0	0	0	0	0
ENSG00000233674		processed_pseudogene	chr1	43743471	43743741	271	+	0	0	0	0	0	0	0	0	0	0	0	0	0	0	0	0	0	0	0	0	0	0	0	0	0	0	0	0	0	0	0	0	0	1	0	0	0	0	0	0	0	0
ENSG00000283477	MIR6079	miRNA	chr1	43838622	43838683	62	+	0	0	0	0	0	0	0	0	0	0	0	0	0	0	0	0	0	0	0	0	0	0	0	0	0	0	0	0	0	0	0	0	0	0	0	0	0	0	0	0	0	0
ENSG00000237950		antisense	chr1	43944370	43946551	2182	-	0	0	0	0	0	0	0	0	0	0	0	0	0	0	0	0	0	0	0	0	0	0	0	0	0	0	0	0	0	0	0	0	0	0	0	0	0	0	0	0	0	1
ENSG00000117408	IPO13	protein_coding	chr1	43946939	43968022	21084	+	0	0	0	0	0	0	0	1	0	0	0	0	0	0	0	0	0	0	1	1	0	0	0	0	0	0	0	0	1	1	0	0	1	0	1	0	0	0	0	1	0	0
ENSG00000132768	DPH2	protein_coding	chr1	43970000	43973369	3370	+	0	0	0	0	0	0	0	0	0	0	0	0	1	0	0	0	0	0	0	0	1	1	0	0	0	0	0	0	0	0	0	0	0	1	0	0	0	0	0	0	0	0
ENSG00000117410	ATP6V0B	protein_coding	chr1	43974487	43978295	3809	+	0	0	0	0	0	0	0	0	0	0	1	0	0	0	0	0	0	0	0	0	0	0	0	0	0	0	0	0	0	0	0	0	0	0	0	0	0	0	0	0	0	0
ENSG00000117411	B4GALT2	protein_coding	chr1	43978943	43991170	12228	+	1	0	0	0	0	0	0	0	0	1	0	0	0	0	0	0	0	0	0	0	0	0	0	0	0	0	0	0	0	0	1	0	0	0	0	0	0	0	0	0	1	0
ENSG00000159214	CCDC24	protein_coding	chr1	43991359	43996528	5170	+	0	0	0	0	1	0	0	1	0	0	0	0	0	1	0	0	0	1	0	0	0	0	0	0	0	0	1	0	0	0	0	0	0	1	0	0	0	0	0	0	0	0
ENSG00000196517	SLC6A9	protein_coding	chr1	43991500	44031467	39968	-	0	0	0	0	0	0	0	1	0	0	0	1	0	0	1	0	0	0	1	0	0	0	0	1	0	0	1	0	0	0	0	0	0	0	1	0	1	0	0	1	0	0
ENSG00000178028	DMAP1	protein_coding	chr1	44213455	44220681	7227	+	1	0	1	0	0	0	0	0	0	0	0	0	0	0	0	0	0	0	0	0	0	0	0	0	0	0	0	0	0	0	0	0	0	0	0	0	0	0	0	0	0	0
ENSG00000117419	ERI3	protein_coding	chr1	44221070	44355260	134191	-	0	0	0	0	0	0	0	0	0	0	0	0	0	1	0	0	1	0	1	0	0	0	0	0	0	0	0	0	0	0	0	0	0	0	0	0	0	0	0	0	0	0
ENSG00000233602	ERI3-IT1	sense_intronic	chr1	44243408	44244273	866	-	0	0	0	0	0	0	0	0	0	0	0	0	0	0	0	0	0	0	0	0	0	0	0	0	0	0	0	0	0	0	0	0	0	0	0	0	0	0	0	0	0	0
ENSG00000187147	RNF220	protein_coding	chr1	44405194	44651724	246531	+	0	0	0	0	1	0	0	0	0	0	0	0	0	0	1	0	0	0	1	0	0	1	0	0	0	0	0	0	0	0	0	0	1	0	1	1	0	0	0	1	0	0
ENSG00000263381	MIR5584	miRNA	chr1	44545493	44545552	60	+	0	0	0	0	0	0	0	0	0	0	0	0	0	0	0	0	0	0	0	0	0	0	0	0	0	0	0	0	0	0	0	0	1	0	1	0	0	0	0	0	0	0
ENSG00000126106	TMEM53	protein_coding	chr1	44635238	44674555	39318	-	0	0	0	0	0	0	0	0	0	0	0	0	0	0	0	0	0	0	0	0	0	0	0	0	0	0	0	0	0	0	0	0	0	0	0	0	0	0	0	0	0	1
ENSG00000198520	C1orf228	protein_coding	chr1	44674692	44725591	50900	+	0	0	0	1	0	0	0	1	0	0	0	0	0	0	0	0	1	0	0	0	0	0	0	0	0	0	1	0	0	0	0	0	0	0	0	1	0	0	0	0	0	0
ENSG00000199377	RNU5F-1	snRNA	chr1	44721786	44721902	117	-	0	0	0	0	0	0	0	0	0	1	0	0	0	0	0	0	0	1	0	0	0	1	0	0	0	0	0	0	0	0	0	0	0	1	0	0	0	0	0	0	0	0
ENSG00000200169	RNU5D-1	snRNA	chr1	44731055	44731170	116	-	0	0	1	0	0	0	0	0	0	0	0	0	0	0	0	1	0	0	0	0	1	1	0	0	0	0	1	0	0	0	0	0	0	0	0	0	0	0	0	0	0	0
ENSG00000142937	RPS8	protein_coding	chr1	44775251	44778779	3529	+	0	0	1	0	0	0	0	0	0	1	0	0	0	0	0	0	1	1	0	0	0	0	0	0	0	0	0	1	0	1	0	0	0	0	0	0	0	0	0	0	0	0
ENSG00000200913	SNORD46	snoRNA	chr1	44776490	44776593	104	+	0	0	0	0	0	0	0	0	1	0	0	0	0	0	0	0	0	0	0	0	0	0	0	1	0	0	0	0	0	0	0	0	0	0	0	0	0	0	0	0	0	0
ENSG00000142959	BEST4	protein_coding	chr1	44783585	44787705	4121	-	0	0	0	0	0	0	0	1	1	0	0	0	0	0	0	0	0	0	0	0	1	0	0	1	0	1	0	1	0	0	0	0	0	0	0	0	0	0	0	0	0	0
ENSG00000173846	PLK3	protein_coding	chr1	44800225	44805990	5766	+	0	0	0	0	1	0	0	1	0	1	0	0	0	0	0	1	1	1	0	0	0	1	0	0	0	0	1	0	0	1	0	0	0	0	0	0	0	0	0	0	0	0
ENSG00000222009	BTBD19	protein_coding	chr1	44808482	44815585	7104	+	0	0	0	0	0	0	0	1	0	1	0	0	1	1	0	0	0	0	0	0	0	0	0	0	0	1	1	1	0	0	0	0	0	0	0	0	0	0	0	0	0	0
ENSG00000117425	PTCH2	protein_coding	chr1	44819844	44843063	23220	-	1	0	0	0	0	0	0	0	0	1	0	0	0	0	0	0	0	0	0	0	0	0	0	0	0	0	0	0	0	0	0	1	0	1	0	0	0	0	0	0	0	0
ENSG00000226499		processed_pseudogene	chr1	44843921	44844082	162	-	0	0	0	0	0	0	0	0	0	0	0	0	0	0	0	1	0	0	0	0	0	0	0	0	0	0	0	0	0	0	0	0	0	0	0	0	0	0	0	0	0	0
ENSG00000070785	EIF2B3	protein_coding	chr1	44850522	44986722	136201	-	0	1	0	0	0	0	0	0	0	0	0	0	0	0	0	0	0	0	0	0	0	0	0	0	0	0	0	0	0	0	0	0	0	0	0	0	0	0	0	0	0	0
ENSG00000126107	HECTD3	protein_coding	chr1	45002540	45011329	8790	-	1	0	0	0	0	0	0	0	0	0	0	0	0	0	0	0	0	0	0	0	0	0	0	0	0	1	0	0	0	0	1	0	0	1	0	0	0	0	0	0	0	0
ENSG00000126088	UROD	protein_coding	chr1	45012147	45015575	3429	+	0	1	0	1	0	0	0	0	0	0	0	0	0	0	0	0	0	0	0	0	0	0	0	0	0	0	0	0	1	0	1	0	0	0	0	0	0	1	0	0	0	0
ENSG00000162415	ZSWIM5	protein_coding	chr1	45016399	45306209	289811	-	0	0	0	0	0	0	0	0	0	0	0	0	1	1	0	0	0	0	0	0	0	0	0	0	0	0	0	0	0	0	0	0	0	0	0	0	0	0	0	0	0	0
ENSG00000234315	OSTCP5	processed_pseudogene	chr1	45069977	45070429	453	-	0	0	0	0	0	0	0	0	0	0	0	0	0	0	0	0	0	0	0	0	0	1	0	0	0	0	0	1	0	0	0	0	0	0	0	0	0	0	0	0	0	0
ENSG00000186603	HPDL	protein_coding	chr1	45326905	45328533	1629	+	0	0	0	0	0	0	0	0	0	0	0	0	1	0	0	0	0	0	0	0	0	0	0	0	0	0	0	0	0	0	0	0	0	0	0	1	0	0	0	0	0	0
ENSG00000132781	MUTYH	protein_coding	chr1	45329163	45340470	11308	-	0	0	0	0	0	0	0	0	0	0	0	0	0	0	0	0	0	0	1	0	0	0	0	0	0	0	0	0	0	0	0	0	0	0	0	0	1	1	0	0	0	0
ENSG00000132773	TOE1	protein_coding	chr1	45339670	45343975	4306	+	0	0	0	0	0	0	0	0	0	0	0	0	0	0	0	0	0	0	0	0	0	0	0	0	0	0	0	0	0	0	0	0	0	0	0	0	0	0	0	0	0	1
ENSG00000070759	TESK2	protein_coding	chr1	45343883	45491166	147284	-	0	0	0	0	0	0	0	0	0	0	0	1	0	0	1	0	0	0	0	0	0	0	0	0	0	0	0	0	0	0	0	0	1	0	1	0	1	0	0	1	0	0
ENSG00000280670	CCDC163P	protein_coding	chr1	45493866	45500079	6214	-	0	0	0	0	0	0	0	0	0	0	0	0	0	0	0	0	1	0	0	1	1	0	0	0	0	0	1	0	0	0	0	0	0	0	0	0	0	0	0	0	0	0
ENSG00000132763	MMACHC	protein_coding	chr1	45500053	45513382	13330	+	0	0	0	0	0	0	0	0	0	0	0	0	0	0	1	0	0	1	0	0	0	0	0	0	0	0	0	0	0	0	0	0	0	0	0	0	0	1	0	0	0	0
ENSG00000117450	PRDX1	protein_coding	chr1	45511036	45523047	12012	-	0	0	0	0	0	0	0	0	0	0	0	1	0	0	1	0	1	1	0	0	0	0	0	0	0	0	0	0	1	0	1	1	0	0	0	1	0	0	0	0	0	0
ENSG00000117448	AKR1A1	protein_coding	chr1	45550543	45570049	19507	+	0	0	0	0	0	0	0	0	0	1	0	0	0	0	0	0	0	0	0	0	0	0	0	0	0	1	0	1	0	0	1	0	0	0	0	0	0	0	0	0	0	0
ENSG00000280836		pseudogene	chr1	45581219	45581321	103	-	0	0	0	0	0	0	0	0	0	0	0	0	0	0	0	0	0	0	0	0	0	0	0	0	0	0	0	0	0	0	0	0	0	0	0	0	0	0	0	0	0	0
ENSG00000132780	NASP	protein_coding	chr1	45583846	45618904	35059	+	0	0	0	0	0	0	0	0	0	0	0	0	0	0	0	0	0	0	0	1	0	0	0	0	0	0	0	0	0	0	1	0	1	0	1	0	0	0	0	1	0	0
ENSG00000159588	CCDC17	protein_coding	chr1	45620044	45624057	4014	-	0	0	0	0	0	0	0	1	0	0	0	0	0	0	0	1	0	0	1	0	0	0	0	0	0	0	1	0	0	0	0	0	1	0	0	0	0	0	0	0	0	0
ENSG00000159592	GPBP1L1	protein_coding	chr1	45627304	45688113	60810	-	1	0	0	0	0	0	0	0	0	0	0	0	0	0	0	0	0	0	0	1	1	0	0	0	0	0	0	0	0	0	0	0	0	0	0	0	0	0	1	0	0	1
ENSG00000225447	RPS15AP10	processed_pseudogene	chr1	45645816	45646197	382	-	0	0	0	0	0	0	0	0	0	0	0	0	0	0	0	0	0	0	0	0	0	0	0	0	0	0	0	0	0	0	0	0	0	0	0	0	0	0	0	0	0	0
ENSG00000234329		processed_pseudogene	chr1	45651039	45651826	788	-	0	0	0	0	0	0	0	0	0	0	0	0	0	0	0	0	0	0	0	0	0	0	0	0	0	0	0	0	0	0	0	0	0	0	0	0	0	0	0	0	0	0
ENSG00000159596	TMEM69	protein_coding	chr1	45687214	45694443	7230	+	0	0	0	0	0	0	0	0	0	0	0	0	0	0	0	0	1	0	0	0	0	0	0	0	0	0	0	0	0	0	1	0	0	0	0	0	0	1	0	0	0	0
ENSG00000197429	IPP	protein_coding	chr1	45694324	45750650	56327	-	0	0	0	0	0	0	0	0	0	0	0	1	0	0	1	0	0	0	0	0	0	0	0	0	0	0	0	0	0	0	0	0	0	0	0	0	0	0	0	0	0	0
ENSG00000230896		sense_intronic	chr1	45694684	45697075	2392	-	0	0	0	0	0	0	0	1	0	0	0	0	0	0	0	0	0	0	0	0	0	0	0	0	0	0	0	0	0	0	0	0	0	0	0	0	0	0	0	0	0	0
ENSG00000086015	MAST2	protein_coding	chr1	45786987	46036124	249138	+	1	0	0	0	0	0	0	0	0	0	0	0	0	1	0	0	0	0	1	0	0	0	0	0	0	0	0	0	0	0	1	1	0	0	0	0	1	1	1	0	0	0
ENSG00000117461	PIK3R3	protein_coding	chr1	46040140	46133036	92897	-	0	0	0	0	0	0	0	0	1	0	0	0	0	1	1	0	0	0	0	0	0	0	0	0	1	0	0	0	0	0	0	0	0	0	0	0	0	0	0	0	0	0
ENSG00000085998	POMGNT1	protein_coding	chr1	46188682	46220305	31624	-	0	0	0	0	0	0	0	0	0	0	0	0	1	0	0	0	0	0	1	1	0	0	0	0	1	0	0	0	0	0	1	0	0	0	0	0	0	1	0	0	0	0
ENSG00000171357	LURAP1	protein_coding	chr1	46203334	46221261	17928	+	0	0	0	0	0	0	0	0	0	0	0	0	1	0	0	0	1	0	1	1	0	1	0	0	0	0	0	0	0	0	0	0	0	0	0	0	0	0	0	0	0	0
ENSG00000085999	RAD54L	protein_coding	chr1	46247688	46278473	30786	+	0	0	0	0	0	0	0	0	0	0	0	0	0	0	0	0	0	0	0	0	0	0	0	0	0	0	0	0	0	0	0	0	0	0	0	1	1	0	1	0	0	0
ENSG00000132128	LRRC41	protein_coding	chr1	46261196	46303608	42413	-	0	0	0	0	0	0	0	0	0	0	0	0	1	0	0	0	0	0	0	0	1	0	0	0	0	0	0	0	0	0	0	1	0	0	0	0	0	0	0	0	0	1
ENSG00000173660	UQCRH	protein_coding	chr1	46303631	46316776	13146	+	0	0	0	0	0	0	0	0	0	0	0	0	1	0	0	0	0	0	0	0	0	0	0	0	0	0	0	0	0	0	0	0	0	0	0	0	0	1	0	0	0	0
ENSG00000117481	NSUN4	protein_coding	chr1	46340177	46365152	24976	+	0	0	0	1	1	0	0	0	0	0	0	0	0	0	0	0	0	0	0	0	0	0	0	0	0	0	0	0	0	1	0	0	0	0	0	0	0	0	0	0	0	0
ENSG00000225779		processed_pseudogene	chr1	46370586	46370955	370	+	0	1	0	0	0	0	0	0	0	0	0	0	0	0	0	0	0	0	0	0	0	0	0	0	0	0	0	0	0	0	0	0	0	0	0	0	0	0	0	0	0	0
ENSG00000117480	FAAH	protein_coding	chr1	46394265	46413848	19584	+	0	0	1	0	0	0	0	0	0	0	0	1	0	1	1	0	0	0	1	0	0	0	0	0	0	0	0	1	0	0	0	0	1	0	1	1	0	1	0	1	0	0
ENSG00000232022	FAAHP1	transcribed_unprocessed_pseudogene	chr1	46432129	46482493	50365	+	0	1	0	0	0	0	0	0	0	0	0	0	1	0	0	0	0	0	0	0	0	0	0	1	0	0	0	0	0	0	0	0	0	0	0	0	0	0	0	0	0	0
ENSG00000162456	KNCN	protein_coding	chr1	46545644	46551527	5884	-	0	0	0	0	0	0	0	0	0	0	0	0	0	0	0	0	0	0	0	0	0	0	0	0	0	0	0	0	0	0	0	0	0	0	0	0	0	0	0	0	0	0
ENSG00000079277	MKNK1	protein_coding	chr1	46557408	46616843	59436	-	1	0	0	0	0	0	0	0	0	1	0	0	0	0	0	0	0	1	0	0	0	0	0	0	0	0	0	0	0	0	1	0	0	0	0	0	0	0	0	1	0	0
ENSG00000142961	MOB3C	protein_coding	chr1	46607715	46616891	9177	-	0	0	0	0	1	0	0	0	0	0	1	0	0	0	1	0	0	1	0	0	0	0	0	0	0	0	0	0	1	0	0	0	0	0	0	0	0	0	0	0	0	0
ENSG00000123472	ATPAF1	protein_coding	chr1	46632737	46673867	41131	-	0	0	0	0	0	0	0	0	0	0	0	0	0	0	0	0	1	0	0	0	1	0	0	0	0	0	0	1	0	0	0	0	0	0	0	0	0	0	0	0	0	0
ENSG00000233647	NENFP1	processed_pseudogene	chr1	46665910	46666375	466	-	0	0	0	0	0	0	0	0	0	0	0	0	0	0	0	0	0	0	0	0	0	0	0	0	0	0	0	0	0	0	0	0	0	0	0	0	0	0	0	0	0	0
ENSG00000159658	EFCAB14	protein_coding	chr1	46675159	46719064	43906	-	1	0	0	0	0	1	0	0	0	0	0	1	0	0	1	0	1	0	0	1	0	0	0	0	0	0	0	0	0	0	0	0	0	0	0	1	0	0	1	1	0	0
ENSG00000186377	CYP4X1	protein_coding	chr1	47023568	47050751	27184	+	0	1	0	0	0	0	0	0	0	0	0	0	0	1	1	0	0	0	0	1	0	0	0	0	0	0	0	0	0	1	0	0	0	0	0	0	0	0	1	0	0	0
ENSG00000186160	CYP4Z1	protein_coding	chr1	47067488	47118319	50832	+	0	0	0	0	0	0	0	0	0	0	0	0	0	0	1	0	0	0	0	1	0	0	0	1	0	0	0	0	0	0	0	0	0	0	0	0	0	0	0	0	0	0
ENSG00000225506	CYP4A22-AS1	lincRNA	chr1	47096653	47179271	82619	-	1	0	0	0	0	0	0	0	0	0	0	0	0	0	0	0	0	1	0	0	0	0	0	0	0	0	0	0	0	0	0	0	0	0	0	0	0	0	0	0	0	0
ENSG00000224805	LINC00853	antisense	chr1	47179250	47180339	1090	+	0	0	0	0	0	0	0	0	0	0	0	0	0	0	0	0	0	0	0	0	0	0	0	0	0	0	0	0	0	0	0	0	0	0	0	1	0	0	0	0	0	0
ENSG00000162367	TAL1	protein_coding	chr1	47216290	47232220	15931	-	0	0	0	0	0	0	0	0	0	1	1	0	0	0	0	1	0	1	0	0	0	1	0	0	0	0	0	0	0	0	0	0	0	0	0	0	0	0	0	0	0	0
ENSG00000123473	STIL	protein_coding	chr1	47250139	47314147	64009	-	0	0	0	0	0	0	0	0	0	0	0	0	0	0	0	0	0	0	0	0	0	0	0	0	0	0	0	0	0	0	0	0	0	0	0	0	0	0	0	0	0	0
ENSG00000162368	CMPK1	protein_coding	chr1	47333797	47378839	45043	+	1	0	1	0	0	0	0	0	0	0	0	0	0	0	0	0	1	0	0	1	1	0	1	0	0	0	0	0	0	0	0	1	0	0	0	0	0	0	0	0	0	0
ENSG00000132122	SPATA6	protein_coding	chr1	48295372	48472208	176837	-	1	0	0	0	1	0	0	1	0	0	0	1	0	0	0	0	1	0	0	1	1	0	0	0	0	0	0	0	0	0	0	0	1	0	1	1	0	0	0	1	0	0
ENSG00000224986	PPP1R8P1	processed_pseudogene	chr1	48325080	48326123	1044	-	0	0	0	0	0	0	0	0	0	0	0	0	0	0	0	0	0	0	0	0	0	0	0	0	0	0	0	0	0	0	0	0	1	0	1	0	1	0	0	0	0	0
ENSG00000235105		processed_pseudogene	chr1	48435967	48437223	1257	+	0	0	0	0	0	0	0	0	0	0	0	0	0	1	0	1	0	0	0	0	1	0	0	0	0	0	0	0	0	0	0	0	0	0	0	0	0	1	0	0	0	0
ENSG00000232514		processed_pseudogene	chr1	48497263	48497736	474	-	0	0	0	0	0	0	0	0	0	0	0	0	0	0	0	0	0	0	0	0	0	0	0	1	0	0	0	0	0	0	0	0	0	0	0	0	0	0	0	0	0	0
ENSG00000186094	AGBL4	protein_coding	chr1	48532855	50023913	1491059	-	0	0	0	0	0	0	0	1	0	0	0	1	0	0	1	0	0	0	0	1	0	0	0	1	0	1	0	0	0	1	0	0	0	0	0	0	0	1	0	0	0	0
ENSG00000162373	BEND5	protein_coding	chr1	48727523	48776969	49447	-	1	0	0	1	0	0	0	0	0	0	0	0	0	0	0	0	0	0	0	0	0	0	0	1	0	0	0	0	0	1	0	0	0	1	0	0	0	0	0	0	0	0
ENSG00000225623	AGBL4-IT1	sense_intronic	chr1	49374201	49472085	97885	-	0	0	0	0	0	0	0	0	0	0	0	0	0	1	1	0	0	0	0	0	0	0	0	0	1	0	0	0	0	1	0	0	0	1	0	0	0	1	0	0	0	0
ENSG00000237478		processed_pseudogene	chr1	49691262	49691523	262	-	0	0	0	0	0	0	0	0	0	0	0	0	0	1	1	0	0	0	0	0	0	0	0	0	0	1	0	0	0	0	0	0	0	1	0	0	0	0	0	0	0	1
ENSG00000162374	ELAVL4	protein_coding	chr1	50048014	50203786	155773	+	1	0	0	0	0	0	0	0	1	0	0	0	0	0	0	0	0	0	0	0	0	0	0	1	0	0	0	0	1	1	0	0	0	0	0	0	0	0	0	0	0	0
ENSG00000230828		processed_pseudogene	chr1	50114937	50115282	346	+	0	0	0	0	0	0	0	0	1	0	0	0	0	0	1	0	0	0	0	0	0	0	0	1	0	0	0	0	0	1	0	0	0	0	0	0	0	0	0	0	0	1
ENSG00000185104	FAF1	protein_coding	chr1	50437028	50960263	523236	-	0	0	0	1	0	1	0	0	0	0	0	0	0	0	0	0	0	0	0	0	0	0	0	1	0	0	0	0	0	0	0	0	0	0	0	0	0	0	0	0	0	0
ENSG00000123080	CDKN2C	protein_coding	chr1	50960745	50974633	13889	+	0	0	0	0	0	0	0	0	0	0	0	1	0	0	0	0	0	0	0	1	0	1	0	0	0	0	0	0	0	0	1	0	0	0	0	1	0	0	0	0	0	0
ENSG00000123091	RNF11	protein_coding	chr1	51236271	51273455	37185	+	0	0	0	0	0	0	0	0	0	0	0	0	1	0	0	0	0	0	1	0	0	0	0	1	0	0	0	0	0	0	0	1	0	0	0	0	0	0	0	0	0	0
ENSG00000085831	TTC39A	protein_coding	chr1	51287258	51345116	57859	-	0	0	0	1	0	0	0	0	1	0	0	0	0	1	0	0	0	0	0	1	0	1	0	0	0	0	0	0	0	0	1	0	0	0	0	0	0	0	1	0	0	0
ENSG00000085832	EPS15	protein_coding	chr1	51354263	51519328	165066	-	0	0	0	0	0	0	0	0	0	0	0	0	0	0	0	0	0	0	0	1	0	0	0	0	0	1	0	0	0	0	0	0	0	1	0	0	0	0	0	0	0	0
ENSG00000117859	OSBPL9	protein_coding	chr1	51577179	51798427	221249	+	1	0	0	0	0	0	1	0	0	0	0	1	0	0	0	0	0	0	0	0	0	0	0	1	0	0	0	1	0	0	0	1	1	0	1	0	0	0	0	1	0	1
ENSG00000078618	NRDC	protein_coding	chr1	51789191	51878937	89747	-	0	0	0	0	0	0	0	0	0	0	0	0	1	0	0	0	0	0	1	0	0	0	0	0	0	0	0	0	0	0	0	0	0	1	0	0	0	0	0	0	0	0
ENSG00000169213	RAB3B	protein_coding	chr1	51907956	51990764	82809	-	0	0	0	1	0	0	0	0	0	0	0	0	0	1	0	0	0	0	0	0	1	0	0	0	0	0	0	0	0	0	0	0	0	0	0	0	0	1	0	0	0	0
ENSG00000117862	TXNDC12	protein_coding	chr1	52020131	52056171	36041	-	0	0	0	0	0	0	0	0	0	0	0	0	0	0	0	0	0	0	0	0	0	1	0	0	0	0	0	0	0	0	0	0	0	0	0	0	0	0	0	0	0	0
ENSG00000198841	KTI12	protein_coding	chr1	52032103	52033816	1714	-	0	0	0	0	0	0	0	0	0	0	0	0	0	0	0	0	0	1	0	0	0	0	0	0	0	0	0	0	0	0	0	0	0	0	0	0	0	0	0	0	0	0
ENSG00000134717	BTF3L4	protein_coding	chr1	52056125	52090716	34592	+	0	0	0	0	0	1	1	0	0	0	0	0	0	0	0	0	0	0	0	0	0	0	1	0	0	0	0	0	0	0	0	0	0	0	0	0	0	0	0	0	0	0
ENSG00000157077	ZFYVE9	protein_coding	chr1	52142094	52346686	204593	+	0	0	0	0	0	0	0	0	0	0	0	0	0	1	1	0	0	0	0	1	0	0	0	0	0	0	0	0	0	1	1	0	0	0	0	0	0	1	0	0	0	1
ENSG00000241745	RN7SL788P	misc_RNA	chr1	52150104	52150419	316	+	0	0	0	0	0	0	0	0	0	0	0	0	0	0	1	0	1	0	0	0	0	0	0	0	0	0	0	0	0	0	0	0	0	0	0	0	0	0	0	0	0	0
ENSG00000224255	PDCL3P6	processed_pseudogene	chr1	52179848	52180553	706	+	0	0	1	0	0	0	0	0	0	0	0	0	1	0	1	1	0	0	0	0	0	0	0	0	0	0	0	0	0	0	0	0	0	0	0	0	0	0	0	0	0	0
ENSG00000213735	ANAPC10P1	processed_pseudogene	chr1	52253621	52254176	556	+	0	0	0	0	0	0	0	0	0	0	0	0	0	0	0	0	0	0	0	0	0	0	0	0	0	0	0	0	0	0	0	0	0	0	0	0	0	0	0	0	0	0
ENSG00000154222	CC2D1B	protein_coding	chr1	52345723	52366193	20471	-	0	1	0	0	0	0	0	0	0	0	0	0	0	0	0	0	0	0	1	0	0	0	0	0	0	0	0	0	0	1	0	0	0	0	0	0	0	0	0	0	0	0
ENSG00000272100		antisense	chr1	52353487	52353877	391	+	0	0	0	0	0	0	0	0	0	0	0	0	0	0	0	0	0	0	0	0	0	0	0	0	0	0	0	0	0	0	0	0	0	0	0	0	0	0	0	0	0	0
ENSG00000224680	PLA2G12AP1	processed_pseudogene	chr1	52368677	52369244	568	+	0	0	0	0	0	0	0	0	0	0	1	0	0	0	0	0	0	0	0	0	0	0	0	0	0	0	0	0	0	0	0	0	0	0	0	0	0	0	0	0	0	0
ENSG00000134748	PRPF38A	protein_coding	chr1	52404564	52420839	16276	+	0	0	0	0	1	0	0	0	0	0	0	0	0	0	0	0	1	0	0	1	0	0	0	0	0	0	1	0	0	0	0	0	0	0	0	1	0	0	0	0	0	0
ENSG00000134744	ZCCHC11	protein_coding	chr1	52408282	52553487	145206	-	1	0	0	0	0	0	0	0	1	0	0	0	0	0	0	0	0	0	0	0	0	0	0	0	0	0	0	0	0	0	0	0	0	1	0	0	0	0	0	0	0	0
ENSG00000272371		lincRNA	chr1	52554818	52555273	456	+	0	0	0	0	0	0	0	0	0	0	0	0	0	0	0	0	0	0	0	0	0	0	0	0	0	0	0	0	0	0	0	0	0	0	0	0	0	0	0	0	0	0
ENSG00000116157	GPX7	protein_coding	chr1	52602372	52609051	6680	+	0	0	0	0	0	0	0	0	0	1	0	0	0	0	0	0	0	0	0	0	0	0	0	1	0	0	0	1	0	0	0	0	0	0	0	1	1	0	0	0	0	1
ENSG00000162377	COA7	protein_coding	chr1	52684451	52698366	13916	-	0	0	0	0	0	0	0	0	0	0	0	0	0	1	0	0	0	0	0	0	0	0	0	1	0	0	0	0	0	0	0	0	0	0	0	0	0	0	0	0	0	1
ENSG00000162378	ZYG11B	protein_coding	chr1	52726467	52827342	100876	+	0	0	0	0	0	0	0	0	0	0	0	0	0	0	0	0	0	0	0	0	0	0	1	0	0	0	0	0	0	0	0	0	0	0	0	0	0	0	0	0	0	0
ENSG00000228929	RPS13P2	processed_pseudogene	chr1	52772194	52772648	455	-	1	0	0	0	0	0	0	0	0	0	0	0	0	0	0	1	0	0	0	0	0	0	0	0	0	0	0	0	0	0	0	0	0	0	0	0	0	1	0	0	0	0
ENSG00000121310	ECHDC2	protein_coding	chr1	52895910	52927212	31303	-	0	0	0	0	1	0	0	1	0	0	0	0	0	0	1	0	1	0	0	0	0	0	0	1	0	0	0	0	0	0	0	0	0	0	0	1	0	0	0	0	0	0
ENSG00000231866		processed_pseudogene	chr1	52925249	52925423	175	-	0	0	0	0	0	0	0	0	0	0	0	0	0	0	1	0	0	1	0	0	0	0	0	0	0	0	0	0	0	0	0	0	0	0	0	0	0	0	0	0	0	0
ENSG00000116171	SCP2	protein_coding	chr1	52927229	53051703	124475	+	0	0	0	0	1	0	0	0	0	0	0	0	0	0	0	0	0	0	1	0	0	0	0	1	0	0	0	0	0	0	1	0	0	0	0	1	0	0	0	0	0	0
ENSG00000264834	MIR1273F	miRNA	chr1	52928674	52928772	99	+	0	0	0	0	0	0	0	0	0	0	0	0	0	0	0	0	0	0	0	0	0	0	0	0	0	0	0	0	0	0	0	0	0	0	0	0	0	0	0	0	0	0
ENSG00000265815	MIR1273G	miRNA	chr1	52940314	52940413	100	+	0	0	0	0	0	0	0	0	0	0	0	0	0	0	0	0	0	0	0	0	0	0	0	0	0	0	0	0	0	0	0	0	0	0	0	0	0	0	0	0	0	0
ENSG00000236360		processed_pseudogene	chr1	52993201	52993702	502	-	0	0	0	0	0	0	0	0	0	0	0	0	0	0	0	0	0	0	0	0	0	0	0	0	0	0	0	0	0	0	0	0	0	0	0	0	0	0	0	0	0	0
ENSG00000174348	PODN	protein_coding	chr1	53062052	53085502	23451	+	0	0	0	0	0	0	0	0	1	0	0	0	0	0	0	0	0	0	0	0	0	0	0	0	1	0	0	0	0	0	0	0	0	1	0	1	0	0	0	0	0	0
ENSG00000157184	CPT2	protein_coding	chr1	53196429	53214197	17769	+	1	0	0	0	0	0	1	0	0	0	0	1	0	0	1	0	0	0	0	1	0	0	0	1	1	1	0	1	0	0	0	0	0	0	0	1	0	0	0	0	0	0
ENSG00000236723		antisense	chr1	53209783	53213775	3993	-	0	0	0	0	0	1	1	0	0	0	0	0	0	0	0	0	0	0	0	0	0	0	0	0	0	0	1	0	0	0	0	0	0	0	0	0	0	1	0	0	0	0
ENSG00000162384	C1orf123	protein_coding	chr1	53214099	53220617	6519	-	0	1	0	0	1	0	0	0	0	0	0	1	0	0	0	0	0	0	0	0	0	0	0	0	0	0	0	0	0	0	0	0	0	0	0	0	0	0	0	0	0	1
ENSG00000162385	MAGOH	protein_coding	chr1	53226892	53238610	11719	-	0	0	0	0	0	0	0	0	0	0	0	0	0	0	0	0	0	0	0	0	0	0	0	0	0	0	0	0	0	0	0	0	0	0	0	0	0	0	0	0	0	1
ENSG00000226754		antisense	chr1	53238610	53242783	4174	+	0	0	0	0	0	0	1	1	0	0	0	0	0	0	0	0	0	0	0	0	0	0	0	0	0	0	0	0	0	0	0	0	0	0	1	0	0	0	0	0	0	0
ENSG00000157193	LRP8	protein_coding	chr1	53242364	53328070	85707	-	0	0	0	0	0	1	0	0	0	0	0	0	0	1	1	1	0	0	0	0	1	0	1	0	1	0	0	0	0	0	0	0	0	0	0	0	0	0	0	0	0	0
ENSG00000225030		sense_intronic	chr1	53291791	53292138	348	-	0	0	0	0	0	0	0	0	0	0	0	0	1	0	1	0	0	0	0	0	0	0	0	0	0	0	0	0	0	0	0	0	0	0	0	0	0	0	0	0	0	0
ENSG00000225675		lincRNA	chr1	53328233	53336509	8277	+	0	0	0	0	0	0	0	0	0	0	0	0	0	0	0	0	0	0	0	0	0	0	0	1	0	0	0	0	0	0	0	0	0	0	0	0	0	0	0	0	0	0
ENSG00000174332	GLIS1	protein_coding	chr1	53506237	53738106	231870	-	1	0	1	0	0	0	0	0	0	0	0	0	0	0	0	0	0	0	0	0	0	0	1	0	0	0	0	0	0	0	0	1	0	1	0	0	0	0	0	0	0	0
ENSG00000058804	NDC1	protein_coding	chr1	53765460	53838860	73401	-	0	0	0	0	0	0	0	0	0	0	0	0	0	0	0	0	0	0	0	0	0	0	1	0	0	0	0	0	0	0	0	0	0	0	0	0	0	0	0	0	0	0
ENSG00000058799	YIPF1	protein_coding	chr1	53851719	53889834	38116	-	0	0	0	0	0	1	0	0	0	0	0	0	0	0	0	0	0	0	0	0	0	0	0	0	0	0	0	0	0	0	0	0	0	0	0	0	0	0	1	0	0	0
ENSG00000081870	HSPB11	protein_coding	chr1	53916574	53945929	29356	-	0	0	0	0	0	0	0	0	0	0	0	0	0	0	0	1	0	0	0	0	1	0	0	0	0	0	0	0	0	0	0	1	0	0	0	0	0	0	0	0	0	0
ENSG00000116212	LRRC42	protein_coding	chr1	53946077	53968168	22092	+	0	0	0	0	1	0	0	0	0	0	0	0	0	0	0	0	0	0	0	0	0	0	0	0	0	0	0	0	0	0	0	0	0	0	0	0	0	0	0	0	0	1
ENSG00000116209	TMEM59	protein_coding	chr1	54026681	54053504	26824	-	1	0	0	0	0	0	0	0	0	0	0	0	0	0	0	1	0	0	0	0	0	0	0	1	0	1	0	1	0	0	0	1	0	0	0	0	0	0	0	0	0	0
ENSG00000280378		TEC	chr1	54033126	54034880	1755	-	0	0	0	0	0	0	1	0	0	0	0	0	0	0	0	0	0	0	0	0	0	0	0	0	0	0	0	0	0	0	0	0	0	0	0	0	0	0	0	0	0	0
ENSG00000116205	TCEANC2	protein_coding	chr1	54053587	54112519	58933	+	0	0	1	0	1	0	0	0	0	0	0	0	0	0	1	0	0	0	0	0	0	0	0	0	1	0	0	0	0	0	0	0	0	0	0	0	0	0	0	0	0	0
ENSG00000215883	CYB5RL	protein_coding	chr1	54169651	54200036	30386	-	0	0	0	1	0	0	0	1	0	0	0	0	0	0	0	0	0	0	0	0	1	0	0	0	0	0	0	0	0	0	0	0	0	0	0	0	0	0	0	0	0	0
ENSG00000116221	MRPL37	protein_coding	chr1	54184041	54225464	41424	+	0	0	0	1	0	0	0	0	0	0	0	0	0	0	0	0	0	1	0	0	0	0	0	0	0	0	0	0	0	0	0	0	0	0	0	0	0	0	0	0	0	0
ENSG00000157216	SSBP3	protein_coding	chr1	54225432	54413479	188048	-	1	0	0	0	0	0	0	0	0	0	0	1	1	1	0	0	0	0	0	1	1	0	0	1	0	0	1	0	0	0	1	0	0	0	0	0	0	0	0	0	0	0
ENSG00000162390	ACOT11	protein_coding	chr1	54542257	54639192	96936	+	0	1	0	1	0	0	0	0	1	1	0	0	0	0	0	0	1	0	0	0	0	0	0	1	1	1	0	1	0	0	0	0	0	0	0	1	0	0	0	0	0	0
ENSG00000184313	MROH7	protein_coding	chr1	54641754	54710266	68513	+	0	1	0	1	0	0	0	0	0	1	1	0	0	0	0	0	1	0	0	0	0	0	0	1	0	0	0	1	0	0	0	0	0	0	0	1	0	0	0	0	1	0
ENSG00000243725	TTC4	protein_coding	chr1	54715822	54742657	26836	+	0	0	0	0	0	0	0	1	0	0	0	0	0	0	0	1	0	0	0	0	0	0	0	0	0	0	0	0	0	0	0	0	0	0	0	0	0	0	0	0	0	0
ENSG00000162396	PARS2	protein_coding	chr1	54756898	54764514	7617	-	0	0	0	0	0	0	0	0	0	0	0	0	0	1	0	0	0	0	0	0	0	0	0	0	0	0	0	0	0	0	0	0	0	0	0	0	0	0	0	0	0	1
ENSG00000006555	TTC22	protein_coding	chr1	54779712	54801267	21556	-	0	0	0	0	0	0	0	0	0	0	0	0	0	0	0	0	0	0	0	1	0	0	0	0	0	0	0	0	0	0	0	0	0	0	0	0	0	0	0	0	0	0
ENSG00000162398	LEXM	protein_coding	chr1	54806063	54842252	36190	+	0	0	0	0	0	0	0	0	1	0	0	0	0	0	0	0	0	0	0	1	0	0	0	0	0	0	0	0	0	0	1	0	0	0	0	0	0	0	0	0	0	0
ENSG00000116133	DHCR24	protein_coding	chr1	54849633	54887218	37586	-	0	0	0	0	0	0	0	0	1	0	0	0	1	0	0	1	0	0	0	0	0	1	0	1	0	0	0	0	0	0	0	0	0	0	0	0	1	0	0	1	0	0
ENSG00000162402	USP24	protein_coding	chr1	55066359	55215113	148755	-	0	0	0	0	0	1	0	0	1	0	0	0	0	0	0	0	1	0	0	0	0	0	0	0	0	0	0	0	0	0	0	0	0	1	0	0	0	0	0	0	0	0
ENSG00000162407	PLPP3	protein_coding	chr1	56494747	56645301	150555	-	0	0	1	0	0	0	0	0	0	0	0	0	0	0	1	0	1	0	0	0	1	0	0	0	0	0	0	0	0	0	0	0	0	0	0	1	0	0	0	0	0	0
ENSG00000162409	PRKAA2	protein_coding	chr1	56645322	56715335	70014	+	0	0	0	0	0	0	0	0	0	0	0	0	0	1	1	0	0	0	1	0	0	0	0	0	0	1	0	0	0	0	0	0	1	0	0	0	0	0	0	0	0	0
ENSG00000187889	C1orf168	protein_coding	chr1	56718804	56819696	100893	-	0	0	1	1	0	0	0	0	0	0	0	0	0	0	0	0	0	0	0	0	0	0	0	1	0	1	1	1	0	0	0	0	0	0	0	0	0	0	0	0	0	0
ENSG00000173406	DAB1	protein_coding	chr1	56994778	58546734	1551957	-	0	0	0	0	0	0	0	0	1	0	0	0	0	1	0	0	0	0	0	1	0	0	0	0	0	0	0	0	0	0	0	0	0	0	0	0	0	0	0	0	0	0
ENSG00000236888	RPS20P5	processed_pseudogene	chr1	57605847	57606206	360	-	0	0	0	0	0	0	0	0	1	0	0	0	0	0	0	0	0	0	0	0	0	0	0	0	0	0	0	0	0	0	0	0	0	0	0	0	0	0	0	0	0	0
ENSG00000229887	HNRNPA1P6	transcribed_unprocessed_pseudogene	chr1	58047889	58049335	1447	-	0	0	0	0	0	0	0	1	1	0	0	0	0	0	0	0	0	0	0	0	0	0	0	0	0	0	0	0	0	0	0	0	0	0	0	0	0	0	0	0	0	0
ENSG00000223416	RPS26P15	processed_pseudogene	chr1	58056133	58056480	348	-	0	0	0	0	1	0	0	0	0	0	0	0	0	0	0	0	0	0	0	0	0	0	0	0	0	0	0	0	0	0	0	0	0	0	0	0	0	0	0	0	0	0
ENSG00000233216		processed_pseudogene	chr1	58228682	58229003	322	-	0	0	0	0	0	0	0	0	0	0	0	0	0	0	0	0	0	0	0	0	0	0	0	0	0	0	0	0	0	0	0	0	0	0	0	0	0	1	0	0	0	0
ENSG00000162600	OMA1	protein_coding	chr1	58415384	58546802	131419	-	1	0	0	0	0	0	0	0	0	0	0	0	0	0	0	0	0	0	0	0	0	0	0	0	0	0	0	1	0	0	0	0	0	0	0	0	0	0	0	0	0	0
ENSG00000185839		processed_pseudogene	chr1	58630841	58631530	690	-	0	0	0	0	0	0	0	0	0	0	0	0	0	0	0	0	0	0	0	0	0	0	0	0	0	0	0	0	0	0	0	0	0	0	0	0	0	0	0	0	0	0
ENSG00000162601	MYSM1	protein_coding	chr1	58654739	58700092	45354	-	0	0	1	0	0	0	1	0	0	0	0	0	0	0	1	0	0	0	0	0	0	0	0	0	0	0	0	0	0	0	1	0	0	1	0	0	1	0	0	0	0	0
ENSG00000177606	JUN	protein_coding	chr1	58780788	58784327	3540	-	0	1	0	0	1	1	0	0	0	0	0	0	1	0	0	1	0	1	0	0	0	1	0	0	1	0	1	0	0	0	0	0	0	0	0	0	0	0	1	0	0	0
ENSG00000234807	LINC01135	lincRNA	chr1	58785160	58899594	114435	+	0	0	0	0	0	0	0	0	0	0	0	0	0	0	1	0	0	0	0	0	1	0	0	0	0	0	0	0	0	0	0	0	0	0	0	0	0	0	0	0	0	0
ENSG00000270457		lincRNA	chr1	59289303	59289640	338	-	0	0	0	0	0	0	1	0	0	0	0	0	0	0	0	0	0	0	0	0	0	0	0	0	0	1	0	0	0	0	0	0	0	0	0	0	0	0	0	0	0	0
ENSG00000172456	FGGY	protein_coding	chr1	59296638	59810647	514010	+	0	0	0	0	0	0	0	0	0	0	0	0	0	0	1	0	0	0	0	0	1	0	0	0	0	0	0	0	0	0	1	0	0	0	0	1	0	1	0	0	0	0
ENSG00000134709	HOOK1	protein_coding	chr1	59814786	59876378	61593	+	0	0	0	0	0	0	0	0	0	0	0	0	0	0	1	0	0	0	0	0	0	1	0	0	0	0	0	0	1	0	0	0	0	0	0	0	0	0	1	0	0	0
ENSG00000134716	CYP2J2	protein_coding	chr1	59893308	59926790	33483	-	0	0	0	1	0	0	0	0	0	1	0	0	0	0	0	0	1	0	0	0	1	0	0	0	0	0	0	0	0	0	0	0	1	0	1	1	0	0	1	1	0	0
ENSG00000162598	C1orf87	protein_coding	chr1	59987269	60073770	86502	-	0	0	0	1	0	0	0	1	0	0	0	0	0	0	0	0	0	0	0	0	0	0	0	1	0	1	1	0	0	0	0	0	0	0	0	0	0	0	0	0	1	0
ENSG00000226476		lincRNA	chr1	60515716	60640491	124776	-	0	1	0	0	0	0	0	0	1	1	0	0	0	0	0	0	1	0	0	1	0	0	0	0	0	0	0	1	0	0	0	0	0	0	0	1	0	0	0	0	0	0
ENSG00000231252		lincRNA	chr1	60659631	60867998	208368	-	0	1	0	0	0	0	0	0	0	0	0	0	0	1	0	1	1	0	0	0	0	0	0	0	0	0	0	0	0	0	0	0	0	0	0	1	0	0	0	0	1	0
ENSG00000162599	NFIA	protein_coding	chr1	60865259	61462793	597535	+	1	0	0	1	0	0	0	0	0	0	0	0	0	0	1	0	1	0	0	0	0	0	0	0	0	0	1	0	0	0	0	0	1	0	0	1	0	0	0	1	0	0
ENSG00000237928	NFIA-AS2	antisense	chr1	60940239	60970776	30538	-	0	0	1	0	0	0	0	0	0	0	0	0	0	0	1	0	1	0	0	0	0	0	0	1	0	1	1	0	0	0	0	0	0	0	0	0	0	0	0	0	0	0
ENSG00000270742		sense_intronic	chr1	61124733	61125202	470	+	0	0	1	1	0	0	0	0	0	0	0	0	0	0	0	0	0	0	0	0	0	0	0	0	0	0	0	0	0	0	0	0	0	0	0	1	0	0	0	1	0	0
ENSG00000162604	TM2D1	protein_coding	chr1	61681046	61725423	44378	-	0	0	1	0	1	0	0	0	0	0	0	0	0	0	0	0	0	0	0	0	0	0	0	0	0	0	0	0	0	0	0	1	0	0	0	0	0	1	1	0	0	0
ENSG00000271200		lincRNA	chr1	61741998	61742424	427	-	0	0	0	0	0	0	0	0	0	0	0	0	0	0	0	0	0	0	0	0	0	0	0	0	0	0	0	0	0	0	0	0	0	0	0	0	0	0	0	0	0	0
ENSG00000132849	PATJ	protein_coding	chr1	61742477	62178675	436199	+	0	0	0	0	0	0	0	0	0	0	0	0	0	1	0	0	0	0	0	1	0	0	0	0	0	0	0	0	0	0	0	0	0	0	0	0	0	0	0	0	0	0
ENSG00000132854	KANK4	protein_coding	chr1	62236979	62319414	82436	-	0	0	0	0	1	0	0	0	0	0	1	0	0	0	0	0	0	0	0	1	1	0	0	0	1	0	0	0	0	0	1	0	0	0	1	1	1	0	0	1	0	0
ENSG00000162607	USP1	protein_coding	chr1	62436297	62451804	15508	+	0	0	1	0	0	0	0	0	0	0	0	1	0	0	0	0	0	0	0	0	0	0	0	0	0	0	0	0	0	0	0	1	0	0	0	0	0	0	0	0	0	0
ENSG00000116641	DOCK7	protein_coding	chr1	62454298	62688368	234071	-	0	0	0	0	0	0	0	1	0	1	0	0	0	0	0	0	1	0	1	0	0	0	0	0	0	1	1	0	0	0	0	0	0	0	0	1	0	0	0	0	0	0
ENSG00000213703		processed_pseudogene	chr1	62641122	62641667	546	-	0	0	0	0	0	0	0	1	0	0	0	0	0	0	0	0	1	0	0	0	0	0	0	0	0	0	0	0	0	0	0	0	0	0	0	1	0	0	0	0	0	0
ENSG00000235545		antisense	chr1	62688482	62710694	22213	+	0	0	0	0	0	0	0	0	0	0	0	0	1	0	0	0	1	0	0	0	0	0	0	0	0	1	0	0	0	0	0	0	0	0	0	1	0	0	0	0	0	0
ENSG00000125703	ATG4C	protein_coding	chr1	62784135	62865513	81379	+	1	0	1	0	1	0	0	0	0	0	0	1	0	0	1	0	0	0	0	1	0	0	0	0	0	0	0	0	0	0	0	0	0	0	1	0	1	0	0	1	0	0
ENSG00000088035	ALG6	protein_coding	chr1	63367590	63438562	70973	+	1	0	1	0	0	1	0	0	0	0	0	0	0	0	0	0	0	0	0	0	0	0	0	0	0	0	0	0	0	0	0	1	0	0	0	0	0	0	0	0	0	0
ENSG00000142856	ITGB3BP	protein_coding	chr1	63440770	63593721	152952	-	0	0	0	0	0	0	0	0	0	0	0	0	0	0	0	1	0	0	0	0	0	0	0	0	0	0	0	0	0	0	0	0	0	0	0	0	0	0	0	0	0	0
ENSG00000203965	EFCAB7	protein_coding	chr1	63523372	63572693	49322	+	0	0	0	0	0	0	0	0	0	0	0	0	0	0	0	0	0	0	1	1	0	0	0	0	0	0	0	0	0	0	0	0	0	0	0	0	0	0	0	0	0	0
ENSG00000116652	DLEU2L	sense_intronic	chr1	63547082	63550636	3555	+	0	0	0	1	0	0	0	0	0	0	0	0	0	0	1	0	0	0	0	0	0	0	0	0	0	0	0	0	0	0	0	0	1	0	0	0	0	1	0	0	0	1
ENSG00000079739	PGM1	protein_coding	chr1	63593276	63660245	66970	+	0	0	0	1	0	0	0	1	0	0	0	0	0	0	0	0	1	0	0	0	0	0	0	0	0	0	0	0	0	0	0	0	0	0	0	1	0	0	0	0	0	0
ENSG00000244256	RN7SL130P	misc_RNA	chr1	63655743	63656047	305	+	0	0	0	0	0	0	0	0	0	0	0	0	0	0	0	0	0	0	0	0	0	0	0	0	0	0	0	0	0	0	0	0	0	0	0	0	0	0	0	0	0	0
ENSG00000185483	ROR1	protein_coding	chr1	63774022	64181498	407477	+	0	0	0	1	0	0	0	0	0	0	0	0	0	0	0	0	0	0	0	0	0	0	0	0	1	1	0	1	0	0	0	0	0	0	0	1	0	0	0	0	0	0
ENSG00000158966	CACHD1	protein_coding	chr1	64470792	64693058	222267	+	0	0	0	1	0	0	0	0	0	0	0	0	0	0	0	0	1	0	0	0	0	1	0	1	0	0	0	0	0	0	0	0	0	0	0	1	0	0	0	0	0	0
ENSG00000162437	RAVER2	protein_coding	chr1	64745095	64833232	88138	+	0	0	0	0	0	0	0	0	0	0	0	0	0	1	0	0	1	0	0	0	0	1	0	0	0	0	0	0	0	0	0	0	1	1	0	1	0	0	0	0	0	0
ENSG00000162434	JAK1	protein_coding	chr1	64833229	64966504	133276	-	0	0	0	1	0	0	0	0	0	0	0	0	0	0	0	0	0	0	0	0	0	0	0	1	0	0	0	0	0	0	1	0	0	0	0	0	0	0	0	0	0	0
ENSG00000226891	LINC01359	processed_transcript	chr1	64972225	65002489	30265	-	0	0	0	0	1	0	0	0	0	0	0	0	0	0	0	0	0	0	0	0	0	0	0	0	0	1	0	0	0	0	0	0	0	0	0	0	1	0	0	0	0	0
ENSG00000185031	SLC2A3P2	processed_pseudogene	chr1	64984608	64986087	1480	-	0	0	0	0	1	1	1	0	0	0	0	0	0	0	0	0	0	0	0	0	0	0	0	0	0	0	0	0	0	0	0	0	0	0	0	0	0	0	0	0	0	0
ENSG00000272506		lincRNA	chr1	65003470	65004087	618	-	0	0	0	0	0	1	0	0	0	0	0	0	0	0	0	0	0	0	0	0	0	0	0	0	0	0	0	0	0	0	0	0	0	0	0	0	0	0	0	0	0	0
ENSG00000212257	RNU6-1176P	snRNA	chr1	65022968	65023074	107	-	0	1	0	0	0	1	0	0	0	0	0	0	0	0	0	0	0	0	0	0	0	0	0	0	0	0	0	0	0	0	0	0	0	0	0	0	0	0	0	0	0	0
ENSG00000265996	MIR3671	miRNA	chr1	65057755	65057842	88	-	0	0	0	1	0	0	0	0	0	0	0	0	0	0	0	1	0	0	0	0	0	0	0	0	0	0	0	0	0	0	0	0	0	0	0	0	0	0	1	0	0	0
ENSG00000199135	MIR101-1	miRNA	chr1	65058434	65058508	75	-	0	0	0	0	0	0	0	0	0	0	0	0	0	0	0	0	0	0	0	0	0	0	0	0	0	0	0	0	0	0	0	0	0	0	0	0	0	1	0	0	0	0
ENSG00000231485		lincRNA	chr1	65066627	65067737	1111	-	0	0	0	0	1	0	0	0	0	0	0	0	0	0	0	0	0	0	0	0	0	0	0	0	0	0	0	0	0	0	0	0	0	0	0	0	0	0	0	0	0	0
ENSG00000162433	AK4	protein_coding	chr1	65147549	65232145	84597	+	0	0	0	1	0	0	0	0	0	0	0	0	0	0	0	0	1	0	0	0	1	0	0	0	0	0	0	1	0	0	0	0	0	0	0	1	0	0	0	0	0	0
ENSG00000231622		processed_pseudogene	chr1	65154480	65154650	171	+	0	0	0	0	0	0	0	0	0	0	0	0	0	0	0	0	0	0	0	0	0	0	0	0	0	0	0	0	0	0	0	0	0	0	0	1	0	0	0	0	0	0
ENSG00000116675	DNAJC6	protein_coding	chr1	65248219	65415869	167651	+	0	0	0	0	0	0	0	0	0	0	0	0	0	0	0	0	0	1	0	0	0	1	0	0	0	0	0	1	0	1	0	0	0	0	0	1	0	0	0	1	0	1
ENSG00000222624	RNU2-15P	snRNA	chr1	65415816	65416006	191	+	0	0	0	0	0	0	0	0	0	0	0	0	0	0	0	0	0	1	0	0	0	0	0	0	0	0	0	0	0	0	0	0	0	0	0	0	0	0	0	1	0	0
ENSG00000213625	LEPROT	protein_coding	chr1	65420587	65436007	15421	+	1	0	1	1	0	0	0	0	0	0	0	0	0	0	0	0	1	0	0	0	0	0	0	0	0	1	0	1	0	0	0	0	0	0	0	1	0	0	0	0	0	0
ENSG00000116678	LEPR	protein_coding	chr1	65420652	65641559	220908	+	0	0	0	1	0	0	0	0	0	0	1	0	0	0	0	0	0	0	0	0	0	0	0	1	1	1	0	1	0	0	0	0	0	0	0	0	0	0	0	0	1	0
ENSG00000237852		sense_intronic	chr1	65486406	65494188	7783	+	0	0	0	0	0	0	0	0	0	0	0	0	0	0	0	0	0	0	0	0	0	0	0	0	0	0	0	0	0	0	0	0	0	0	0	0	0	0	0	0	0	0
ENSG00000184588	PDE4B	protein_coding	chr1	65792514	66374579	582066	+	0	0	0	0	1	0	0	0	0	0	0	0	0	0	0	0	0	0	0	0	0	0	0	1	0	0	1	0	0	0	0	0	1	0	1	0	1	0	0	1	1	1
ENSG00000118473	SGIP1	protein_coding	chr1	66533383	66748299	214917	+	0	0	0	0	0	0	0	0	0	0	0	0	0	0	1	0	0	0	0	1	0	1	0	0	0	0	0	1	1	1	0	0	0	1	0	0	0	0	1	0	0	1
ENSG00000264720	MIR3117	miRNA	chr1	66628440	66628517	78	+	0	0	0	0	0	0	0	0	0	0	0	0	0	0	0	0	0	0	0	0	0	0	0	0	0	0	0	0	1	0	0	0	0	1	0	0	0	0	0	0	0	1
ENSG00000152760	TCTEX1D1	protein_coding	chr1	66752459	66778787	26329	+	0	0	0	1	1	0	0	1	0	0	0	0	0	0	1	0	0	0	0	0	0	0	0	1	0	0	1	1	0	1	0	0	0	0	0	0	0	0	0	0	0	0
ENSG00000152763	WDR78	protein_coding	chr1	66812885	66924887	112003	-	1	0	1	0	0	0	0	1	0	0	0	0	0	0	0	0	0	0	0	1	0	0	0	1	0	1	1	1	0	0	0	0	0	0	0	0	0	0	0	0	0	0
ENSG00000198160	MIER1	protein_coding	chr1	66924895	66988619	63725	+	0	0	1	0	0	0	0	0	0	0	0	0	0	0	0	0	0	0	0	0	0	0	0	0	0	0	0	0	0	0	0	1	0	0	0	0	0	0	0	0	0	1
ENSG00000116704	SLC35D1	protein_coding	chr1	66999332	67054099	54768	-	0	0	0	0	0	0	0	0	0	0	0	0	0	0	0	0	0	0	0	0	0	0	0	1	0	1	0	1	0	0	0	0	0	0	0	0	0	0	0	0	0	0
ENSG00000081985	IL12RB2	protein_coding	chr1	67307364	67396900	89537	+	0	0	0	0	0	0	0	0	0	0	0	0	0	1	0	0	0	0	0	0	0	0	0	0	0	0	0	0	0	0	0	0	0	0	0	0	0	0	0	0	0	0
ENSG00000142864	SERBP1	protein_coding	chr1	67407810	67430415	22606	-	0	0	1	0	0	0	0	1	0	0	0	0	1	0	0	0	0	0	0	1	0	0	0	0	0	0	0	0	0	0	0	1	0	0	0	0	0	0	0	0	0	0
ENSG00000116717	GADD45A	protein_coding	chr1	67685061	67688338	3278	+	0	0	0	0	1	0	0	0	1	0	0	0	1	0	0	0	0	0	0	0	0	0	0	0	0	0	0	0	0	0	0	0	0	0	0	0	0	0	0	0	0	0
ENSG00000172380	GNG12	protein_coding	chr1	67701466	67833467	132002	-	0	0	0	0	0	0	0	0	0	0	0	0	0	0	1	1	1	0	0	1	0	0	0	0	1	0	1	0	0	0	0	0	0	0	0	1	0	0	0	0	0	0
ENSG00000162595	DIRAS3	protein_coding	chr1	68045962	68051631	5670	-	0	0	0	0	0	0	0	0	1	0	0	0	0	1	0	0	0	0	0	0	0	0	0	0	0	0	0	1	0	0	0	0	0	0	0	0	0	0	1	0	0	0
ENSG00000116729	WLS	protein_coding	chr1	68098473	68233120	134648	-	0	0	0	0	0	0	0	0	0	0	0	0	0	0	1	0	1	0	0	1	0	0	0	1	0	1	1	1	0	0	0	0	0	0	0	1	0	0	0	0	0	0
ENSG00000234383	CTBP2P8	processed_pseudogene	chr1	68161761	68163090	1330	-	0	0	0	0	0	0	0	0	0	0	0	0	0	0	0	0	1	0	0	0	0	0	0	0	0	0	1	1	0	0	0	0	0	0	0	1	0	0	0	0	0	0
ENSG00000221203	MIR1262	miRNA	chr1	68183518	68183610	93	-	0	0	0	0	0	0	0	0	0	0	0	0	0	0	0	0	0	0	0	0	0	0	0	0	0	0	0	0	0	0	0	0	0	0	0	1	0	0	0	0	0	0
ENSG00000116745	RPE65	protein_coding	chr1	68428822	68449959	21138	-	0	0	0	1	0	0	0	1	0	0	0	0	0	0	0	0	0	0	0	0	0	0	0	1	0	1	1	1	0	0	0	0	0	0	0	1	0	0	0	0	0	0
ENSG00000033122	LRRC7	protein_coding	chr1	69568398	70151945	583548	+	0	0	0	0	0	0	0	0	1	0	0	0	0	1	1	0	0	0	0	1	1	0	0	0	0	0	0	1	1	0	1	0	0	0	0	0	0	0	0	0	0	0
ENSG00000240692	RN7SL538P	misc_RNA	chr1	69879592	69879895	304	+	0	0	0	0	0	0	0	0	0	0	0	0	0	0	0	0	0	0	0	0	0	0	0	0	0	0	0	1	0	0	1	0	0	1	0	0	0	0	0	0	0	0
ENSG00000229359	PIN1P1	transcribed_processed_pseudogene	chr1	69919322	69920317	996	+	0	0	0	0	0	0	0	0	0	0	0	0	0	0	1	0	0	0	0	0	0	0	0	0	0	0	0	0	0	0	0	0	0	1	0	0	0	0	0	0	0	1
ENSG00000237919		antisense	chr1	70013982	70031222	17241	-	0	0	0	0	0	0	0	0	0	0	0	0	0	0	0	0	1	1	0	0	0	0	0	0	0	0	0	0	0	0	0	0	0	0	0	1	0	0	0	0	0	1
ENSG00000066557	LRRC40	protein_coding	chr1	70144805	70205620	60816	-	0	0	0	0	0	0	1	0	0	0	0	0	0	0	0	0	0	0	1	0	0	0	0	0	0	0	0	1	0	0	0	0	0	0	0	0	0	0	0	0	0	0
ENSG00000244389	RN7SL242P	misc_RNA	chr1	70180144	70180440	297	-	0	0	0	0	0	0	0	0	0	0	0	0	0	0	0	0	0	0	0	0	0	0	0	0	0	0	0	0	0	0	0	0	0	0	0	0	0	0	0	0	0	0
ENSG00000116754	SRSF11	protein_coding	chr1	70205682	70253052	47371	+	0	0	0	0	0	1	0	0	0	0	0	0	1	0	0	0	1	0	0	0	0	0	0	0	0	0	0	0	1	0	0	1	1	0	0	1	0	1	0	0	0	1
ENSG00000118454	ANKRD13C	protein_coding	chr1	70260588	70354734	94147	-	0	0	0	1	0	1	1	0	1	0	0	0	1	0	0	0	0	0	0	0	0	0	1	1	0	0	0	0	1	0	0	0	0	0	0	0	0	0	0	0	0	0
ENSG00000197568	HHLA3	protein_coding	chr1	70354805	70385339	30535	+	0	0	0	0	0	0	0	0	0	0	0	0	0	0	1	0	0	0	0	0	0	0	0	0	0	0	0	0	0	0	0	0	0	0	0	0	1	0	0	0	0	0
ENSG00000116761	CTH	protein_coding	chr1	70411218	70439851	28634	+	0	1	0	0	0	0	0	0	0	0	0	0	0	0	0	1	1	0	0	0	0	0	0	0	0	0	0	0	0	0	0	0	0	0	0	1	0	0	0	0	0	1
ENSG00000271992		lincRNA	chr1	70445071	70445536	466	+	0	1	0	0	0	0	0	0	0	0	0	0	0	0	0	0	0	0	0	0	0	0	0	0	0	1	0	0	0	0	0	0	0	0	1	0	0	0	0	0	0	0
ENSG00000050628	PTGER3	protein_coding	chr1	70852353	71047808	195456	-	0	0	0	0	0	0	0	0	1	0	0	0	0	1	0	0	0	0	0	0	0	0	0	0	0	0	0	0	0	0	0	0	0	0	0	0	0	0	0	0	0	0
ENSG00000132485	ZRANB2	protein_coding	chr1	71063291	71081297	18007	-	1	0	1	0	0	0	0	0	0	0	0	0	1	0	0	0	0	0	1	0	0	0	0	0	0	0	0	0	0	0	0	0	0	0	0	0	0	1	0	0	0	0
ENSG00000207721	MIR186	miRNA	chr1	71067631	71067716	86	-	0	0	0	0	0	0	0	0	0	1	0	0	0	0	0	0	0	0	1	0	0	0	0	0	0	0	0	0	0	0	0	0	0	0	0	0	0	0	0	0	0	0
ENSG00000172260	NEGR1	protein_coding	chr1	71395940	72282734	886795	-	0	0	0	1	0	0	0	0	0	0	0	0	0	0	1	0	0	0	0	0	0	0	0	1	0	0	0	1	0	1	0	0	0	0	0	0	0	0	0	0	0	0
ENSG00000228853	NEGR1-IT1	sense_intronic	chr1	71794232	71837012	42781	-	0	0	0	0	0	0	0	0	1	0	0	0	0	0	1	0	0	0	0	0	0	0	0	0	0	0	0	1	0	0	0	0	0	0	0	0	0	0	0	0	0	0
ENSG00000254685	FPGT	protein_coding	chr1	74198212	74234086	35875	+	1	0	0	0	0	0	0	0	0	0	1	1	0	0	0	0	0	0	0	0	0	0	0	0	0	0	0	0	0	0	0	1	0	0	0	0	0	0	0	0	0	0
ENSG00000116783	TNNI3K	protein_coding	chr1	74235401	74544428	309028	+	0	0	0	0	0	0	0	0	0	0	0	0	0	0	0	0	0	0	0	0	0	0	0	0	0	0	0	0	0	0	0	0	0	0	0	0	0	0	0	0	0	0
ENSG00000178965	ERICH3	protein_coding	chr1	74568111	74673738	105628	-	0	0	0	0	0	0	0	0	0	0	0	0	0	1	1	0	1	0	0	1	0	0	0	0	0	0	0	1	0	1	0	0	0	0	0	1	0	1	1	0	0	1
ENSG00000272864		lincRNA	chr1	74698769	74699333	565	-	0	0	0	0	0	1	0	0	0	0	1	0	0	0	0	0	0	0	0	0	1	0	0	0	0	0	0	0	0	0	0	0	0	0	0	0	0	0	0	0	0	0
ENSG00000116791	CRYZ	protein_coding	chr1	74705482	74733408	27927	-	0	0	0	0	0	1	0	0	0	0	0	0	0	0	0	0	0	0	0	0	1	0	0	0	0	0	0	0	0	0	0	0	0	0	0	0	1	0	0	0	0	0
ENSG00000162623	TYW3	protein_coding	chr1	74733152	74766678	33527	+	0	0	0	0	0	0	0	0	0	0	0	0	0	0	0	0	0	0	0	0	1	0	0	0	0	0	0	0	0	0	1	1	0	1	0	0	0	1	0	0	0	0
ENSG00000137968	SLC44A5	protein_coding	chr1	75202131	75611116	408986	-	0	0	0	0	0	0	0	0	1	0	0	0	0	0	1	0	0	0	0	0	0	0	1	0	0	0	0	1	0	0	0	0	0	1	0	0	0	0	1	0	0	0
ENSG00000252338	RNU6-503P	snRNA	chr1	75538015	75538119	105	-	0	0	0	0	0	0	0	0	0	0	0	0	0	0	1	0	0	0	0	0	0	0	0	0	0	1	0	0	0	0	0	0	0	0	0	0	1	0	0	0	0	0
ENSG00000117054	ACADM	protein_coding	chr1	75724347	75787575	63229	+	0	1	0	0	0	0	0	0	0	0	0	0	0	0	0	1	0	0	0	0	0	0	0	0	0	1	0	1	0	0	0	1	0	1	0	1	0	0	0	0	1	0
ENSG00000137955	RABGGTB	protein_coding	chr1	75786197	75795079	8883	+	0	0	0	0	0	0	0	0	0	0	0	0	0	0	0	0	0	0	1	0	0	0	0	0	0	0	0	0	0	0	1	1	0	0	0	0	0	1	0	0	0	1
ENSG00000057468	MSH4	protein_coding	chr1	75796882	75913238	116357	+	0	0	0	0	0	1	1	0	0	1	1	0	0	0	0	0	0	0	0	0	0	0	0	0	0	0	0	0	0	0	0	0	0	0	0	0	0	0	0	0	0	0
ENSG00000184005	ST6GALNAC3	protein_coding	chr1	76074719	76634601	559883	+	1	0	0	0	0	0	0	0	0	0	1	1	0	1	1	0	0	1	0	1	0	0	0	1	0	0	0	0	0	0	0	0	0	0	0	0	0	0	0	1	0	0
ENSG00000226415	TPI1P1	processed_pseudogene	chr1	76699789	76700538	750	+	0	0	0	0	0	0	0	0	0	0	0	0	0	0	0	0	0	0	0	0	0	0	0	0	0	0	0	0	0	0	0	0	0	0	0	0	0	0	0	0	0	0
ENSG00000117069	ST6GALNAC5	protein_coding	chr1	76867441	77065711	198271	+	0	0	0	0	0	0	0	0	1	0	0	0	0	1	0	0	0	0	0	0	0	0	0	0	0	0	0	0	0	1	0	0	1	1	0	0	0	0	0	0	0	0
ENSG00000276081	MIR7156	miRNA	chr1	77060143	77060202	60	+	0	0	0	0	0	0	0	0	0	0	0	0	0	0	0	0	0	0	0	0	0	0	0	0	0	0	0	0	0	1	0	0	0	0	0	0	0	0	0	0	0	0
ENSG00000230498		antisense	chr1	77067920	77078482	10563	+	0	0	0	0	0	0	0	0	0	0	0	0	0	1	0	1	0	0	0	0	0	0	0	0	0	0	0	0	0	1	0	0	0	1	0	0	0	1	1	0	0	0
ENSG00000142892	PIGK	protein_coding	chr1	77088990	77219430	130441	-	0	1	0	1	1	0	0	0	1	0	0	0	0	0	0	0	0	0	0	0	0	0	0	0	0	0	0	0	0	0	0	0	0	0	0	0	0	0	0	1	0	0
ENSG00000226084		processed_pseudogene	chr1	77129114	77129668	555	+	0	0	0	0	0	0	0	0	0	0	0	0	0	0	0	0	0	0	0	0	0	0	0	0	0	0	1	0	0	0	0	0	0	0	0	0	0	0	0	0	0	0
ENSG00000154027	AK5	protein_coding	chr1	77282051	77559969	277919	+	0	0	0	0	0	0	0	0	0	0	0	0	0	0	0	0	0	1	0	0	0	0	0	0	0	0	0	1	0	0	0	0	0	0	0	1	0	1	0	1	0	0
ENSG00000251767	RNU7-8P	snRNA	chr1	77420325	77420386	62	+	0	0	0	0	0	0	0	0	0	0	0	0	0	0	0	0	0	0	0	0	0	0	0	0	1	0	0	0	0	0	0	0	0	0	0	0	0	0	0	0	0	0
ENSG00000036549	ZZZ3	protein_coding	chr1	77562416	77683419	121004	-	0	0	1	0	0	0	0	0	0	0	0	1	0	0	0	0	0	0	0	0	0	0	0	1	0	0	0	0	0	0	1	0	1	0	1	0	0	1	0	0	0	0
ENSG00000077254	USP33	protein_coding	chr1	77695987	77759852	63866	-	0	0	0	0	0	0	0	0	0	0	1	0	0	0	0	0	0	0	1	0	0	0	0	0	0	0	0	0	0	0	0	0	0	0	0	0	0	1	0	0	0	0
ENSG00000180488	FAM73A	protein_coding	chr1	77779624	77879539	99916	+	0	0	0	1	1	0	0	0	0	0	0	0	0	0	0	0	1	0	0	0	0	1	0	0	0	0	0	0	0	0	0	1	0	0	0	1	0	0	0	0	0	0
ENSG00000219201		processed_pseudogene	chr1	77810861	77811781	921	-	0	0	0	0	0	0	0	0	0	0	0	0	0	0	0	0	0	0	0	0	0	0	0	0	0	0	0	0	0	0	0	0	0	0	1	0	0	0	0	0	0	0
ENSG00000235613	NSRP1P1	processed_pseudogene	chr1	77847110	77848802	1693	+	0	0	0	0	0	0	0	0	0	0	0	0	0	0	0	0	0	0	0	0	0	0	0	0	0	0	0	0	0	0	0	0	0	0	0	0	0	0	0	0	0	0
ENSG00000232015	HSPE1P25	processed_pseudogene	chr1	77853355	77853893	539	+	0	0	0	0	0	0	0	0	0	0	0	0	0	0	0	0	0	1	0	0	0	0	0	1	0	0	0	0	0	0	0	0	0	0	0	0	0	0	0	0	0	0
ENSG00000162614	NEXN	protein_coding	chr1	77888513	77943895	55383	+	0	0	0	0	0	0	0	0	1	0	0	0	0	0	0	0	1	0	0	0	0	0	0	0	1	0	0	1	0	0	0	0	0	0	0	0	0	0	0	0	0	0
ENSG00000162613	FUBP1	protein_coding	chr1	77944055	77979110	35056	-	0	1	0	0	1	0	0	0	0	0	0	0	0	0	0	0	0	0	0	0	0	0	0	0	0	0	0	1	0	0	0	0	0	0	0	0	0	0	0	1	1	0
ENSG00000162616	DNAJB4	protein_coding	chr1	77979175	78017964	38790	+	0	0	0	0	1	1	1	0	1	0	0	0	0	0	0	0	0	0	1	0	0	0	0	0	1	0	0	0	1	0	0	0	0	0	0	0	0	0	0	0	0	1
ENSG00000273338		antisense	chr1	78004346	78004554	209	-	0	0	0	0	0	0	0	0	0	0	0	0	0	0	0	1	0	1	0	0	0	0	0	0	1	0	1	0	0	0	0	0	0	0	0	0	0	0	0	0	0	0
ENSG00000122420	PTGFR	protein_coding	chr1	78303884	78539749	235866	+	0	0	0	1	0	0	0	0	0	0	0	0	0	1	0	0	0	0	0	0	0	0	0	0	1	0	0	1	0	0	0	0	0	0	0	0	0	0	0	0	0	0
ENSG00000137959	IFI44L	protein_coding	chr1	78619922	78646145	26224	+	1	0	1	0	0	0	0	0	0	1	1	0	0	0	0	1	0	1	0	0	0	0	0	0	0	0	0	0	0	0	0	0	1	0	0	0	0	0	0	0	0	0
ENSG00000137965	IFI44	protein_coding	chr1	78649796	78664078	14283	+	0	1	0	0	0	0	1	0	0	0	1	0	0	0	0	0	0	0	0	0	0	0	0	0	1	0	0	0	0	0	0	0	0	0	0	0	1	0	0	0	0	0
ENSG00000162618	ADGRL4	protein_coding	chr1	78889764	79006718	116955	-	0	0	0	0	1	0	0	1	0	0	0	0	0	0	0	0	0	0	0	0	0	0	0	0	1	0	0	1	0	0	0	0	0	0	0	0	0	0	0	0	0	0
ENSG00000117114	ADGRL2	protein_coding	chr1	81306160	81992436	686277	+	1	0	0	0	0	0	0	0	0	0	0	1	0	0	1	0	0	0	0	0	0	0	0	0	0	0	0	0	0	0	1	0	1	0	0	0	0	0	0	0	0	1
ENSG00000227288		processed_pseudogene	chr1	81501794	81503468	1675	+	0	0	0	0	0	0	0	0	0	0	0	1	0	0	0	0	0	0	0	0	0	0	0	0	0	0	0	0	0	0	0	0	0	0	0	0	0	0	0	0	0	0
ENSG00000227960		sense_intronic	chr1	81505099	81506296	1198	+	0	0	0	0	0	0	0	0	0	0	0	0	0	0	1	0	0	0	0	0	0	0	0	0	0	0	0	0	0	0	0	0	0	0	0	0	0	0	0	0	0	0
ENSG00000215875	ST13P20	transcribed_processed_pseudogene	chr1	81721693	81723068	1376	+	0	0	0	0	0	0	0	0	1	0	0	0	0	0	1	0	0	0	0	0	0	0	0	1	0	0	0	0	0	0	0	0	0	1	0	0	0	0	0	0	0	0
ENSG00000236268	LINC01361	lincRNA	chr1	82973882	82986208	12327	-	0	0	0	0	0	0	0	0	0	0	0	0	0	0	0	0	0	0	0	0	0	0	0	1	0	0	0	0	0	0	0	0	0	0	0	0	0	0	1	0	0	1
ENSG00000233008		lincRNA	chr1	83575776	83861023	285248	-	0	0	0	0	0	0	0	0	0	0	0	0	1	0	0	0	0	1	0	0	0	0	0	0	0	0	0	0	0	0	0	0	0	1	0	0	0	0	0	0	0	0
ENSG00000137941	TTLL7	protein_coding	chr1	83865028	83999150	134123	-	0	0	0	0	0	0	0	0	0	0	0	0	0	0	0	0	0	0	0	0	0	0	0	0	0	0	0	0	0	0	0	0	1	0	1	0	1	0	0	1	0	0
ENSG00000233061	TTLL7-IT1	sense_intronic	chr1	83979118	83984300	5183	-	1	0	0	0	0	1	0	0	0	0	0	0	0	0	0	0	0	0	0	0	0	0	0	0	0	0	0	0	0	0	0	0	1	0	1	0	1	0	0	1	0	1
ENSG00000271576		lincRNA	chr1	84076331	84077931	1601	-	0	0	0	0	0	0	0	0	0	0	0	0	0	0	0	0	0	1	0	0	0	0	0	0	1	0	1	0	0	0	0	0	0	0	0	0	0	0	0	0	0	0
ENSG00000142875	PRKACB	protein_coding	chr1	84078062	84238498	160437	+	0	0	0	0	0	0	0	0	1	0	0	0	0	0	0	0	0	0	0	0	0	0	0	1	0	0	0	0	1	1	0	0	0	0	0	0	0	0	0	0	0	0
ENSG00000213540		processed_pseudogene	chr1	84085741	84086233	493	+	0	0	0	0	0	0	0	0	0	0	0	0	0	0	0	0	0	0	0	0	0	0	0	0	0	0	0	0	0	0	0	0	0	0	1	0	0	0	0	0	0	0
ENSG00000226970		processed_pseudogene	chr1	84244334	84244577	244	+	0	0	0	0	0	0	0	0	0	0	0	0	0	0	0	0	0	0	0	0	0	0	0	0	0	0	0	0	0	0	0	0	0	0	0	0	0	0	0	0	0	0
ENSG00000203943	SAMD13	protein_coding	chr1	84298366	84389957	91592	+	0	0	0	0	0	0	0	0	0	0	0	0	0	0	0	0	0	0	0	0	1	0	0	0	0	0	0	0	0	0	0	0	0	0	0	0	0	0	0	0	0	0
ENSG00000240520	UOX	unitary_pseudogene	chr1	84365428	84397831	32404	-	0	0	0	0	0	0	0	0	1	0	0	0	0	0	0	0	0	0	0	0	0	0	0	0	0	0	0	0	0	0	0	0	0	0	0	0	0	0	0	0	0	1
ENSG00000117133	RPF1	protein_coding	chr1	84479259	84497790	18532	+	0	0	0	0	0	0	0	0	1	0	0	0	0	0	0	0	0	0	0	0	0	0	0	0	0	0	0	0	0	0	1	0	0	0	0	0	0	0	0	0	0	0
ENSG00000174021	GNG5	protein_coding	chr1	84498325	84506565	8241	-	0	0	0	0	0	0	0	0	0	0	0	0	0	0	0	0	1	0	0	0	0	0	0	0	1	1	0	1	0	0	0	0	0	0	0	1	0	0	0	0	1	0
ENSG00000122432	SPATA1	transcribed_unprocessed_pseudogene	chr1	84506291	84566194	59904	+	0	0	0	0	0	0	0	0	0	0	0	0	0	0	0	0	0	0	0	0	0	0	0	0	0	0	0	0	0	0	0	0	0	0	0	1	0	0	0	0	0	0
ENSG00000117151	CTBS	protein_coding	chr1	84549606	84574480	24875	-	1	0	0	1	0	0	0	0	0	0	0	0	0	0	0	0	0	1	0	1	0	0	0	0	0	1	0	1	0	0	0	1	0	0	0	0	0	0	0	0	0	0
ENSG00000117155	SSX2IP	protein_coding	chr1	84643707	84690803	47097	-	0	0	0	1	0	0	0	0	1	0	0	0	0	0	0	1	0	0	1	0	0	1	0	0	0	0	0	1	1	0	0	0	1	0	0	0	0	0	1	0	0	0
ENSG00000171517	LPAR3	protein_coding	chr1	84811602	84893213	81612	-	0	0	0	1	0	0	0	1	0	0	0	0	0	1	0	0	1	1	0	0	0	0	0	0	0	0	1	0	0	0	0	0	0	0	0	1	0	0	0	0	0	0
ENSG00000162643	WDR63	protein_coding	chr1	84999147	85133138	133992	+	0	0	0	1	0	0	0	1	0	0	0	0	0	0	0	0	1	0	0	0	0	0	0	1	0	1	1	1	0	0	1	0	0	0	0	0	0	0	0	0	0	0
ENSG00000055732	MCOLN3	protein_coding	chr1	85018082	85048499	30418	-	0	0	0	1	0	0	0	0	1	0	0	0	0	1	0	0	0	0	0	0	0	0	0	0	0	0	0	0	0	0	0	0	0	0	0	0	1	0	1	0	0	0
ENSG00000280099		TEC	chr1	85152487	85154203	1717	-	0	0	0	1	0	1	0	0	1	0	0	0	0	1	0	0	0	0	0	0	0	0	0	1	0	0	0	0	0	0	0	0	1	0	0	0	1	0	1	0	0	0
ENSG00000097096	SYDE2	protein_coding	chr1	85156873	85201046	44174	-	0	0	0	1	0	0	0	0	0	0	0	0	0	1	0	0	0	0	0	0	0	0	0	0	0	0	0	1	0	0	0	0	1	0	0	0	0	0	1	0	0	1
ENSG00000162642	C1orf52	protein_coding	chr1	85249953	85259672	9720	-	0	1	0	0	1	0	0	0	0	0	0	0	0	0	0	0	0	0	0	0	0	0	0	0	0	0	0	1	0	0	0	0	0	0	0	0	0	0	0	0	0	0
ENSG00000142867	BCL10	protein_coding	chr1	85266248	85277090	10843	-	0	1	0	0	1	0	0	0	0	0	0	0	0	0	0	0	0	0	0	0	0	0	0	0	0	0	0	0	0	0	0	0	0	0	0	0	0	0	0	0	0	0
ENSG00000153904	DDAH1	protein_coding	chr1	85318481	85578363	259883	-	0	0	0	0	0	0	0	0	0	0	0	0	1	1	0	0	1	0	0	0	0	1	0	0	0	0	0	0	0	0	0	0	0	0	0	1	0	0	0	0	0	0
ENSG00000199459		misc_RNA	chr1	85435175	85435284	110	-	0	0	0	0	0	0	0	0	0	0	0	0	0	0	0	0	0	0	0	0	0	0	0	0	0	0	0	0	0	0	0	0	0	0	0	0	0	0	1	0	0	0
ENSG00000282057		lincRNA	chr1	85482281	85578250	95970	-	0	0	0	0	0	0	0	0	1	0	0	0	0	1	0	0	0	0	0	0	0	0	0	0	0	0	0	0	0	1	0	0	0	0	0	0	0	0	0	1	0	1
ENSG00000142871	CYR61	protein_coding	chr1	85580761	85583962	3202	+	0	1	0	0	1	0	0	1	0	0	0	0	0	0	0	1	0	0	0	0	0	0	0	0	1	0	1	1	0	0	0	0	0	0	0	0	0	0	0	0	0	0
ENSG00000117174	ZNHIT6	protein_coding	chr1	85649423	85708433	59011	-	0	0	1	0	0	0	0	1	0	1	0	0	0	0	0	0	0	0	0	0	1	0	1	0	0	0	0	0	0	0	0	1	0	1	0	0	0	0	0	0	0	0
ENSG00000171502	COL24A1	protein_coding	chr1	85729233	86156943	427711	-	0	0	0	0	0	0	0	0	1	0	0	0	0	1	0	0	0	0	0	0	0	0	0	0	0	0	0	0	0	0	0	0	0	1	0	0	0	0	0	0	0	0
ENSG00000122417	ODF2L	protein_coding	chr1	86346824	86396342	49519	-	0	0	0	0	0	1	0	1	0	0	0	0	0	0	1	0	0	0	1	0	0	1	0	1	0	0	1	0	1	0	0	0	0	1	0	0	0	0	0	0	0	0
ENSG00000016602	CLCA4	protein_coding	chr1	86547078	86580754	33677	+	0	0	0	0	0	0	0	0	0	0	0	1	0	0	1	0	0	0	0	0	1	0	0	0	0	0	0	0	0	0	0	0	1	0	1	0	0	0	0	1	1	0
ENSG00000236915		antisense	chr1	86571181	86693203	122023	-	0	0	0	0	0	0	0	0	0	0	0	0	0	0	0	0	0	0	0	0	0	0	0	0	0	0	0	0	0	0	0	0	0	0	0	0	0	0	0	0	0	0
ENSG00000261737		antisense	chr1	86703502	86704462	961	-	0	0	0	1	0	0	0	0	0	0	0	0	0	0	0	1	0	0	0	0	0	0	0	1	0	0	0	0	0	0	0	0	0	0	0	1	0	0	0	0	0	0
ENSG00000097033	SH3GLB1	protein_coding	chr1	86704570	86748184	43615	+	1	0	0	0	1	0	1	0	0	0	0	1	0	0	0	0	1	0	0	1	1	0	0	0	0	0	0	0	0	0	0	0	0	0	0	1	0	1	1	0	0	1
ENSG00000183291		protein_coding	chr1	86862445	86914424	51980	-	1	0	0	0	0	0	0	0	0	0	0	1	0	0	0	1	0	0	0	1	0	0	0	0	0	1	0	1	0	0	0	0	0	0	0	0	0	0	0	0	0	0
ENSG00000153936	HS2ST1	protein_coding	chr1	86914648	87109998	195351	+	0	0	1	0	0	0	1	0	1	0	0	0	0	0	1	0	1	0	1	0	0	0	0	0	0	0	0	0	1	0	0	1	0	0	0	1	0	0	0	0	0	0
ENSG00000225568		processed_pseudogene	chr1	87045875	87046700	826	+	0	0	1	0	0	0	0	0	0	0	0	0	0	0	1	0	0	0	0	0	1	0	0	0	0	0	0	0	0	0	0	0	0	0	0	0	0	0	0	0	0	0
ENSG00000267272	LINC01140	lincRNA	chr1	87129765	87169198	39434	+	0	0	0	0	0	0	0	0	1	0	0	0	0	0	0	0	0	0	0	0	0	0	0	0	0	0	0	0	0	0	0	0	0	0	0	0	0	0	0	0	0	0
ENSG00000143013	LMO4	protein_coding	chr1	87328468	87348923	20456	+	0	0	0	0	0	0	0	0	0	0	0	0	0	1	0	0	0	0	0	0	0	0	0	0	0	0	0	0	0	0	0	0	0	0	0	0	0	0	0	0	0	0
ENSG00000224235		lincRNA	chr1	87899909	87905714	5806	-	0	0	0	0	0	0	0	0	0	0	0	0	0	1	0	0	0	0	0	0	0	0	0	0	0	0	0	0	0	0	0	0	0	0	0	0	0	0	0	0	0	0
ENSG00000065243	PKN2	protein_coding	chr1	88684222	88836255	152034	+	1	0	0	0	0	0	0	0	0	0	0	0	0	0	0	0	0	0	0	0	0	0	0	0	0	0	0	1	0	0	0	1	0	0	0	0	0	1	0	0	0	0
ENSG00000207234	RNU6-125P	snRNA	chr1	88816779	88816885	107	+	0	0	0	0	0	0	0	0	0	0	0	0	0	0	0	0	0	0	0	0	0	0	0	0	0	0	0	0	0	0	0	0	0	0	0	0	0	0	0	0	0	0
ENSG00000241975	TCEB1P19	processed_pseudogene	chr1	88829102	88829419	318	+	0	0	0	0	0	1	0	0	0	0	0	0	0	0	0	0	0	0	0	0	0	0	0	0	0	0	0	0	0	0	0	0	0	0	0	0	0	0	0	0	0	0
ENSG00000137947	GTF2B	protein_coding	chr1	88852932	88891944	39013	-	0	0	0	0	0	0	0	0	0	0	0	0	1	0	0	0	0	0	0	0	0	0	0	0	0	0	0	0	0	0	0	0	0	0	0	0	0	0	0	0	0	0
ENSG00000137944	KYAT3	protein_coding	chr1	88935773	88992953	57181	-	0	0	0	0	1	0	0	0	0	0	1	0	0	0	0	0	0	0	0	0	0	0	0	0	0	0	0	0	0	0	0	0	0	0	0	0	0	0	0	0	0	0
ENSG00000213516	RBMXL1	protein_coding	chr1	88979456	88992960	13505	-	0	0	1	0	1	0	0	0	0	0	1	0	0	0	1	0	1	0	0	1	0	0	0	0	0	0	0	0	0	0	0	1	0	0	0	0	0	0	0	0	0	0
ENSG00000117226	GBP3	protein_coding	chr1	89006666	89022894	16229	-	0	0	0	0	1	0	0	0	0	1	1	0	0	0	0	0	0	1	0	0	0	0	0	0	0	0	1	0	0	0	0	0	0	0	0	0	0	0	0	0	0	0
ENSG00000117228	GBP1	protein_coding	chr1	89052319	89065360	13042	-	1	0	0	0	0	0	0	1	0	1	1	0	0	0	0	0	0	0	0	0	0	0	0	0	1	0	1	0	0	0	0	1	0	0	0	0	0	0	0	0	0	0
ENSG00000234518	PTGES3P1	processed_pseudogene	chr1	89104285	89104767	483	-	0	0	0	0	0	0	0	0	0	0	0	0	0	0	0	0	0	0	0	0	0	0	0	0	0	0	0	0	0	0	0	0	0	0	0	0	0	0	0	0	0	0
ENSG00000162645	GBP2	protein_coding	chr1	89106132	89150456	44325	-	0	0	0	0	1	0	0	0	0	0	1	0	0	0	0	0	0	0	0	0	0	0	0	0	1	0	0	0	0	0	0	0	0	0	0	0	0	0	0	0	1	0
ENSG00000162654	GBP4	protein_coding	chr1	89181148	89198932	17785	-	0	0	0	0	1	0	0	0	0	0	1	0	0	0	0	1	0	0	0	0	1	0	0	0	1	0	0	0	0	0	0	0	0	0	0	0	0	0	0	0	0	1
ENSG00000225492	GBP1P1	transcribed_unprocessed_pseudogene	chr1	89407679	89426243	18565	+	0	0	0	0	0	0	0	0	0	0	1	0	0	0	0	0	0	0	0	0	0	0	0	0	1	0	0	0	0	0	0	1	0	0	0	0	0	0	0	0	0	0
ENSG00000197147	LRRC8B	protein_coding	chr1	89524836	89597864	73029	+	0	0	0	1	0	0	0	0	0	0	0	0	0	0	1	0	0	0	0	0	0	0	0	1	0	0	0	1	1	0	1	0	0	0	0	1	0	0	1	0	0	0
ENSG00000231999		antisense	chr1	89583241	89632894	49654	-	1	0	0	0	0	0	0	0	0	0	0	0	0	0	0	0	0	0	0	1	0	0	0	0	1	0	0	1	0	0	0	0	1	0	1	0	0	0	0	1	0	0
ENSG00000230735		sense_intronic	chr1	89629725	89676386	46662	+	0	0	0	0	0	0	0	0	0	0	0	0	0	0	0	0	0	0	0	0	0	0	0	0	0	0	0	0	0	0	0	0	0	0	0	0	0	0	0	0	0	0
ENSG00000171488	LRRC8C	protein_coding	chr1	89633072	89769903	136832	+	0	0	0	0	1	0	0	0	0	0	0	0	0	1	0	0	0	1	0	0	0	0	0	0	0	0	0	1	0	0	0	0	0	1	0	0	0	0	0	0	0	0
ENSG00000171492	LRRC8D	protein_coding	chr1	89821014	89936611	115598	+	0	0	0	0	0	0	0	0	1	0	0	0	0	1	1	0	0	0	0	0	0	0	0	0	0	0	0	0	0	0	0	0	0	0	1	0	0	0	0	1	0	0
ENSG00000272672		lincRNA	chr1	89939601	89940147	547	+	0	0	0	0	0	0	0	0	0	0	0	0	0	1	0	1	0	0	0	0	0	0	0	0	0	0	0	0	0	0	0	0	0	0	0	0	0	0	0	0	0	0
ENSG00000228175	GEMIN8P4	processed_pseudogene	chr1	89993593	89994321	729	-	0	0	0	1	0	0	0	0	0	0	0	0	0	1	0	0	0	0	0	0	0	0	0	0	0	0	0	1	0	0	0	0	0	0	0	0	0	0	1	0	0	0
ENSG00000162664	ZNF326	protein_coding	chr1	89995112	90035531	40420	+	1	0	1	0	0	0	0	0	0	0	1	0	0	0	0	0	0	0	0	1	0	0	0	0	0	0	0	0	0	0	0	1	0	0	0	0	0	0	0	0	0	0
ENSG00000233593		processed_transcript	chr1	90782983	90851657	68675	-	0	0	0	0	0	0	0	0	0	0	0	0	0	1	0	0	0	0	0	0	1	0	0	0	0	0	0	0	0	0	0	0	0	0	0	0	0	0	0	0	0	0
ENSG00000232882	PHKA1P1	processed_pseudogene	chr1	90892992	90893612	621	-	0	0	0	0	0	0	0	0	0	0	0	0	0	0	0	0	0	0	0	0	0	0	0	0	0	0	0	0	0	0	0	0	0	0	0	1	1	0	0	0	0	0
ENSG00000122482	ZNF644	protein_coding	chr1	90915298	91022272	106975	-	1	1	1	1	0	0	0	0	0	0	0	1	0	0	0	0	0	0	0	1	0	0	0	0	0	0	0	0	0	0	0	1	0	0	1	0	0	0	0	1	0	0
ENSG00000162669	HFM1	protein_coding	chr1	91260766	91404869	144104	-	0	0	0	0	0	0	0	0	0	0	0	0	0	0	0	0	1	0	0	0	0	0	0	0	0	0	1	0	0	0	0	0	0	0	0	1	0	0	0	0	0	0
ENSG00000097046	CDC7	protein_coding	chr1	91500893	91525764	24872	+	0	0	0	0	0	0	0	0	0	0	0	0	0	0	0	0	0	0	0	0	0	0	0	1	0	0	0	0	0	0	0	0	0	0	0	0	0	0	0	0	1	0
ENSG00000069702	TGFBR3	protein_coding	chr1	91680343	91906335	225993	-	0	0	0	1	1	0	0	1	0	0	0	0	0	0	0	0	1	1	0	1	0	0	0	1	1	0	1	0	0	0	1	0	0	0	0	1	0	0	0	0	0	0
ENSG00000172031	EPHX4	protein_coding	chr1	92029982	92063536	33555	+	0	0	0	1	0	0	0	0	1	0	0	0	0	1	0	0	0	0	0	0	0	0	0	1	0	0	0	0	0	1	0	0	0	0	0	0	0	0	0	1	0	0
ENSG00000189195	BTBD8	protein_coding	chr1	92080305	92184725	104421	+	0	0	0	1	0	0	0	0	0	1	0	0	0	0	0	0	0	0	0	0	1	0	0	1	0	0	0	0	0	0	0	0	0	0	0	0	0	1	1	0	0	0
ENSG00000233401	PRKAR1AP1	processed_pseudogene	chr1	92125301	92126462	1162	+	0	0	1	0	1	0	0	0	0	0	0	0	0	0	0	0	0	0	0	0	0	0	0	0	1	0	0	0	0	0	0	0	0	0	1	0	0	0	0	0	0	0
ENSG00000273487		lincRNA	chr1	92189237	92190707	1471	+	0	0	0	1	0	0	0	0	0	0	0	0	0	1	0	0	0	0	0	0	0	0	0	1	0	0	0	0	0	0	0	0	0	0	0	0	0	0	0	0	0	0
ENSG00000174842	GLMN	protein_coding	chr1	92246402	92298987	52586	-	0	1	0	0	0	1	0	0	0	0	0	0	0	1	1	0	0	0	1	0	0	0	0	1	0	0	0	0	0	0	0	0	0	0	0	0	0	0	0	0	0	0
ENSG00000122484	RPAP2	protein_coding	chr1	92298965	92402056	103092	+	0	0	0	0	0	0	0	0	0	0	0	0	0	0	0	0	0	0	0	1	0	0	0	1	0	0	0	1	0	1	0	0	0	0	0	0	0	0	0	0	0	0
ENSG00000067208	EVI5	protein_coding	chr1	92508696	92792404	283709	-	1	0	1	0	0	0	0	1	0	0	0	1	0	0	0	0	0	0	0	1	0	0	0	0	0	0	1	1	0	0	1	0	0	0	0	0	0	0	1	0	0	0
ENSG00000223787		processed_pseudogene	chr1	92580476	92580821	346	-	0	0	1	0	0	0	0	0	0	0	0	0	0	0	0	0	0	0	0	0	0	0	0	0	0	0	0	0	0	0	0	0	0	0	0	0	0	0	0	0	0	0
ENSG00000229992	HMGB3P9	processed_pseudogene	chr1	92647048	92647630	583	-	0	0	0	0	0	0	0	0	0	0	1	0	0	0	0	0	0	0	0	0	0	0	0	0	0	1	0	0	0	0	0	0	0	0	0	0	0	0	0	0	0	0
ENSG00000201317	RNU4-59P	snRNA	chr1	92700819	92700934	116	-	0	0	0	0	0	0	0	0	0	0	0	0	0	0	0	0	0	0	0	0	0	0	0	0	0	0	0	0	0	0	0	0	0	0	0	0	0	0	0	0	0	0
ENSG00000234202		processed_pseudogene	chr1	92749175	92749330	156	-	0	0	0	0	0	0	0	0	0	0	0	0	0	0	0	0	0	0	0	0	0	0	0	0	0	0	0	0	0	0	0	0	0	0	0	0	0	0	0	0	0	0
ENSG00000122406	RPL5	protein_coding	chr1	92832025	92841924	9900	+	1	0	1	0	0	0	0	0	0	0	1	0	1	0	0	0	0	1	0	0	0	0	0	0	0	0	0	1	0	0	0	0	0	0	0	0	0	1	0	0	0	0
ENSG00000154511	FAM69A	protein_coding	chr1	92832737	92961522	128786	-	0	0	0	1	0	0	0	0	0	0	0	0	0	0	0	0	0	0	0	0	0	0	0	0	0	0	0	0	0	0	0	0	0	0	0	0	0	0	0	1	0	0
ENSG00000207523	SNORA66	snoRNA	chr1	92840719	92840851	133	+	0	0	1	0	0	0	0	0	0	0	0	0	0	0	0	0	0	1	0	0	0	0	0	0	0	0	0	0	0	0	0	0	0	0	0	0	0	0	0	0	0	0
ENSG00000143033	MTF2	protein_coding	chr1	93079235	93139081	59847	+	0	0	0	0	0	0	0	0	0	0	0	0	0	1	1	0	0	0	0	0	0	0	0	0	0	0	0	0	1	0	0	1	0	1	0	0	0	0	0	0	0	0
ENSG00000117500	TMED5	protein_coding	chr1	93149742	93180728	30987	-	1	0	0	1	0	1	0	0	0	0	0	0	0	0	1	0	0	0	0	1	1	0	0	1	0	0	0	1	0	0	1	1	0	0	0	0	0	0	0	0	0	0
ENSG00000122483	CCDC18	protein_coding	chr1	93179919	93278730	98812	+	0	1	0	0	0	0	0	0	0	0	0	0	0	0	0	1	0	0	0	0	0	0	0	0	1	0	0	0	0	0	0	0	0	0	0	0	0	0	0	0	0	0
ENSG00000223745	CCDC18-AS1	processed_transcript	chr1	93262186	93346025	83840	-	0	0	0	0	1	0	0	0	0	0	0	0	0	0	0	0	0	0	0	0	0	0	0	0	0	0	0	0	0	0	0	0	0	0	0	0	1	0	0	0	0	0
ENSG00000229567		processed_pseudogene	chr1	93278961	93279129	169	-	0	0	0	0	0	0	0	0	0	0	0	0	0	0	0	0	0	0	0	0	0	0	0	0	0	0	0	0	0	0	0	0	0	0	0	0	0	0	0	0	0	0
ENSG00000117505	DR1	protein_coding	chr1	93345888	93369498	23611	+	0	0	0	0	0	0	0	0	0	1	0	0	0	0	0	0	1	1	0	0	0	0	1	0	0	0	0	0	0	0	0	0	0	0	0	0	0	0	0	0	0	1
ENSG00000137942	FNBP1L	protein_coding	chr1	93448131	93554661	106531	+	0	0	0	0	0	0	0	0	1	0	0	0	0	1	0	1	1	0	0	1	0	0	0	0	0	0	0	0	0	0	0	0	0	1	1	1	0	0	1	0	0	0
ENSG00000137936	BCAR3	protein_coding	chr1	93561786	93847150	285365	-	0	1	0	0	0	0	0	0	0	0	0	0	0	0	0	0	1	0	0	0	1	0	0	1	0	1	1	1	0	0	1	0	0	0	0	1	0	0	0	0	0	0
ENSG00000224093		antisense	chr1	93592199	93605573	13375	+	0	0	0	1	0	0	1	0	0	0	0	0	0	0	0	0	0	0	0	1	0	0	0	0	0	0	0	0	0	0	1	0	0	0	0	0	0	0	0	0	0	0
ENSG00000211575	MIR760	miRNA	chr1	93846832	93846911	80	+	0	0	0	0	0	0	0	0	0	0	0	0	0	0	0	0	0	0	0	0	0	0	0	0	0	0	0	0	0	0	0	0	0	0	0	0	0	0	0	0	0	0
ENSG00000260464		lincRNA	chr1	93847174	93848939	1766	+	0	0	0	0	0	0	0	0	0	0	0	0	0	0	0	0	0	0	0	0	0	0	0	1	0	0	0	1	0	1	0	0	0	0	0	0	0	0	0	0	0	0
ENSG00000067334	DNTTIP2	protein_coding	chr1	93866283	93879918	13636	-	0	1	0	0	1	0	0	0	0	0	0	0	0	0	0	0	0	0	0	0	0	0	0	0	0	0	0	0	0	0	0	0	0	1	0	0	0	0	0	0	0	1
ENSG00000023909	GCLM	protein_coding	chr1	93885205	93909456	24252	-	0	0	0	0	1	0	0	0	0	1	0	0	0	0	0	0	0	0	1	0	0	0	0	0	0	0	0	0	0	0	0	0	0	1	0	0	0	0	1	0	1	0
ENSG00000137962	ARHGAP29	protein_coding	chr1	94148988	94275068	126081	-	0	0	0	0	1	0	0	0	0	0	0	0	0	1	1	0	0	0	0	0	1	0	0	0	1	0	0	1	0	0	0	0	0	0	0	0	0	0	0	0	0	0
ENSG00000117528	ABCD3	protein_coding	chr1	94418455	94518666	100212	+	1	0	0	0	0	0	0	0	0	0	0	0	0	0	0	0	0	0	0	1	0	0	0	0	0	0	0	0	0	0	0	1	0	0	0	1	0	0	0	0	0	0
ENSG00000117525	F3	protein_coding	chr1	94529225	94541800	12576	-	0	0	1	0	1	0	1	1	0	1	0	0	0	0	0	0	1	0	0	0	0	0	0	0	0	0	0	0	0	0	0	0	0	0	0	1	0	0	0	0	1	0
ENSG00000143036	SLC44A3	protein_coding	chr1	94820342	94895246	74905	+	0	0	0	0	0	0	0	0	0	1	0	0	1	0	1	0	1	0	0	0	0	0	0	0	0	0	0	0	0	0	0	0	0	0	0	1	0	0	0	0	0	0
ENSG00000117519	CNN3	protein_coding	chr1	94896949	94927278	30330	-	1	1	1	0	1	0	0	0	0	0	1	0	0	0	1	0	1	0	0	1	0	0	0	0	0	0	1	0	0	0	0	0	0	0	0	1	0	0	0	0	1	0
ENSG00000235501		antisense	chr1	94927566	94963270	35705	+	0	0	0	0	0	0	0	0	0	0	0	0	0	0	0	1	0	0	0	1	0	0	0	0	0	0	0	0	0	0	0	0	0	0	0	0	0	0	0	0	0	0
ENSG00000172339	ALG14	protein_coding	chr1	94974407	95072945	98539	-	0	0	0	0	0	0	0	0	1	0	0	0	0	1	0	0	0	0	0	0	0	0	0	0	0	0	0	0	0	0	0	0	0	0	0	0	0	1	0	0	0	1
ENSG00000152078	TMEM56	protein_coding	chr1	95117338	95197607	80270	+	1	0	0	1	0	0	0	0	1	0	0	0	0	1	0	0	1	0	0	0	0	0	0	1	0	0	0	0	0	1	1	0	0	0	0	0	0	0	0	0	0	0
ENSG00000271092	TMEM56-RWDD3	protein_coding	chr1	95117923	95247225	129303	+	0	0	0	0	0	0	0	0	0	0	0	0	0	0	0	0	0	0	1	0	0	0	0	0	0	0	0	0	0	0	0	0	0	0	0	0	0	0	0	0	0	0
ENSG00000231992		sense_intronic	chr1	95120147	95138554	18408	+	0	0	0	0	0	0	0	0	0	0	0	0	0	0	0	0	0	0	0	0	0	0	0	1	0	0	0	0	0	0	0	0	0	0	0	0	0	0	0	0	0	0
ENSG00000226026		antisense	chr1	95163219	95233982	70764	-	0	0	0	0	1	0	0	1	0	0	0	0	0	0	0	0	1	0	0	0	0	0	0	0	0	0	1	0	0	0	0	0	0	0	0	0	0	0	0	0	0	0
ENSG00000122481	RWDD3	protein_coding	chr1	95234155	95247225	13071	+	0	0	0	0	0	0	0	0	0	0	0	0	1	0	0	0	0	0	0	0	0	0	0	0	0	0	0	0	0	0	0	0	0	0	0	0	0	0	0	0	0	0
ENSG00000228971		lincRNA	chr1	95510116	95782342	272227	+	0	0	0	0	0	0	0	0	0	0	0	0	0	0	0	0	0	0	0	0	0	0	0	0	0	0	0	0	0	0	0	0	0	0	0	0	0	0	0	0	0	0
ENSG00000228502	EEF1A1P11	processed_pseudogene	chr1	96446930	96448318	1389	+	0	0	0	0	1	0	0	0	0	0	0	0	0	0	0	0	0	0	0	0	0	0	0	0	0	0	0	0	1	0	0	0	0	0	0	0	1	1	0	0	0	0
ENSG00000137970	RPL7P9	processed_pseudogene	chr1	96678874	96679620	747	-	0	0	1	0	0	0	0	0	0	0	0	0	0	0	0	0	0	0	0	0	0	0	0	0	0	0	0	0	0	0	0	0	0	0	0	0	0	1	0	0	0	0
ENSG00000117569	PTBP2	protein_coding	chr1	96721665	96823738	102074	+	1	0	0	1	0	1	0	0	0	0	0	0	0	0	0	0	0	0	0	0	0	0	0	0	0	0	0	1	0	0	0	0	0	0	0	1	1	0	0	0	0	0
ENSG00000188641	DPYD	protein_coding	chr1	97077743	97921049	843307	-	0	0	0	0	0	0	0	0	0	0	0	0	0	0	1	0	0	0	0	0	0	0	0	1	0	0	0	0	0	0	0	0	1	0	1	0	1	0	0	1	0	0
ENSG00000232542	DPYD-IT1	sense_intronic	chr1	97394154	97420141	25988	-	0	0	0	0	1	0	0	0	0	0	0	0	0	0	0	0	0	0	0	0	0	0	0	1	0	0	0	0	0	0	0	0	0	0	1	0	0	0	0	0	0	0
ENSG00000269998		lincRNA	chr1	97933474	97941746	8273	-	0	0	0	0	1	0	0	0	0	0	1	0	0	0	0	0	0	0	0	1	0	1	0	0	0	0	0	0	0	0	0	0	0	1	0	0	0	0	1	0	0	1
ENSG00000259946		lincRNA	chr1	97967005	97968814	1810	-	0	0	0	0	0	0	0	0	0	0	0	0	0	0	1	0	0	0	0	0	0	0	0	0	0	0	0	1	0	0	0	0	0	0	0	0	0	0	1	0	0	1
ENSG00000225206	MIR137HG	lincRNA	chr1	97986740	98049863	63124	-	0	0	0	0	0	0	0	0	0	1	0	0	0	0	0	0	0	0	0	0	0	0	0	0	0	0	0	0	0	0	1	0	0	0	0	0	0	0	1	0	0	1
ENSG00000162627	SNX7	protein_coding	chr1	98661701	98760500	98800	+	0	0	0	1	0	0	0	0	0	0	0	0	0	0	0	0	0	0	0	0	1	0	0	0	0	0	1	0	0	0	1	0	0	0	0	1	0	0	0	0	0	0
ENSG00000117598	PLPPR5	protein_coding	chr1	98890245	99005032	114788	-	0	0	0	0	0	0	0	0	0	0	0	0	0	0	0	0	0	0	0	0	0	0	0	0	0	0	0	0	0	0	0	0	0	1	0	0	0	0	0	0	0	1
ENSG00000232825		antisense	chr1	99004276	99148852	144577	+	0	0	0	0	0	0	0	0	0	0	0	0	0	0	0	0	0	0	0	0	0	0	0	0	0	0	0	0	0	0	0	0	0	1	0	0	0	0	0	0	0	0
ENSG00000227034		processed_pseudogene	chr1	99008218	99008474	257	+	0	0	0	0	0	0	0	0	0	0	0	0	0	0	0	0	0	0	0	0	0	0	0	0	1	0	0	0	0	0	0	0	0	0	0	0	0	0	0	0	0	0
ENSG00000117600	PLPPR4	protein_coding	chr1	99263953	99309590	45638	+	0	0	0	0	0	0	0	0	0	0	0	1	0	1	0	0	0	0	0	0	0	1	0	0	0	0	0	0	0	0	1	0	0	0	0	0	0	0	0	0	0	0
ENSG00000099260	PALMD	protein_coding	chr1	99645943	99694541	48599	+	0	0	0	1	0	0	0	0	0	0	0	0	0	0	0	0	0	0	0	0	0	0	0	0	0	0	1	0	0	0	0	0	0	0	0	0	0	0	0	0	0	1
ENSG00000162688	AGL	protein_coding	chr1	99850084	99924023	73940	+	0	0	0	0	0	0	0	1	0	0	0	0	0	0	0	0	1	0	1	0	0	0	0	0	0	0	1	0	0	0	0	0	0	0	0	1	0	0	0	0	0	0
ENSG00000228084		antisense	chr1	99968383	99969864	1482	-	0	0	0	0	0	0	1	0	0	0	1	0	0	0	0	0	0	0	0	0	1	0	0	0	0	0	0	0	0	0	0	0	0	0	0	0	0	0	0	0	0	0
ENSG00000117620	SLC35A3	protein_coding	chr1	99969789	100035637	65849	+	0	0	0	0	1	1	0	0	0	0	0	0	0	0	0	0	0	0	1	0	0	0	0	0	0	0	0	1	0	0	0	1	0	0	0	1	0	0	1	0	0	0
ENSG00000156875	MFSD14A	protein_coding	chr1	100038097	100083377	45281	+	0	0	0	0	0	0	0	0	0	0	0	0	0	0	0	0	0	0	0	0	0	0	0	0	0	0	0	0	0	0	0	0	0	0	0	0	0	0	0	0	0	1
ENSG00000156876	SASS6	protein_coding	chr1	100083563	100132955	49393	-	0	1	0	0	0	0	0	0	0	0	0	0	0	0	0	0	0	0	0	0	0	0	0	0	0	0	0	0	0	0	0	0	0	0	0	0	1	0	0	0	0	0
ENSG00000122435	TRMT13	protein_coding	chr1	100133150	100150497	17348	+	0	0	1	0	0	0	0	0	0	0	0	1	0	0	0	0	0	0	0	1	0	0	0	0	0	0	0	0	0	0	0	1	1	0	1	0	0	0	0	1	0	0
ENSG00000122477	LRRC39	protein_coding	chr1	100148449	100178273	29825	-	0	0	0	1	0	0	0	0	1	0	0	0	0	0	0	0	0	0	0	0	0	0	0	1	0	0	0	0	0	0	0	0	0	0	0	0	0	0	1	0	0	0
ENSG00000137992	DBT	protein_coding	chr1	100186919	100249834	62916	-	0	0	0	0	0	0	0	0	0	0	0	0	0	0	0	0	0	0	0	0	0	0	0	0	0	0	0	0	1	0	0	0	0	0	0	1	0	0	0	0	0	0
ENSG00000224616	RTCA-AS1	antisense	chr1	100264009	100266120	2112	-	0	0	0	0	0	0	0	0	0	0	0	0	0	0	0	0	0	0	0	0	0	0	0	0	0	0	0	0	0	0	0	0	0	0	0	0	0	0	0	0	0	0
ENSG00000137996	RTCA	protein_coding	chr1	100266207	100292769	26563	+	0	0	0	1	0	0	0	0	0	0	0	0	0	0	0	0	0	0	0	0	0	0	0	0	0	0	0	0	0	0	0	0	0	0	0	0	1	0	0	0	0	0
ENSG00000207750	MIR553	miRNA	chr1	100281241	100281308	68	+	0	0	0	0	0	0	0	0	0	0	0	0	0	0	0	0	0	0	0	0	0	0	0	0	0	0	0	0	0	0	0	0	0	0	0	0	0	0	0	0	0	0
ENSG00000079335	CDC14A	protein_coding	chr1	100345025	100520277	175253	+	0	0	0	0	0	0	0	0	0	0	0	0	0	0	0	0	1	0	0	1	0	1	0	0	0	0	1	0	0	0	0	0	0	0	0	1	0	0	0	0	0	0
ENSG00000234332	BCAS2P2	processed_pseudogene	chr1	100393033	100394026	994	-	0	0	0	0	0	0	0	0	0	0	0	0	0	0	0	0	0	0	0	0	0	0	0	0	0	0	0	0	0	0	0	0	0	0	0	0	0	0	0	0	0	1
ENSG00000181656	GPR88	protein_coding	chr1	100538137	100542018	3882	+	0	0	0	0	0	0	0	0	1	0	0	0	1	0	0	0	0	0	0	0	0	1	0	0	0	0	0	0	0	0	0	0	0	0	0	0	0	0	0	0	0	0
ENSG00000162692	VCAM1	protein_coding	chr1	100719742	100739045	19304	+	1	0	0	0	1	0	0	0	0	1	1	0	0	0	0	1	0	0	0	0	0	0	0	1	1	0	1	0	0	0	0	0	0	0	0	0	0	0	0	0	0	0
ENSG00000162694	EXTL2	protein_coding	chr1	100872372	100895998	23627	-	0	1	0	0	0	0	0	0	1	0	0	0	0	1	1	0	0	0	0	0	0	1	0	1	0	0	0	0	0	0	1	0	0	0	0	0	0	1	0	0	0	0
ENSG00000273204		antisense	chr1	100894928	100895356	429	+	0	0	0	0	0	0	0	0	0	0	0	0	0	0	0	0	0	0	0	0	0	0	0	0	0	0	0	0	0	0	0	0	0	0	0	0	0	0	0	0	0	0
ENSG00000162695	SLC30A7	protein_coding	chr1	100896076	100981753	85678	+	1	0	0	0	0	0	0	0	0	0	0	0	0	0	0	0	0	0	0	0	0	0	0	0	0	1	0	1	0	0	0	0	0	0	0	0	0	0	0	0	0	0
ENSG00000117543	DPH5	protein_coding	chr1	100989623	101026088	36466	-	0	0	0	1	1	0	0	0	0	0	0	0	0	0	0	0	0	0	1	0	1	0	0	0	0	0	0	0	0	0	0	1	0	0	0	0	0	0	0	0	0	0
ENSG00000233184		antisense	chr1	101025878	101087268	61391	+	0	0	0	0	0	1	1	0	0	1	0	0	0	0	0	0	0	1	0	0	0	0	0	0	0	0	0	0	0	0	0	0	0	0	0	0	0	0	0	0	0	0
ENSG00000225938		antisense	chr1	101235683	101236528	846	-	0	0	0	0	0	0	0	0	0	0	0	0	0	0	0	0	1	0	0	0	0	0	0	0	1	0	0	0	0	0	0	0	0	0	0	1	0	0	0	0	0	0
ENSG00000170989	S1PR1	protein_coding	chr1	101236888	101241518	4631	+	0	0	0	0	1	0	0	1	0	0	0	0	0	0	0	0	1	0	0	0	0	0	0	0	1	0	0	0	0	0	0	0	0	0	0	1	0	0	0	0	0	1
ENSG00000183298	RPSAP19	processed_pseudogene	chr1	101786340	101787219	880	-	0	0	0	0	0	0	0	0	0	0	1	0	0	0	0	0	0	0	0	0	0	0	0	0	0	0	0	0	0	0	0	0	0	0	0	0	0	0	0	0	0	0
ENSG00000118733	OLFM3	protein_coding	chr1	101802574	101997030	194457	-	0	0	0	1	0	0	0	0	0	0	0	0	0	1	0	0	0	0	0	0	0	0	0	1	0	0	0	0	0	0	0	0	0	0	0	0	0	0	1	0	0	0
ENSG00000060718	COL11A1	protein_coding	chr1	102876467	103108496	232030	-	0	0	0	0	0	0	0	0	0	0	1	0	0	0	1	0	0	0	0	0	1	0	1	1	0	0	0	0	0	1	0	0	0	0	0	0	0	0	0	0	0	0
ENSG00000224613		antisense	chr1	103418079	103525483	107405	-	0	0	0	1	0	0	0	0	0	0	0	0	0	0	0	0	0	0	0	0	0	0	0	0	0	0	0	0	0	0	0	0	0	0	0	0	0	1	0	0	0	0
ENSG00000185946	RNPC3	protein_coding	chr1	103525691	103555239	29549	+	0	0	0	0	0	0	1	0	0	0	0	0	1	0	0	0	0	0	0	0	0	0	0	0	0	0	0	0	0	0	0	0	0	0	0	0	0	0	0	0	0	0
ENSG00000240038	AMY2B	protein_coding	chr1	103553815	103579534	25720	+	0	0	0	1	0	0	0	0	0	0	0	0	0	0	0	0	0	0	0	0	0	1	0	1	0	0	0	0	0	0	0	0	0	0	0	0	0	1	0	0	0	0
ENSG00000227850	SEPT2P1	processed_pseudogene	chr1	105698039	105698218	180	+	1	0	0	0	0	0	0	0	0	0	0	0	0	0	0	0	0	0	0	0	0	0	0	0	0	0	0	0	0	0	0	0	0	0	0	0	0	0	0	0	0	0
ENSG00000232952		processed_pseudogene	chr1	105891739	105893517	1779	+	0	0	0	0	0	0	0	0	0	0	0	0	0	0	0	0	0	0	0	0	0	0	0	0	0	0	0	0	0	0	0	0	0	0	0	0	0	0	0	0	0	0
ENSG00000198890	PRMT6	protein_coding	chr1	107056679	107059294	2616	+	0	1	0	0	0	0	0	0	0	0	0	0	0	0	0	0	0	0	0	0	1	0	1	1	0	0	0	1	0	0	0	0	0	0	0	0	0	0	0	0	1	0
ENSG00000162631	NTNG1	protein_coding	chr1	107140007	107483458	343452	+	0	0	0	1	0	0	0	0	0	0	0	1	0	1	0	0	0	0	0	0	0	0	0	0	0	0	0	1	0	0	0	0	1	0	0	0	0	0	0	0	0	0
ENSG00000224550		processed_pseudogene	chr1	107505203	107505448	246	+	0	0	0	0	0	0	0	0	1	0	0	0	0	0	0	0	0	0	0	0	0	0	0	0	0	0	0	0	0	0	0	0	0	0	0	0	0	1	0	0	0	0
ENSG00000134215	VAV3	protein_coding	chr1	107571160	107965144	393985	-	0	0	0	0	0	0	0	0	1	0	0	0	0	0	0	0	0	0	0	0	0	0	0	0	0	1	1	1	0	0	0	0	0	0	0	1	0	0	0	0	0	0
ENSG00000085491	SLC25A24	protein_coding	chr1	108134036	108200849	66814	-	0	0	0	0	0	0	0	0	0	0	0	0	0	0	0	0	0	0	0	0	0	0	0	0	1	0	0	1	0	0	0	0	0	0	0	0	0	0	0	0	0	0
ENSG00000241361	SLC25A24P1	transcribed_unprocessed_pseudogene	chr1	108272943	108337853	64911	+	0	0	0	0	0	0	0	0	0	0	0	0	0	1	0	0	0	0	0	1	1	0	0	0	0	0	0	0	0	0	0	0	0	0	0	0	0	0	0	0	0	0
ENSG00000162636	FAM102B	protein_coding	chr1	108560089	108644900	84812	+	0	0	0	0	0	0	0	0	0	1	0	0	0	0	0	0	0	0	0	0	0	0	1	0	0	0	0	1	0	0	0	0	0	1	0	0	0	0	0	0	0	0
ENSG00000162639	HENMT1	protein_coding	chr1	108648290	108661526	13237	-	0	1	0	1	0	0	0	0	1	0	0	0	0	0	0	0	0	0	0	0	1	0	0	0	0	0	0	0	0	0	0	0	0	0	0	0	0	0	0	0	0	0
ENSG00000134186	PRPF38B	protein_coding	chr1	108692323	108701803	9481	+	0	0	1	0	1	0	0	0	0	0	0	0	0	0	0	0	0	0	0	0	1	0	0	0	0	0	0	0	0	0	0	1	0	0	0	0	0	0	0	0	0	0
ENSG00000116266	STXBP3	protein_coding	chr1	108746674	108809526	62853	+	1	0	0	0	0	0	0	0	0	0	0	1	0	0	1	0	0	0	0	1	0	0	0	0	0	1	0	0	0	0	0	0	1	0	1	0	1	0	0	1	0	0
ENSG00000121957	GPSM2	protein_coding	chr1	108875350	108934545	59196	+	0	0	1	1	0	0	0	0	0	0	0	1	0	0	1	0	0	0	0	1	0	0	0	0	0	0	0	0	0	0	0	0	1	0	1	1	0	0	0	1	0	0
ENSG00000121940	CLCC1	protein_coding	chr1	108929508	108963457	33950	-	1	0	0	0	0	0	0	0	0	0	0	0	0	0	1	0	1	0	0	0	0	0	0	0	0	0	0	0	0	0	0	0	1	0	0	0	0	0	0	1	0	0
ENSG00000085433	WDR47	protein_coding	chr1	108970214	109042113	71900	-	0	0	0	0	0	0	0	0	0	0	0	0	0	0	0	0	0	0	0	0	0	1	0	1	0	0	0	0	0	0	0	0	0	0	0	0	0	0	0	0	0	0
ENSG00000237349		processed_pseudogene	chr1	108986963	108987245	283	-	0	0	0	0	0	0	0	0	0	0	0	0	0	0	0	0	0	1	0	0	0	0	0	0	0	0	0	0	0	0	0	0	0	1	0	0	0	1	0	0	0	0
ENSG00000244716		processed_pseudogene	chr1	108992282	108992836	555	+	1	0	0	0	0	0	0	0	0	0	0	0	0	0	0	0	0	0	0	0	0	0	0	0	0	0	0	1	0	0	0	0	0	0	0	1	0	0	0	0	0	0
ENSG00000197780	TAF13	protein_coding	chr1	109062486	109076002	13517	-	0	0	0	0	0	0	0	0	0	0	0	0	0	0	0	0	0	0	0	0	0	0	0	0	0	0	0	0	0	0	0	1	0	0	0	0	0	0	0	0	0	0
ENSG00000273382		antisense	chr1	109087971	109090858	2888	-	0	0	0	0	0	0	0	0	0	0	0	0	0	0	0	0	0	0	0	0	0	0	0	0	0	0	0	0	0	0	0	0	0	0	0	0	0	0	0	0	0	0
ENSG00000215717	TMEM167B	protein_coding	chr1	109089803	109096934	7132	+	0	0	0	0	0	0	1	0	0	0	0	0	0	0	0	0	0	0	1	0	0	0	0	0	0	0	0	0	0	0	0	0	0	0	0	0	0	0	0	0	0	0
ENSG00000179902	C1orf194	protein_coding	chr1	109105951	109113857	7907	-	0	0	0	1	0	0	0	1	0	0	0	0	0	0	0	0	0	0	0	0	0	0	0	1	0	1	1	1	0	0	0	0	0	0	0	0	0	0	0	0	0	0
ENSG00000116299	KIAA1324	protein_coding	chr1	109113679	109206781	93103	+	0	0	0	0	0	0	0	0	0	0	0	0	0	0	0	0	0	0	0	1	0	0	0	0	0	0	0	1	0	0	0	1	0	0	0	0	0	0	1	0	0	0
ENSG00000031698	SARS	protein_coding	chr1	109213918	109238169	24252	+	0	0	0	0	0	0	0	0	0	0	0	0	1	0	0	0	0	0	0	0	0	0	0	0	0	0	0	0	0	0	0	0	0	0	0	0	0	0	0	0	0	1
ENSG00000143126	CELSR2	protein_coding	chr1	109250019	109275750	25732	+	0	0	0	1	0	0	0	0	1	0	0	0	0	1	1	0	0	0	0	0	0	1	0	0	0	0	0	0	0	0	1	0	0	0	0	0	0	0	1	0	0	0
ENSG00000134222	PSRC1	protein_coding	chr1	109279556	109283186	3631	-	0	0	0	0	0	0	0	0	0	0	0	0	0	1	1	0	0	0	0	1	1	0	1	0	0	0	0	0	0	0	0	0	0	0	0	0	0	0	1	0	0	0
ENSG00000221986	MYBPHL	protein_coding	chr1	109292365	109307041	14677	-	0	1	0	0	0	0	0	0	0	0	0	0	0	1	0	0	0	0	0	0	0	0	0	0	0	0	0	0	0	0	0	0	0	0	0	0	0	0	0	0	0	0
ENSG00000134243	SORT1	protein_coding	chr1	109309568	109397951	88384	-	0	0	0	0	0	0	0	0	0	0	0	0	0	1	0	0	1	0	0	0	0	0	0	0	0	0	0	1	0	0	1	0	1	0	0	0	0	0	1	1	0	0
ENSG00000143106	PSMA5	protein_coding	chr1	109399031	109426427	27397	-	0	0	0	0	0	0	0	0	0	0	0	0	0	1	0	0	0	0	0	0	0	0	0	0	0	0	0	0	0	0	0	0	0	0	0	0	0	0	0	0	0	0
ENSG00000162650	ATXN7L2	protein_coding	chr1	109483479	109492804	9326	+	0	0	0	0	0	0	0	1	0	0	0	0	1	1	0	0	0	0	0	0	0	0	0	0	0	0	0	0	0	0	1	0	0	0	0	0	0	1	0	0	0	0
ENSG00000174151	CYB561D1	protein_coding	chr1	109494052	109502932	8881	+	1	0	0	0	0	0	0	0	0	0	0	0	0	0	0	0	0	0	0	0	0	0	0	0	0	0	0	1	0	0	0	0	0	0	0	0	0	0	0	0	0	1
ENSG00000181754	AMIGO1	protein_coding	chr1	109504175	109509738	5564	-	1	1	0	0	0	0	0	0	0	0	0	0	0	0	0	0	0	0	0	0	0	0	0	0	0	0	0	0	0	0	0	0	0	0	0	0	0	0	0	0	0	0
ENSG00000156097	GPR61	protein_coding	chr1	109539872	109548406	8535	+	1	0	0	0	0	0	0	0	0	0	0	1	0	0	1	0	0	0	0	1	0	0	0	0	0	0	0	1	0	0	0	0	0	1	0	0	0	0	0	0	0	0
ENSG00000065135	GNAI3	protein_coding	chr1	109548611	109618321	69711	+	0	1	0	0	0	0	0	1	0	0	0	0	0	0	0	0	0	0	1	0	0	0	0	0	0	0	0	0	0	0	0	0	0	0	1	0	0	0	0	0	0	0
ENSG00000116337	AMPD2	protein_coding	chr1	109616104	109632051	15948	+	0	0	0	1	0	0	0	0	1	0	0	0	0	0	1	0	0	0	0	1	0	0	0	0	0	0	0	0	1	0	0	1	0	0	0	0	0	0	0	0	0	0
ENSG00000168765	GSTM4	protein_coding	chr1	109656081	109674836	18756	+	0	0	0	0	0	0	0	0	0	0	0	0	0	0	0	0	0	0	0	0	0	0	0	1	0	1	0	1	0	0	0	0	0	0	0	0	0	0	0	0	0	0
ENSG00000213366	GSTM2	protein_coding	chr1	109668022	109709551	41530	+	0	0	0	0	0	0	0	0	1	0	0	0	0	1	0	0	1	1	0	0	0	0	0	1	0	0	0	0	0	0	0	0	0	0	0	1	0	0	0	0	0	0
ENSG00000134184	GSTM1	protein_coding	chr1	109687814	109709039	21226	+	0	0	0	0	0	0	0	0	0	0	0	0	0	0	0	0	0	0	0	0	0	0	0	0	0	0	0	0	0	0	0	0	0	0	0	0	0	0	0	0	0	0
ENSG00000134201	GSTM5	protein_coding	chr1	109712255	109775428	63174	+	0	0	0	0	0	0	0	0	0	0	0	0	0	0	0	0	1	0	0	0	0	0	0	0	0	0	1	0	0	0	0	0	0	0	0	1	0	0	0	0	0	0
ENSG00000134202	GSTM3	protein_coding	chr1	109733932	109741038	7107	-	0	0	0	0	0	0	0	0	0	0	0	0	0	0	0	0	1	0	0	0	1	0	0	0	0	0	0	1	0	0	1	0	0	0	0	0	0	0	0	0	0	0
ENSG00000184371	CSF1	protein_coding	chr1	109910242	109930992	20751	+	0	1	0	0	1	0	0	0	0	0	1	0	0	0	1	0	0	0	0	1	0	0	0	0	0	0	1	0	1	0	0	0	1	0	0	1	1	0	0	1	1	0
ENSG00000168710	AHCYL1	protein_coding	chr1	109984686	110023741	39056	+	0	0	0	0	0	0	0	0	0	0	0	0	0	0	0	0	1	0	0	0	1	0	0	0	0	0	1	0	0	0	0	0	0	0	0	1	0	0	0	0	0	0
ENSG00000143093	STRIP1	protein_coding	chr1	110031577	110074641	43065	+	1	0	0	0	1	0	0	0	1	0	0	0	0	0	0	0	0	0	0	1	0	0	0	0	0	0	0	0	0	1	0	0	0	0	0	0	0	0	0	0	1	0
ENSG00000258634		antisense	chr1	110058340	110062555	4216	+	0	0	0	0	0	0	0	0	0	0	0	0	0	0	1	0	0	0	0	1	0	0	0	0	0	0	0	1	0	0	0	0	0	0	0	0	0	0	0	0	0	0
ENSG00000197106	SLC6A17	protein_coding	chr1	110150486	110202202	51717	+	1	0	0	0	0	0	0	0	0	0	0	1	0	1	0	0	0	0	0	1	0	0	0	0	0	0	0	0	0	1	0	1	0	1	0	0	0	0	0	0	0	0
ENSG00000224965	KCNC4-AS1	antisense	chr1	110208834	110209987	1154	-	0	0	0	1	0	0	0	0	0	0	0	0	0	1	0	0	0	0	0	0	0	0	0	0	0	0	0	0	0	0	0	0	0	0	0	0	0	0	1	0	0	0
ENSG00000116396	KCNC4	protein_coding	chr1	110211343	110283100	71758	+	0	0	0	1	0	0	0	0	1	0	0	0	0	0	0	0	0	0	0	0	0	0	0	0	0	0	0	0	0	1	0	1	0	0	0	0	0	0	0	1	0	0
ENSG00000162775	RBM15	protein_coding	chr1	110338506	110346681	8176	+	0	0	0	0	0	0	0	0	0	0	0	0	0	1	0	0	0	0	0	0	0	0	0	0	0	0	0	0	0	0	0	0	0	1	0	0	0	1	0	0	0	1
ENSG00000224699	LAMTOR5-AS1	processed_transcript	chr1	110347116	110443817	96702	+	0	0	0	0	0	0	0	0	0	0	0	0	0	1	0	0	0	0	0	0	0	0	0	0	0	0	0	0	1	0	0	0	0	0	0	0	0	0	1	0	0	1
ENSG00000168679	SLC16A4	protein_coding	chr1	110362848	110391082	28235	-	0	0	0	1	0	0	0	1	0	0	0	0	0	0	0	0	0	0	0	0	0	0	0	1	1	1	1	1	0	0	1	0	0	0	0	0	0	0	0	0	0	0
ENSG00000273373		antisense	chr1	110370154	110373003	2850	+	0	0	0	0	0	0	0	0	0	0	0	0	0	0	0	0	0	0	0	0	0	1	0	0	0	0	0	0	0	0	0	1	0	0	0	0	0	0	1	0	0	1
ENSG00000134248	LAMTOR5	protein_coding	chr1	110401249	110407942	6694	-	1	0	0	0	0	0	0	0	0	0	0	0	0	0	0	0	0	1	0	0	0	0	0	0	0	0	0	0	0	0	0	0	0	0	0	0	0	0	1	0	0	0
ENSG00000177301	KCNA2	protein_coding	chr1	110593580	110631474	37895	-	1	0	0	1	0	0	0	0	1	0	0	0	0	0	0	0	0	0	0	0	0	1	0	1	0	0	0	1	0	1	0	0	0	0	0	0	0	0	0	0	0	0
ENSG00000259834		lincRNA	chr1	110653560	110657040	3481	-	0	0	0	0	0	0	0	0	0	0	0	0	0	0	0	0	0	0	0	0	0	0	0	0	0	0	0	1	0	0	0	0	0	1	0	0	0	0	1	0	0	1
ENSG00000177272	KCNA3	protein_coding	chr1	110672465	110675033	2569	-	0	0	0	1	0	0	0	0	0	0	0	0	0	0	0	0	0	0	0	0	0	0	0	0	0	0	0	1	0	0	0	0	0	1	0	0	0	0	1	0	0	0
ENSG00000143119	CD53	protein_coding	chr1	110873154	110899928	26775	+	0	0	0	0	1	0	0	0	0	1	0	0	0	0	0	0	0	1	0	0	0	1	0	0	0	0	0	0	0	0	0	0	0	0	0	0	0	0	0	0	0	0
ENSG00000121931	LRIF1	protein_coding	chr1	110947185	110964079	16895	-	0	0	0	0	1	0	1	0	0	0	0	0	0	0	0	0	0	0	0	0	1	0	0	0	0	0	0	0	0	0	0	0	0	0	0	1	1	0	0	0	0	0
ENSG00000156171	DRAM2	protein_coding	chr1	111117333	111140216	22884	-	1	0	0	0	0	0	0	0	0	0	0	0	0	0	0	0	0	1	0	0	0	0	0	1	0	0	0	1	0	0	0	1	0	1	0	0	0	0	0	0	0	0
ENSG00000134255	CEPT1	protein_coding	chr1	111139627	111185102	45476	+	1	1	0	0	0	0	0	0	0	0	0	0	0	0	0	0	0	0	1	0	0	0	0	0	0	0	0	0	0	0	0	1	0	0	0	0	0	0	0	0	0	1
ENSG00000064886	CHI3L2	protein_coding	chr1	111200771	111243440	42670	+	1	1	1	0	0	0	0	0	0	1	0	0	0	0	1	0	0	1	0	0	0	0	0	0	0	0	1	0	0	0	0	0	0	0	0	0	0	0	0	0	1	0
ENSG00000173947	PIFO	protein_coding	chr1	111346288	111353013	6726	+	0	0	0	1	0	0	0	1	0	0	0	0	0	0	0	0	0	0	0	0	0	0	0	1	0	1	1	1	0	0	1	0	0	0	0	1	0	0	0	0	0	0
ENSG00000085465	OVGP1	protein_coding	chr1	111414314	111427777	13464	-	0	0	0	0	0	0	0	0	0	1	0	0	0	0	0	0	0	0	0	0	0	0	0	0	0	0	0	0	0	0	0	0	0	0	0	0	0	0	0	0	0	1
ENSG00000260948		sense_overlapping	chr1	111431046	111433068	2023	-	0	0	1	0	0	1	0	0	0	0	0	0	0	0	1	0	0	0	0	0	0	0	0	0	1	0	0	0	0	0	0	0	0	1	0	0	0	0	0	0	0	0
ENSG00000243960		sense_overlapping	chr1	111438638	111441364	2727	-	0	0	0	0	0	0	1	0	0	0	0	0	0	0	0	0	0	0	0	0	0	0	0	0	0	0	0	0	0	1	0	0	0	0	0	0	0	0	0	0	0	0
ENSG00000116455	WDR77	protein_coding	chr1	111439890	111449376	9487	-	0	0	0	0	0	1	1	0	0	1	0	0	0	0	0	0	0	0	0	0	0	0	0	0	0	0	0	0	0	0	0	0	0	1	0	0	0	0	0	0	0	0
ENSG00000116459	ATP5F1	protein_coding	chr1	111448864	111462773	13910	+	0	0	0	1	0	0	0	0	1	0	0	0	0	0	0	0	0	0	0	0	0	0	0	1	0	0	0	0	0	0	0	0	0	0	0	0	0	0	0	0	0	0
ENSG00000143110	C1orf162	protein_coding	chr1	111473792	111478512	4721	+	0	0	0	0	0	0	0	0	0	1	0	0	0	0	0	0	0	1	0	0	0	0	0	0	0	0	0	0	0	0	0	0	0	0	0	0	0	0	0	0	0	0
ENSG00000121933	TMIGD3	protein_coding	chr1	111483348	111563962	80615	-	0	0	0	1	0	0	0	0	0	1	0	0	0	0	0	0	0	1	0	0	0	1	0	0	1	0	1	0	0	0	0	0	0	0	0	0	0	0	0	1	0	0
ENSG00000282608	ADORA3	protein_coding	chr1	111499429	111503760	4332	-	0	0	0	0	1	0	0	0	0	1	0	0	0	0	0	1	0	1	0	0	0	0	0	0	0	0	0	0	0	0	0	0	0	0	0	0	0	0	0	0	0	0
ENSG00000116473	RAP1A	protein_coding	chr1	111542218	111716691	174474	+	0	0	0	1	0	0	0	0	0	0	0	0	0	0	1	0	0	0	0	1	0	0	0	0	1	0	0	0	0	0	0	0	1	0	1	1	0	0	0	1	0	0
ENSG00000197852	FAM212B	protein_coding	chr1	111680630	111755824	75195	-	1	0	0	0	0	0	0	0	0	0	0	0	0	1	0	0	0	0	0	1	0	0	0	0	0	0	0	1	0	0	0	1	0	0	0	0	0	1	0	0	0	0
ENSG00000227811	FAM212B-AS1	antisense	chr1	111739841	111747798	7958	+	0	0	0	0	0	0	0	0	0	0	0	0	0	1	0	0	0	0	0	0	0	0	0	0	0	0	0	0	0	0	0	0	0	0	0	0	0	0	0	0	0	0
ENSG00000064703	DDX20	protein_coding	chr1	111755245	111768016	12772	+	0	0	0	0	1	0	0	0	0	0	0	0	0	1	0	0	0	0	0	0	0	0	0	0	0	0	0	0	0	0	0	0	0	1	0	0	0	0	0	0	0	0
ENSG00000171385	KCND3	protein_coding	chr1	111770662	111989155	218494	-	1	0	0	0	0	0	0	0	0	0	0	0	0	0	1	0	0	0	0	1	0	1	1	0	0	0	0	1	0	1	0	0	0	1	0	0	1	0	1	0	0	0
ENSG00000232558	KCND3-IT1	sense_intronic	chr1	111853762	111856905	3144	-	0	0	0	0	0	0	0	0	0	0	0	0	0	0	1	0	0	0	0	0	0	0	0	0	0	0	0	0	0	0	0	0	0	0	0	0	0	0	0	0	0	0
ENSG00000231437		lincRNA	chr1	111989770	111998842	9073	+	0	0	0	0	0	0	0	0	0	0	0	0	0	0	0	0	0	0	0	0	0	0	0	0	0	0	0	1	0	0	0	0	0	0	0	0	0	0	0	0	0	1
ENSG00000231246		lincRNA	chr1	112177234	112360528	183295	-	0	0	0	0	0	0	0	0	0	0	0	0	1	0	0	0	1	0	0	0	0	0	0	0	0	0	0	0	0	0	0	0	0	0	0	1	0	0	0	0	0	0
ENSG00000143079	CTTNBP2NL	protein_coding	chr1	112396181	112463456	67276	+	0	1	0	1	1	0	0	0	0	1	0	0	1	1	0	0	0	1	0	0	1	0	0	0	1	0	0	0	0	0	0	0	0	0	0	0	0	0	1	0	1	0
ENSG00000134245	WNT2B	protein_coding	chr1	112466541	112530165	63625	+	0	0	0	0	0	0	0	0	1	0	0	0	0	1	0	0	0	0	0	0	0	0	0	0	1	0	0	0	0	0	0	0	0	0	0	0	0	0	0	0	0	0
ENSG00000273483		antisense	chr1	112517799	112518441	643	-	0	0	0	0	0	0	0	0	1	0	0	0	0	0	0	0	1	0	0	0	0	0	0	0	0	0	0	0	0	0	0	0	0	0	0	0	0	0	0	0	0	0
ENSG00000007341	ST7L	protein_coding	chr1	112523518	112620825	97308	-	0	0	0	0	0	0	1	0	0	0	0	0	0	0	0	0	0	0	0	0	0	0	0	0	0	0	0	0	0	0	0	0	0	0	0	0	0	0	0	0	0	1
ENSG00000116489	CAPZA1	protein_coding	chr1	112619173	112671619	52447	+	0	0	1	0	1	0	0	0	0	1	0	0	0	0	0	0	0	1	0	0	0	0	0	0	0	0	0	0	0	0	0	1	0	1	0	0	0	0	1	0	1	0
ENSG00000155363	MOV10	protein_coding	chr1	112673141	112700746	27606	+	0	0	0	0	0	0	0	0	0	0	1	0	1	0	0	0	0	0	0	0	0	0	0	0	1	0	0	0	1	0	1	0	0	0	0	0	0	0	0	0	0	0
ENSG00000155366	RHOC	protein_coding	chr1	112701106	112707434	6329	-	0	0	1	0	1	0	0	0	0	0	0	0	0	0	1	0	1	0	0	0	0	0	0	0	1	0	0	0	1	0	0	0	0	0	0	1	0	0	0	0	1	0
ENSG00000155367	PPM1J	protein_coding	chr1	112709994	112715477	5484	-	0	0	0	1	0	0	0	1	0	0	0	0	1	1	0	0	0	0	0	0	0	0	0	0	0	0	1	0	0	0	0	0	0	0	0	0	0	0	0	0	0	0
ENSG00000224167		lincRNA	chr1	112850028	112877871	27844	+	0	0	0	0	0	0	0	0	0	1	0	0	0	0	0	0	0	0	0	0	1	0	0	0	0	0	0	0	0	0	0	0	0	0	0	0	0	0	0	0	0	0
ENSG00000155380	SLC16A1	protein_coding	chr1	112911847	112957013	45167	-	0	0	0	0	0	0	0	0	0	0	0	0	0	0	1	0	0	0	0	1	1	0	0	0	0	0	0	1	0	0	1	0	0	0	1	0	1	0	0	1	0	0
ENSG00000226419	SLC16A1-AS1	antisense	chr1	112956415	113047055	90641	+	0	0	0	0	0	0	0	0	0	0	0	0	0	0	0	1	0	0	0	0	0	0	0	1	0	0	0	0	0	0	0	0	0	0	0	1	0	0	0	0	0	0
ENSG00000238198		lincRNA	chr1	113011687	113073105	61419	-	0	0	0	0	0	0	0	0	0	0	0	0	0	0	0	0	0	0	0	0	1	0	0	0	0	0	0	0	0	0	0	0	0	0	0	1	0	0	0	0	0	0
ENSG00000198799	LRIG2	protein_coding	chr1	113073209	113132260	59052	+	1	0	0	0	0	0	0	0	0	0	0	0	0	0	0	0	0	0	0	0	0	0	0	0	0	0	0	0	0	0	0	0	1	1	1	0	1	0	0	1	0	0
ENSG00000081026	MAGI3	protein_coding	chr1	113390749	113685923	295175	+	0	0	0	0	0	0	0	0	1	0	0	0	0	1	1	0	0	0	0	0	0	0	0	1	0	0	0	0	0	1	0	0	0	0	0	0	0	0	0	0	0	0
ENSG00000232499		processed_pseudogene	chr1	113449700	113450728	1029	+	0	0	0	0	0	0	0	0	0	0	0	0	0	0	0	0	0	0	0	0	0	0	0	0	0	0	0	0	0	0	0	0	0	0	0	0	0	0	0	0	0	0
ENSG00000116793	PHTF1	protein_coding	chr1	113696831	113759489	62659	-	0	0	0	1	0	0	0	0	1	0	0	0	0	0	1	0	0	0	1	1	0	0	0	0	0	1	1	0	0	0	0	0	0	0	0	0	0	0	0	0	0	0
ENSG00000232450		transcribed_processed_pseudogene	chr1	113698884	113699631	748	-	0	0	0	0	0	0	0	0	0	0	0	0	0	0	1	0	0	0	0	0	0	0	0	0	0	0	0	0	0	0	0	0	0	0	0	0	0	0	1	0	0	0
ENSG00000081019	RSBN1	protein_coding	chr1	113761832	113812476	50645	-	0	0	0	0	0	0	1	0	0	0	0	0	0	0	0	0	0	0	1	0	0	0	0	0	0	0	0	0	0	1	0	0	0	0	0	0	0	0	0	0	0	1
ENSG00000188761	BCL2L15	protein_coding	chr1	113878168	113887547	9380	-	0	0	0	0	1	0	0	0	0	0	1	0	0	0	0	0	0	0	0	0	0	0	0	0	0	1	0	1	0	0	0	0	0	0	0	1	0	0	0	0	0	1
ENSG00000134262	AP4B1	protein_coding	chr1	113894748	113905201	10454	-	0	0	0	0	0	0	0	1	0	0	0	0	0	0	0	0	0	0	0	1	0	0	0	0	0	0	0	0	0	0	0	0	0	0	0	0	0	0	0	0	0	0
ENSG00000118655	DCLRE1B	protein_coding	chr1	113905141	113914086	8946	+	0	0	0	0	1	0	1	0	0	0	0	0	0	0	0	0	0	0	0	0	0	0	0	0	0	0	0	0	0	0	0	0	0	1	0	1	0	0	0	0	0	1
ENSG00000235527	HIPK1-AS1	antisense	chr1	113924000	113929492	5493	-	1	0	0	0	0	0	0	0	0	0	0	0	0	0	0	0	0	1	0	0	0	0	0	0	1	0	0	0	0	0	0	0	0	0	0	0	0	0	0	0	0	0
ENSG00000163349	HIPK1	protein_coding	chr1	113929192	113977869	48678	+	0	1	1	1	0	0	0	1	0	0	0	0	1	0	1	0	0	0	0	0	0	0	0	0	0	0	1	0	0	1	1	0	0	0	0	1	0	1	0	0	0	0
ENSG00000116774	OLFML3	protein_coding	chr1	113979391	114035572	56182	+	0	0	0	0	0	0	0	0	0	1	0	0	0	0	0	0	0	1	0	0	0	0	1	0	1	1	0	0	0	0	0	0	0	0	0	0	0	0	0	0	1	1
ENSG00000134207	SYT6	protein_coding	chr1	114089291	114153919	64629	-	0	0	0	0	0	0	0	0	1	0	0	0	0	0	0	0	0	1	0	0	0	0	1	0	1	0	0	1	0	0	0	0	0	0	0	0	0	0	0	0	0	0
ENSG00000197323	TRIM33	protein_coding	chr1	114392777	114511160	118384	-	0	0	1	0	0	1	1	0	0	0	0	0	0	0	1	0	0	0	0	0	0	1	0	0	0	0	0	0	0	0	0	0	0	0	0	0	0	0	0	0	0	0
ENSG00000116752	BCAS2	protein_coding	chr1	114567557	114581639	14083	-	0	0	0	0	1	0	0	0	0	0	0	0	0	0	0	0	0	0	0	0	0	0	0	0	0	0	0	0	0	0	0	0	0	0	0	0	0	0	0	0	0	1
ENSG00000175984	DENND2C	protein_coding	chr1	114582848	114670422	87575	-	0	0	0	1	0	0	0	0	0	0	0	0	0	0	0	0	0	0	0	0	0	0	0	1	0	1	0	0	0	1	0	0	0	0	0	0	0	0	1	1	0	1
ENSG00000213281	NRAS	protein_coding	chr1	114704469	114716894	12426	-	0	0	0	1	0	0	1	0	0	0	0	0	0	1	0	0	0	0	0	0	0	0	1	0	0	0	0	0	0	0	0	1	0	0	0	0	1	0	0	0	0	0
ENSG00000009307	CSDE1	protein_coding	chr1	114716913	114758676	41764	-	0	0	1	0	0	0	0	0	0	0	0	0	1	0	0	0	0	0	0	0	0	0	0	1	1	0	0	0	0	0	0	1	0	0	0	1	0	0	0	1	0	0
ENSG00000052723	SIKE1	protein_coding	chr1	114769479	114780685	11207	-	0	0	0	1	0	0	0	0	0	0	0	0	0	1	0	0	0	0	0	1	0	0	0	0	0	0	1	0	0	0	0	0	0	0	0	0	1	0	0	0	0	0
ENSG00000134198	TSPAN2	protein_coding	chr1	115048011	115089500	41490	-	0	0	0	0	0	0	0	0	1	0	0	0	0	0	0	0	0	0	0	0	0	0	0	0	1	0	0	0	0	0	0	0	0	0	0	0	0	0	0	0	0	0
ENSG00000173218	VANGL1	protein_coding	chr1	115641953	115698224	56272	+	0	0	0	0	1	0	0	0	0	0	0	0	1	0	0	0	0	0	0	0	0	0	0	1	0	0	1	0	0	0	0	0	0	0	0	1	0	0	0	0	1	0
ENSG00000118729	CASQ2	protein_coding	chr1	115700007	115768781	68775	-	0	0	0	0	0	0	0	1	0	0	0	0	0	0	0	0	0	0	0	0	0	0	0	0	1	0	0	1	0	0	0	0	0	0	0	0	0	0	0	0	1	0
ENSG00000163393	SLC22A15	protein_coding	chr1	115976498	116070054	93557	+	0	0	0	1	0	0	0	1	0	0	0	0	0	0	0	1	1	0	0	0	0	0	0	0	0	0	0	0	0	0	0	0	1	0	1	0	0	0	0	1	1	0
ENSG00000163399	ATP1A1	protein_coding	chr1	116372668	116410261	37594	+	0	0	0	1	0	0	0	0	0	0	0	0	0	1	0	0	0	0	0	1	1	1	0	0	0	0	0	0	0	1	0	0	0	1	0	1	0	1	1	0	0	0
ENSG00000203865	ATP1A1-AS1	processed_transcript	chr1	116392247	116418622	26376	-	0	0	0	0	1	0	0	0	0	0	0	1	0	0	1	0	1	0	0	0	0	0	0	0	1	0	0	1	0	0	0	0	1	0	1	1	1	0	0	1	0	0
ENSG00000212385	RNU6-817P	snRNA	chr1	116413766	116413869	104	-	0	0	0	0	1	0	0	0	0	0	0	0	0	0	0	0	0	0	0	0	0	0	0	0	0	0	1	0	0	0	0	0	0	0	0	0	0	0	0	0	0	1
ENSG00000116815	CD58	protein_coding	chr1	116514535	116571039	56505	-	1	0	0	0	1	0	0	0	0	0	0	0	0	0	0	1	0	1	0	0	0	0	0	1	1	0	0	1	0	0	0	0	0	0	0	1	0	0	0	0	0	0
ENSG00000177173	NAP1L4P1	processed_pseudogene	chr1	116532936	116534092	1157	-	1	0	0	0	1	0	0	0	0	0	0	0	0	0	0	0	0	0	0	0	0	0	0	0	0	0	0	0	0	0	0	0	0	0	0	0	0	0	0	0	1	1
ENSG00000143061	IGSF3	protein_coding	chr1	116574399	116667755	93357	-	0	0	0	0	0	0	0	0	1	0	0	1	0	1	0	1	0	0	0	0	1	0	0	0	0	1	1	0	0	1	0	0	0	0	0	0	0	0	1	0	0	0
ENSG00000134247	PTGFRN	protein_coding	chr1	116910057	116990358	80302	+	0	0	0	0	0	0	0	0	0	0	0	0	0	1	0	0	0	0	0	0	0	0	0	0	1	0	0	0	0	1	0	0	0	0	0	0	0	0	0	0	0	0
ENSG00000116830	TTF2	protein_coding	chr1	117060303	117107453	47151	+	0	0	0	0	0	0	0	0	0	0	1	0	0	0	0	1	0	0	0	0	0	0	0	0	0	0	0	0	0	0	0	0	0	0	0	0	0	0	0	0	0	0
ENSG00000134253	TRIM45	protein_coding	chr1	117111060	117122587	11528	-	0	0	0	0	1	0	0	0	0	0	0	0	0	0	0	1	0	0	0	0	0	0	0	0	0	0	0	0	0	0	0	0	0	0	0	0	0	0	0	0	0	0
ENSG00000271427		lincRNA	chr1	117364899	117365473	575	-	0	0	0	0	0	0	0	0	0	0	0	0	0	0	0	0	0	0	0	0	0	0	0	0	0	0	0	0	0	0	0	0	0	0	0	0	0	0	0	0	0	0
ENSG00000198162	MAN1A2	protein_coding	chr1	117367449	117528872	161424	+	0	0	0	0	0	0	0	0	0	1	0	0	1	0	0	0	0	1	0	0	0	0	0	1	0	0	0	0	0	0	0	0	0	0	0	0	0	0	0	0	0	0
ENSG00000279513		TEC	chr1	117493515	117495006	1492	+	0	0	0	0	0	1	0	0	0	0	0	0	0	0	1	0	0	0	0	0	0	1	0	0	0	0	0	0	0	0	0	0	0	0	0	0	0	0	0	0	0	0
ENSG00000196505	GDAP2	protein_coding	chr1	117863485	117929630	66146	-	0	0	0	0	0	0	0	0	0	0	1	0	0	0	0	0	1	0	0	0	0	1	0	0	0	0	0	0	0	1	0	0	0	0	0	0	0	0	0	0	0	0
ENSG00000065183	WDR3	protein_coding	chr1	117929720	117966542	36823	+	0	0	0	0	0	0	0	0	0	0	0	0	0	0	0	0	0	0	0	0	0	0	0	0	0	0	0	0	0	0	0	0	0	0	0	0	0	0	0	0	0	0
ENSG00000155761	SPAG17	protein_coding	chr1	117953861	118185223	231363	-	0	0	0	1	0	0	0	1	0	0	0	0	0	0	0	0	0	0	0	0	0	0	0	1	0	1	1	1	0	0	0	0	0	0	0	0	0	0	0	0	0	0
ENSG00000116874	WARS2	protein_coding	chr1	119031216	119140671	109456	-	0	0	0	1	0	0	0	0	0	1	0	0	0	0	0	0	0	0	0	0	0	0	0	1	0	0	0	0	0	0	0	0	0	0	0	0	1	0	0	0	0	0
ENSG00000231365		antisense	chr1	119140396	119275973	135578	+	0	0	0	0	0	0	0	0	0	0	1	0	0	0	0	0	0	0	0	0	0	0	0	0	0	1	0	0	0	0	0	0	0	0	0	0	0	0	0	0	0	0
ENSG00000232780	GAPDHP74	transcribed_processed_pseudogene	chr1	119434166	119435080	915	-	0	0	0	0	0	0	0	0	0	0	0	0	0	0	0	0	0	0	0	0	0	0	0	1	0	0	0	0	0	0	0	0	0	0	0	0	0	0	0	0	0	0
ENSG00000235595	GAPDHP23	processed_pseudogene	chr1	119462029	119463021	993	-	0	0	0	0	0	0	1	0	0	0	0	0	0	1	0	0	0	0	0	0	0	0	1	1	0	0	0	0	0	0	0	0	0	0	0	0	0	0	0	0	0	0
ENSG00000229570	GAPDHP58	processed_pseudogene	chr1	119495836	119496841	1006	-	0	0	0	0	0	0	0	0	1	0	0	0	0	0	0	0	0	0	0	0	0	1	1	1	0	0	0	0	0	0	0	0	0	0	0	0	0	0	0	0	0	0
ENSG00000226443	GAPDHP32	processed_pseudogene	chr1	119533749	119534746	998	-	0	0	0	0	0	0	0	0	1	0	0	0	0	0	0	0	0	0	0	0	0	0	0	1	0	0	0	0	0	0	0	0	0	0	0	0	0	0	0	0	0	0
ENSG00000239873	GAPDHP27	processed_pseudogene	chr1	119558755	119559774	1020	-	0	0	0	0	0	0	0	0	0	0	0	0	0	0	0	0	0	0	0	0	0	1	1	1	0	0	0	0	0	0	0	0	0	0	0	0	0	0	1	0	0	0
ENSG00000240244	GAPDHP33	processed_pseudogene	chr1	119596167	119597179	1013	-	1	0	0	0	0	0	0	0	0	0	0	0	0	1	0	0	0	0	0	1	0	0	0	1	0	0	0	0	0	0	0	0	0	0	0	0	0	0	0	0	0	0
ENSG00000260941	LINC00622	sense_overlapping	chr1	119597702	119599271	1570	-	1	0	0	0	0	0	0	0	0	0	0	0	0	1	0	0	0	0	0	0	0	0	0	1	0	0	0	0	0	0	0	0	0	0	0	0	1	0	0	0	0	0
ENSG00000143067	ZNF697	protein_coding	chr1	119619422	119647773	28352	-	0	0	0	0	0	0	0	0	0	0	0	1	0	1	0	0	0	0	0	0	0	0	0	0	0	0	0	1	0	0	0	0	0	0	0	0	0	0	0	0	0	0
ENSG00000092621	PHGDH	protein_coding	chr1	119659798	119744215	84418	+	0	0	0	0	0	0	0	0	0	0	0	0	0	0	1	0	1	0	0	0	0	0	0	0	0	0	0	0	0	0	1	0	1	0	0	1	0	0	0	1	0	0
ENSG00000261662		sense_overlapping	chr1	119909255	119910613	1359	-	0	0	1	0	0	0	0	1	0	0	1	0	0	0	0	0	1	0	0	0	0	0	0	0	0	0	0	0	0	0	0	0	0	0	0	1	0	0	0	0	0	0
ENSG00000134250	NOTCH2	protein_coding	chr1	119911553	120069626	158074	-	0	0	0	0	1	0	0	0	0	0	0	0	0	0	0	0	1	0	0	0	0	0	0	0	0	0	1	0	0	0	1	0	0	0	0	1	0	0	0	0	0	0
ENSG00000265808	SEC22B	protein_coding	chr1	120150898	120176515	25618	-	0	0	1	0	0	0	0	0	0	0	0	0	0	0	0	0	0	0	0	0	0	0	0	0	0	0	0	0	0	0	0	0	0	0	0	0	0	0	0	0	0	0
ENSG00000274642		unprocessed_pseudogene	chr1	120197085	120319680	122596	+	0	0	0	0	0	0	0	0	0	0	0	0	0	0	0	1	0	0	0	0	1	0	0	0	0	0	0	0	0	0	0	0	0	0	0	0	0	0	0	0	0	0
ENSG00000223804		transcribed_unprocessed_pseudogene	chr1	120267334	120341871	74538	-	0	0	0	0	0	0	0	0	0	0	0	0	0	0	0	1	0	0	0	0	0	0	0	0	0	0	0	0	0	0	0	0	0	0	0	0	0	0	0	1	0	0
ENSG00000270231	NBPF8	unprocessed_pseudogene	chr1	120436353	120467739	31387	+	0	0	0	1	0	0	0	0	0	0	0	0	0	0	0	0	0	0	0	0	0	0	0	0	0	0	1	0	0	0	0	0	0	0	0	0	0	0	0	0	0	0
ENSG00000275131		transcribed_unprocessed_pseudogene	chr1	120489860	120701289	211430	-	0	0	0	0	0	0	0	1	0	0	0	0	0	0	0	0	0	0	0	0	0	0	0	0	0	0	0	0	0	0	0	0	0	1	0	0	0	0	0	0	0	0
ENSG00000273136	NBPF26	protein_coding	chr1	120723923	120841481	117559	+	0	0	0	0	0	0	0	0	1	0	0	0	0	0	0	1	0	0	0	0	0	0	0	0	0	0	1	0	0	0	0	0	0	0	0	0	0	0	0	0	0	0
ENSG00000275538	RNVU1-19	snRNA	chr1	120850819	120850985	167	-	0	1	0	0	0	0	0	0	0	0	0	0	0	0	0	0	0	0	0	0	0	0	0	0	0	0	1	0	0	0	0	0	0	0	0	0	0	0	0	0	0	0
ENSG00000226067	LINC00623	lincRNA	chr1	120913275	121009291	96017	+	0	0	0	0	0	0	0	0	0	0	0	0	0	0	0	0	0	0	0	0	0	0	0	1	0	0	0	0	0	0	0	0	0	0	0	0	0	0	0	0	0	0
ENSG00000277610	RNVU1-4	snRNA	chr1	120942600	120942763	164	+	0	0	0	0	0	0	0	0	0	0	0	0	1	0	0	0	0	0	0	0	0	0	0	0	0	0	1	0	0	0	0	0	0	0	0	0	0	0	0	0	0	0
ENSG00000198019	FCGR1B	protein_coding	chr1	121087345	121096310	8966	+	0	0	0	0	1	0	0	0	0	1	0	0	0	0	0	1	0	1	0	0	0	0	0	0	0	0	0	0	0	0	0	0	0	0	0	0	0	0	0	1	0	0
ENSG00000234998		antisense	chr1	121087528	121116676	29149	-	0	0	0	0	1	0	0	0	0	0	1	0	0	0	0	0	0	1	0	0	0	0	0	0	0	0	0	0	0	0	0	0	0	0	0	0	0	0	0	0	0	0
ENSG00000223345	HIST2H2BA	transcribed_unprocessed_pseudogene	chr1	121108210	121117257	9048	-	0	0	0	0	1	0	0	0	0	0	0	0	0	0	0	1	0	1	0	0	0	0	0	0	0	0	0	0	0	0	0	0	0	0	0	0	0	0	0	0	0	1
ENSG00000213244	HIST2H3DP1	unprocessed_pseudogene	chr1	121118195	121118610	416	-	0	0	0	0	0	0	0	0	0	0	0	0	1	0	0	0	0	0	0	0	0	0	0	0	0	0	0	0	0	0	0	0	0	0	0	0	0	0	0	0	0	0
ENSG00000171943	SRGAP2C	protein_coding	chr1	121184810	121392822	208013	+	0	0	1	0	0	0	0	0	0	1	0	0	0	1	0	0	0	0	0	0	0	0	0	0	0	0	1	0	0	0	0	0	0	0	0	0	0	0	0	0	0	0
ENSG00000227082		lincRNA	chr1	121396754	121463129	66376	+	0	0	0	0	0	0	0	0	1	1	0	0	0	1	0	0	0	1	0	0	0	0	0	0	0	0	0	0	0	0	0	0	0	1	0	0	0	0	0	0	0	0
ENSG00000231429		lincRNA	chr1	121412719	121429274	16556	+	0	0	0	0	0	0	0	0	0	1	0	0	0	0	0	0	0	1	0	0	0	0	0	0	0	0	0	0	0	0	0	0	0	0	0	0	1	0	0	0	0	0
ENSG00000272583		lincRNA	chr1	121518366	121518829	464	-	0	0	0	0	0	1	0	0	0	0	0	0	0	0	0	0	0	0	0	0	1	0	0	1	0	0	0	0	0	0	0	0	0	0	0	0	0	0	0	0	0	0
ENSG00000231752	EMBP1	transcribed_unprocessed_pseudogene	chr1	121519112	121571892	52781	+	0	0	0	0	0	0	0	0	0	0	0	0	0	0	0	0	0	0	0	0	0	0	0	0	0	1	0	0	0	0	0	0	0	0	0	0	0	0	0	0	0	0
ENSG00000277702		unprocessed_pseudogene	chr1	143419625	143420207	583	-	0	0	0	0	0	0	0	0	0	0	0	0	0	0	0	0	0	0	0	0	1	0	0	0	0	0	0	0	0	0	0	0	0	0	0	0	0	0	0	0	0	0
ENSG00000206737	RNVU1-18	snRNA	chr1	143729407	143729570	164	-	0	0	0	0	0	0	0	0	0	0	0	0	0	0	0	1	0	0	0	0	1	0	0	0	0	0	1	0	0	0	0	0	0	0	0	0	0	0	0	0	0	0
ENSG00000265531	FCGR1CP	unprocessed_pseudogene	chr1	143874793	143883575	8783	+	0	0	0	0	1	0	0	0	0	1	0	0	0	0	0	1	0	1	0	0	0	0	0	0	0	0	0	1	0	0	0	0	0	0	0	0	0	0	0	0	1	0
ENSG00000240929	HIST2H2BB	transcribed_unprocessed_pseudogene	chr1	143875171	143904650	29480	-	0	0	0	0	0	0	0	0	0	1	0	0	0	0	0	0	0	0	0	0	0	0	0	0	0	0	0	0	0	0	0	0	0	0	0	0	0	0	0	0	0	0
ENSG00000270872	SRGAP2D	unprocessed_pseudogene	chr1	143975087	144068350	93264	+	0	0	0	0	0	0	0	0	0	0	0	0	0	0	0	0	0	0	0	0	1	0	0	0	0	0	0	0	0	0	0	0	0	0	0	0	0	0	0	0	0	0
ENSG00000207205	RNVU1-15	snRNA	chr1	144412576	144412740	165	+	0	0	0	0	0	0	0	0	0	0	0	0	1	1	0	1	0	1	0	0	1	0	0	0	0	0	0	0	0	0	0	0	0	1	0	0	0	0	0	0	0	0
ENSG00000266338	NBPF15	protein_coding	chr1	144421386	144461674	40289	-	0	0	0	1	0	0	0	0	0	0	0	0	0	0	0	0	0	0	0	0	1	0	0	0	0	0	0	0	0	0	0	0	0	1	0	0	0	0	1	0	0	0
ENSG00000277918		snRNA	chr1	144560666	144560829	164	-	0	0	0	0	0	0	0	0	0	0	1	0	0	0	0	0	0	0	0	0	0	0	0	0	0	0	0	0	0	0	0	0	0	0	0	0	0	0	0	0	0	0
ENSG00000196369	SRGAP2B	protein_coding	chr1	144887265	145095528	208264	-	0	0	0	0	0	0	0	0	0	1	0	0	0	0	0	0	0	1	0	0	0	0	0	0	0	0	0	0	0	0	0	0	0	0	0	0	0	0	1	0	0	0
ENSG00000272419		processed_transcript	chr1	145164099	145216058	51960	-	0	0	0	0	0	0	0	0	0	0	0	0	0	0	0	0	0	0	0	0	0	0	0	0	0	0	0	0	0	0	0	0	0	0	0	0	0	0	0	0	0	0
ENSG00000223612		processed_pseudogene	chr1	145233001	145233519	519	+	0	0	0	0	0	0	0	0	0	0	0	0	0	0	0	0	0	0	0	0	0	0	0	0	0	0	0	0	0	0	0	0	0	0	0	0	0	0	0	0	0	0
ENSG00000276216		lincRNA	chr1	145281116	145281462	347	+	0	0	0	0	0	0	0	0	0	0	1	0	1	0	0	1	0	1	0	0	1	0	0	0	1	0	1	0	0	0	0	0	0	0	0	0	0	0	0	0	0	0
ENSG00000270722		snRNA	chr1	145465617	145465780	164	-	0	0	0	0	0	0	0	0	0	0	0	0	0	0	0	0	0	0	0	0	0	1	0	0	0	0	1	0	0	0	0	0	0	0	0	0	0	0	0	0	0	0
ENSG00000275064		unprocessed_pseudogene	chr1	145509047	145520594	11548	+	0	0	0	0	0	0	0	0	1	0	0	0	0	0	0	0	0	0	0	0	0	0	0	0	0	0	0	0	0	0	0	0	0	0	0	0	0	0	0	0	0	0
ENSG00000272150	NBPF25P	transcribed_unprocessed_pseudogene	chr1	145572345	145607858	35514	-	0	0	0	0	0	0	0	0	0	0	0	0	0	1	0	0	0	0	0	0	0	0	0	0	0	0	0	0	0	0	0	0	0	0	0	0	0	0	0	0	0	0
ENSG00000117262	GPR89A	protein_coding	chr1	145607990	145670648	62659	+	0	0	0	0	0	0	0	1	0	0	0	0	0	0	0	0	0	0	0	0	0	0	0	0	0	0	0	0	0	0	0	0	0	0	0	0	0	0	0	0	0	0
ENSG00000265491	RNF115	protein_coding	chr1	145738868	145824077	85210	-	0	0	0	1	0	0	0	0	0	0	0	0	0	1	0	0	0	0	0	0	0	1	0	1	0	0	0	0	0	0	0	0	0	1	0	0	0	0	1	0	0	0
ENSG00000186141	POLR3C	protein_coding	chr1	145824088	145842505	18418	+	0	1	0	1	0	0	0	0	0	0	0	0	1	0	0	0	0	0	0	0	1	0	0	0	0	0	0	0	0	0	0	0	0	0	0	0	0	0	0	0	0	0
ENSG00000186364	NUDT17	protein_coding	chr1	145845629	145848953	3325	+	0	0	0	0	0	0	0	0	0	0	0	0	0	0	0	0	0	0	0	0	0	0	0	0	0	0	0	0	0	0	0	0	0	0	0	0	0	0	0	0	0	0
ENSG00000131788	PIAS3	protein_coding	chr1	145848522	145859836	11315	-	0	1	0	0	0	0	0	0	0	0	0	0	0	0	0	0	0	0	1	0	0	0	0	0	0	0	0	0	0	0	0	0	0	0	0	0	0	0	0	0	0	0
ENSG00000198483	ANKRD35	protein_coding	chr1	145866560	145885866	19307	-	0	0	0	0	0	0	0	0	1	0	0	0	0	0	0	0	1	0	0	0	0	0	0	0	0	1	0	0	0	0	1	0	0	0	0	1	1	0	0	0	0	0
ENSG00000143127	ITGA10	protein_coding	chr1	145891208	145910189	18982	-	0	0	1	0	0	0	0	0	0	0	0	0	0	0	1	0	0	0	0	0	0	0	0	0	1	0	0	0	0	0	0	0	0	0	0	0	0	0	0	0	0	0
ENSG00000131779	PEX11B	protein_coding	chr1	145911350	145918837	7488	-	0	0	0	0	0	0	0	0	1	0	0	0	0	0	0	0	0	0	0	0	0	0	0	0	0	0	0	0	0	0	0	0	0	0	0	0	1	0	0	0	0	0
ENSG00000265241	RBM8A	protein_coding	chr1	145917714	145927678	9965	-	1	0	0	0	0	0	0	0	0	0	1	0	0	0	1	0	0	0	0	0	0	0	0	0	1	0	0	0	0	0	0	0	0	0	0	0	0	0	0	0	0	0
ENSG00000211451	GNRHR2	unitary_pseudogene	chr1	145919013	145925341	6329	+	0	0	0	1	0	0	0	0	0	0	0	0	1	0	0	0	0	0	0	0	0	0	0	0	0	0	0	0	0	0	0	0	0	0	0	1	0	0	0	0	0	0
ENSG00000271601	LIX1L	protein_coding	chr1	145933423	145958001	24579	-	1	1	0	0	0	0	0	0	0	0	0	0	0	0	1	0	1	0	0	1	1	0	0	1	0	0	0	0	0	0	0	0	0	0	0	1	1	0	0	0	0	0
ENSG00000272031	ANKRD34A	protein_coding	chr1	145959442	145964582	5141	-	0	0	0	0	0	0	0	0	0	0	0	1	1	0	1	0	0	0	0	1	0	0	0	0	0	0	0	0	0	0	0	0	0	0	0	0	0	0	0	0	0	0
ENSG00000121851	POLR3GL	protein_coding	chr1	145964702	145978848	14147	+	0	0	0	0	0	0	0	0	0	0	0	0	0	0	1	0	0	0	0	0	0	0	0	0	0	0	0	0	1	0	0	0	0	0	0	0	0	1	0	0	0	1
ENSG00000265972	TXNIP	protein_coding	chr1	145992435	145996600	4166	-	0	0	0	0	1	0	0	0	0	1	0	0	0	0	1	1	0	0	0	0	0	0	0	0	1	0	1	0	0	0	0	0	0	0	1	0	0	0	0	1	0	0
ENSG00000201558	RNVU1-6	snRNA	chr1	146052081	146052244	164	-	0	0	0	0	0	0	0	0	0	0	0	0	0	0	0	1	0	1	0	0	1	0	0	0	0	0	0	0	0	0	0	0	0	0	0	0	0	0	0	0	0	0
ENSG00000233396		lincRNA	chr1	146052566	146061948	9383	+	0	0	0	0	0	0	0	0	0	0	0	0	0	0	0	0	0	0	0	0	1	0	0	0	0	0	0	0	0	0	0	0	0	0	0	0	0	0	0	0	0	0
ENSG00000264343	NOTCH2NL	protein_coding	chr1	146146203	146229026	82824	-	0	0	0	0	0	0	0	0	0	0	0	0	0	0	0	0	1	0	0	0	0	0	0	0	0	0	0	0	0	0	0	0	0	0	0	1	0	0	0	0	0	1
ENSG00000277406		unprocessed_pseudogene	chr1	146321842	146328211	6370	-	0	0	0	0	0	0	0	0	0	0	0	0	0	0	0	0	0	0	0	0	0	0	0	1	0	0	0	0	0	0	0	0	0	0	0	0	0	0	0	0	0	0
ENSG00000273768		snRNA	chr1	146376807	146376970	164	+	0	0	0	0	0	0	0	0	0	0	0	0	0	0	0	0	0	0	0	0	0	0	0	0	0	0	0	0	0	0	0	0	0	0	0	0	0	0	0	0	0	0
ENSG00000274428		snRNA	chr1	146409903	146410062	160	+	0	0	0	0	0	0	0	0	0	0	0	0	0	0	0	0	0	0	0	0	1	0	0	0	0	0	0	0	0	0	0	0	0	0	0	0	0	0	0	0	0	0
ENSG00000277420		lincRNA	chr1	146514471	146525289	10819	+	0	0	0	0	0	0	0	0	0	0	0	0	0	0	0	0	0	0	0	0	0	0	0	0	0	0	0	0	0	0	0	0	0	0	0	0	0	0	0	0	0	0
ENSG00000276975	HYDIN2	transcribed_unprocessed_pseudogene	chr1	146547367	146914294	366928	+	0	0	0	0	0	0	0	0	0	0	0	0	0	0	0	0	0	0	0	0	0	0	0	1	0	0	0	0	0	0	0	0	0	0	0	0	0	0	0	0	0	0
ENSG00000268043	NBPF12	protein_coding	chr1	146938744	146996202	57459	+	0	0	0	0	0	0	0	0	0	0	0	0	0	0	0	0	0	0	0	0	0	0	0	1	0	0	0	0	0	0	0	0	0	0	0	0	0	0	0	0	0	0
ENSG00000131791	PRKAB2	protein_coding	chr1	147155106	147172550	17445	-	0	0	0	1	0	0	0	0	0	0	0	0	0	0	0	0	0	0	0	0	0	0	0	0	0	0	0	0	0	0	1	0	0	0	0	0	0	0	0	0	0	0
ENSG00000237188		antisense	chr1	147172771	147211568	38798	+	0	0	0	1	0	0	0	0	0	0	0	0	0	0	0	0	0	0	0	0	0	0	0	0	0	0	0	0	0	0	0	0	0	0	0	0	0	0	0	0	0	0
ENSG00000131781	FMO5	protein_coding	chr1	147175351	147243050	67700	-	0	0	0	0	0	0	0	0	0	0	0	0	0	0	0	0	0	0	0	1	0	0	0	0	0	0	0	0	0	0	0	1	0	0	0	0	1	0	0	0	0	0
ENSG00000180867	PDIA3P1	processed_pseudogene	chr1	147178113	147179622	1510	+	0	0	0	0	0	0	0	0	0	1	0	0	0	0	0	0	0	0	0	0	0	0	0	0	0	0	0	1	0	0	0	0	0	0	0	0	0	0	0	0	0	0
ENSG00000226015	CCT8P1	processed_pseudogene	chr1	147203276	147204932	1657	-	0	0	0	0	0	0	0	0	0	0	0	0	1	0	0	0	0	0	0	0	0	0	0	0	0	0	0	0	0	0	0	0	0	0	0	0	0	1	0	0	0	0
ENSG00000236806	RPL7AP15	processed_pseudogene	chr1	147223554	147224348	795	+	0	0	0	0	0	0	0	0	0	0	0	0	0	0	0	0	0	0	0	0	0	0	0	0	0	1	0	0	0	0	0	0	0	0	0	0	0	0	0	0	0	0
ENSG00000131778	CHD1L	protein_coding	chr1	147242641	147295766	53126	+	0	0	0	0	0	0	0	0	0	0	0	1	0	0	0	1	0	0	0	0	0	0	0	0	0	0	0	0	0	0	0	0	1	0	1	0	1	0	0	0	0	0
ENSG00000116128	BCL9	protein_coding	chr1	147541412	147626216	84805	+	0	0	0	0	0	0	0	0	1	0	0	0	0	0	1	0	0	0	0	0	0	0	0	0	0	0	0	1	0	1	0	1	0	1	0	0	0	0	0	0	0	0
ENSG00000162836	ACP6	protein_coding	chr1	147629652	147670496	40845	-	0	1	0	0	0	0	0	0	0	0	0	0	0	0	0	0	1	0	0	0	0	0	0	0	0	0	0	0	0	0	0	0	0	0	0	1	0	0	0	0	0	0
ENSG00000265107	GJA5	protein_coding	chr1	147756199	147773362	17164	-	0	0	0	0	0	0	0	0	0	0	1	0	0	0	0	0	0	0	0	0	0	0	0	0	1	0	1	0	0	0	0	0	0	0	0	0	0	0	0	0	0	0
ENSG00000188092	GPR89B	protein_coding	chr1	147928393	147993521	65129	+	0	1	0	0	0	0	0	0	0	0	0	0	0	0	0	0	0	0	0	0	0	0	0	0	0	0	0	0	0	0	0	0	0	0	0	0	0	0	0	0	0	0
ENSG00000273059		lincRNA	chr1	148011799	148012228	430	+	0	0	0	0	0	0	0	0	0	0	0	0	0	0	0	0	0	0	0	0	0	0	0	0	0	0	1	0	0	0	0	0	0	0	0	0	0	0	0	0	0	0
ENSG00000206585	RNVU1-7	snRNA	chr1	148038753	148038916	164	-	0	0	0	0	0	0	0	0	0	0	0	0	0	0	0	0	0	0	0	0	0	0	0	0	0	0	1	0	0	0	0	0	0	0	0	0	1	0	0	0	0	0
ENSG00000263956	NBPF11	protein_coding	chr1	148102046	148152322	50277	-	0	0	0	0	0	0	0	1	0	0	0	0	0	0	0	0	0	0	0	0	1	0	0	0	0	0	0	0	0	0	0	0	0	1	0	0	0	0	0	0	0	1
ENSG00000234283		lincRNA	chr1	148271884	148280749	8866	-	0	0	0	0	0	0	0	0	0	1	0	0	0	0	0	0	0	0	0	0	1	0	0	0	0	0	0	0	0	0	0	0	0	0	0	0	0	0	0	0	0	0
ENSG00000283676	MIR5087	miRNA	chr1	148334479	148334554	76	-	1	0	0	0	0	0	0	0	0	0	0	0	0	0	0	0	0	0	0	0	1	0	0	0	0	0	0	0	0	0	0	0	0	0	0	0	0	0	0	0	0	0
ENSG00000202408	RNU1-122P	snRNA	chr1	148334612	148334767	156	-	0	0	0	0	0	0	0	0	0	0	1	0	0	0	0	0	0	0	0	0	0	0	0	0	0	0	0	0	0	0	0	0	0	0	0	0	0	0	0	0	0	0
ENSG00000272824		lincRNA	chr1	148358245	148358686	442	-	0	0	0	0	0	0	0	0	0	0	1	0	0	0	0	0	0	0	0	0	0	0	0	0	0	0	0	0	0	0	0	0	0	0	0	0	0	0	0	0	0	0
ENSG00000207340	RNVU1-1	snRNA	chr1	148362370	148362533	164	-	0	0	0	0	0	0	0	0	0	0	0	0	0	0	0	0	0	0	0	0	0	0	0	0	0	0	0	0	0	0	0	0	0	0	0	0	0	1	0	0	0	0
ENSG00000274020	LINC01138	lincRNA	chr1	148362995	148460150	97156	-	0	0	0	0	0	0	0	0	0	0	0	0	0	0	0	0	1	0	0	0	0	0	0	0	0	0	0	0	0	1	0	0	0	0	0	1	0	0	0	0	0	0
ENSG00000252135	RNVU1-2	snRNA	chr1	148385829	148385963	135	-	0	0	0	0	0	0	0	0	1	0	0	0	0	0	0	0	0	0	0	0	0	0	0	0	0	0	0	0	0	0	0	0	0	0	0	0	0	1	0	1	0	0
ENSG00000238825	RNU1-13P	snRNA	chr1	148388490	148388651	162	-	0	0	0	0	0	0	0	0	0	0	0	0	0	0	0	1	0	0	0	0	0	0	0	0	0	0	0	0	0	0	0	0	0	0	0	0	0	0	0	0	0	0
ENSG00000231551		lincRNA	chr1	148402516	148432545	30030	+	0	0	0	0	0	0	0	1	0	0	0	0	0	0	0	0	1	0	0	0	0	0	0	0	0	0	1	0	0	0	1	0	0	0	0	0	0	0	0	0	0	0
ENSG00000280649		protein_coding	chr1	148458814	148459871	1058	+	0	0	0	0	0	0	0	0	0	0	0	0	0	0	0	0	1	0	0	0	0	0	0	0	0	0	0	0	0	0	0	0	0	0	0	0	0	0	0	0	0	0
ENSG00000274210		snRNA	chr1	148522601	148522765	165	+	0	0	0	0	0	0	0	0	0	1	0	0	0	0	0	1	0	1	0	0	0	0	0	0	0	0	0	0	0	0	0	0	0	0	0	0	0	0	0	0	0	0
ENSG00000270629	NBPF14	protein_coding	chr1	148531385	148679751	148367	-	0	0	0	1	0	0	0	0	1	0	0	0	0	1	0	0	1	0	0	1	0	0	0	0	1	0	0	0	0	0	0	0	0	0	0	1	1	0	1	0	0	0
ENSG00000177144	NUDT4P1	processed_pseudogene	chr1	148748953	148749498	546	+	0	0	0	0	0	0	0	0	0	0	1	0	0	0	0	0	0	0	0	0	0	0	0	0	0	0	0	0	0	0	0	0	0	0	0	0	0	0	0	0	0	0
ENSG00000178104	PDE4DIP	protein_coding	chr1	148808181	149048286	240106	+	0	0	0	0	0	0	0	1	0	0	0	0	0	0	0	0	1	0	0	0	1	0	0	0	0	0	1	0	0	0	0	0	0	1	0	1	0	0	0	0	0	1
ENSG00000269713	NBPF9	protein_coding	chr1	149054027	149103561	49535	-	0	0	0	1	0	0	0	0	0	0	0	0	0	1	1	1	0	0	0	0	0	0	0	0	0	0	0	0	0	0	0	0	0	0	0	0	0	0	1	0	0	0
ENSG00000274265		lincRNA	chr1	149176022	149251013	74992	+	1	0	0	0	0	0	0	0	0	0	0	1	0	0	0	0	0	0	0	0	0	0	0	0	0	0	0	0	0	0	0	0	0	0	0	0	1	0	0	0	0	0
ENSG00000215861		unprocessed_pseudogene	chr1	149197992	149321732	123741	-	0	0	0	0	0	0	0	1	0	0	1	0	0	0	0	0	1	1	0	0	0	0	0	0	0	0	1	0	0	0	0	0	0	1	0	0	0	0	0	0	0	0
ENSG00000272755		lincRNA	chr1	149264252	149264816	565	+	0	0	0	0	0	0	0	0	0	0	0	0	1	0	0	0	0	0	0	0	0	0	0	0	0	0	0	0	0	0	0	0	1	0	0	0	0	0	0	0	0	0
ENSG00000274423		unprocessed_pseudogene	chr1	149345661	149357612	11952	+	0	0	0	0	0	0	0	0	0	0	0	0	0	0	0	0	0	0	0	0	0	0	0	0	0	0	0	0	0	0	0	0	0	0	0	0	0	0	0	0	0	0
ENSG00000271383	NBPF19	protein_coding	chr1	149390623	149556361	165739	+	0	0	1	0	0	0	0	0	0	0	0	0	0	0	0	0	1	0	0	0	0	0	0	0	0	0	0	0	0	0	0	0	0	0	0	1	0	0	0	0	0	1
ENSG00000277147	LINC00869	lincRNA	chr1	149606334	149679523	73190	+	0	0	0	0	0	0	0	0	0	1	1	0	0	0	0	0	0	0	0	0	0	0	0	1	0	0	0	0	0	0	0	0	0	0	0	0	0	1	0	0	0	0
ENSG00000275557		lincRNA	chr1	149607765	149612402	4638	+	0	0	0	0	0	0	0	0	0	0	0	0	0	0	0	0	0	0	0	0	0	0	0	0	0	0	0	0	0	0	0	0	0	0	0	0	0	0	0	0	0	0
ENSG00000206828		snRNA	chr1	149636766	149636929	164	+	0	0	0	0	0	0	0	0	0	0	0	0	0	0	0	0	0	0	0	0	0	0	0	0	0	0	0	0	0	0	0	0	0	0	0	0	0	0	0	0	0	0
ENSG00000150337	FCGR1A	protein_coding	chr1	149782671	149792518	9848	+	0	0	0	0	1	0	0	0	0	1	0	0	0	0	0	0	0	1	0	0	0	0	0	0	0	0	0	0	0	0	0	0	0	0	0	0	0	0	0	0	1	0
ENSG00000203814	HIST2H2BF	protein_coding	chr1	149782689	149812373	29685	-	0	0	0	0	0	0	0	0	0	0	0	0	1	0	0	1	0	1	0	0	0	0	0	0	0	0	0	1	1	0	0	0	0	0	0	0	0	0	0	0	0	0
ENSG00000183598	HIST2H3D	protein_coding	chr1	149813271	149813681	411	-	0	0	0	0	0	0	0	0	0	0	0	0	1	0	0	0	0	0	0	0	0	0	0	0	0	0	0	0	0	0	0	0	0	0	0	0	0	0	0	0	0	0
ENSG00000203812	HIST2H2AA3	protein_coding	chr1	149842188	149842736	549	-	0	0	0	0	0	0	0	0	0	0	0	0	0	0	0	0	0	0	0	0	0	0	0	0	0	0	0	0	0	0	0	1	0	0	0	0	0	0	0	0	0	0
ENSG00000261716		sense_overlapping	chr1	149844498	149849024	4527	-	0	1	0	0	0	0	1	0	1	0	0	0	0	0	0	0	0	0	0	0	0	0	0	0	0	0	0	0	1	0	0	0	0	1	0	0	0	0	0	0	1	0
ENSG00000272993		lincRNA	chr1	149845816	149846486	671	+	0	0	0	0	0	0	0	0	0	0	0	0	0	0	0	0	0	0	0	0	0	1	0	0	0	0	0	0	0	0	0	0	0	0	0	0	0	0	0	0	0	0
ENSG00000203819	HIST2H2BC	processed_pseudogene	chr1	149850193	149850772	580	-	0	0	0	0	0	0	0	0	0	0	0	0	1	0	0	0	0	0	0	0	0	0	0	0	0	0	0	0	0	0	0	0	0	0	0	0	0	0	0	0	0	0
ENSG00000184678	HIST2H2BE	protein_coding	chr1	149884459	149886652	2194	-	0	0	0	0	0	0	0	0	0	0	1	1	0	0	1	1	0	0	1	1	0	0	0	1	0	0	0	1	1	0	0	0	0	0	0	0	0	0	0	1	0	0
ENSG00000184260	HIST2H2AC	protein_coding	chr1	149886975	149887364	390	+	0	0	0	0	0	0	0	0	0	0	0	0	1	0	0	0	1	0	0	0	0	0	0	0	0	0	0	0	0	0	0	0	0	0	0	1	0	1	0	0	0	0
ENSG00000184270	HIST2H2AB	protein_coding	chr1	149887524	149887916	393	-	0	0	0	0	0	0	0	0	0	0	0	0	1	0	0	1	0	0	0	0	0	0	0	0	0	0	0	0	0	0	1	0	0	0	0	0	0	0	0	0	0	0
ENSG00000178096	BOLA1	protein_coding	chr1	149887890	149900798	12909	+	0	0	0	0	0	0	0	0	0	0	0	0	1	0	0	0	0	0	0	0	0	0	0	0	0	0	0	0	0	0	0	0	0	0	0	0	0	0	0	0	0	0
ENSG00000159164	SV2A	protein_coding	chr1	149903318	149917882	14565	-	1	0	0	1	0	0	0	0	0	0	0	0	0	0	1	0	0	0	0	1	0	0	0	0	0	0	0	0	0	1	0	1	0	0	0	1	0	1	0	0	0	0
ENSG00000143368	SF3B4	protein_coding	chr1	149923317	149928344	5028	-	0	0	0	0	0	0	0	0	0	0	0	0	1	0	0	0	0	0	0	0	0	1	0	0	0	0	0	0	0	0	0	0	0	0	0	0	0	0	0	0	0	0
ENSG00000014914	MTMR11	protein_coding	chr1	149928651	149936898	8248	-	0	1	0	0	0	1	0	1	0	0	0	0	0	1	0	0	0	0	0	0	0	0	0	1	1	0	1	1	0	0	0	0	0	0	0	0	0	0	0	0	0	0
ENSG00000264522	OTUD7B	protein_coding	chr1	149937812	150010676	72865	-	0	0	1	0	0	0	0	0	0	0	0	1	0	0	1	0	0	0	0	1	0	0	0	0	0	0	0	0	0	0	0	0	1	0	1	1	1	0	0	1	0	0
ENSG00000136631	VPS45	protein_coding	chr1	150067293	150145327	78035	+	0	1	0	0	0	0	0	0	0	0	0	0	0	0	0	0	0	0	0	0	0	0	0	1	0	1	0	0	0	0	1	0	0	0	0	0	0	0	0	0	0	1
ENSG00000023902	PLEKHO1	protein_coding	chr1	150149183	150164720	15538	+	0	0	0	0	1	0	0	0	0	1	0	0	0	0	0	0	0	0	0	0	0	0	0	0	1	0	0	0	0	0	0	0	0	1	0	1	0	0	0	0	1	0
ENSG00000143401	ANP32E	protein_coding	chr1	150218417	150236156	17740	-	0	0	1	0	0	0	0	0	0	0	0	0	0	0	1	0	0	0	0	0	0	0	0	0	0	0	0	0	0	0	0	0	0	0	0	1	0	1	0	0	0	0
ENSG00000118298	CA14	protein_coding	chr1	150257159	150265078	7920	+	0	0	0	0	0	0	0	0	0	0	0	1	0	0	1	0	0	0	0	1	0	0	0	1	0	1	0	1	0	0	0	0	1	0	1	0	1	0	0	1	0	0
ENSG00000117362	APH1A	protein_coding	chr1	150265399	150269580	4182	-	0	0	0	0	0	0	1	0	0	0	1	0	0	1	1	0	0	0	0	1	0	0	1	0	0	0	0	0	0	0	0	0	0	0	0	1	0	0	0	0	0	1
ENSG00000118292	C1orf54	protein_coding	chr1	150268200	150280916	12717	+	0	0	0	0	0	0	0	0	0	1	0	0	0	0	0	0	0	0	0	0	0	0	0	0	1	0	0	0	0	0	0	0	0	0	0	1	0	0	0	0	0	0
ENSG00000159208	CIART	protein_coding	chr1	150282543	150287093	4551	+	0	0	0	0	1	0	1	0	1	0	1	0	0	0	0	0	0	0	0	0	0	0	0	0	0	0	0	0	0	0	0	0	0	0	0	0	0	0	0	0	0	0
ENSG00000266472	MRPS21	protein_coding	chr1	150293720	150308979	15260	+	0	0	0	0	0	0	0	0	0	0	0	0	0	0	0	0	0	0	0	0	0	0	0	0	0	0	0	0	0	0	0	0	0	0	0	0	0	0	0	0	0	0
ENSG00000117360	PRPF3	protein_coding	chr1	150321476	150353195	31720	+	0	0	0	0	0	0	0	0	0	0	0	0	1	0	1	0	0	0	0	0	1	0	0	0	0	1	0	0	0	0	0	0	0	0	1	0	0	0	0	0	0	0
ENSG00000163125	RPRD2	protein_coding	chr1	150363091	150476566	113476	+	0	0	0	0	0	0	0	0	0	0	0	0	0	0	1	0	0	0	0	0	0	0	0	0	0	0	0	0	0	0	0	0	0	1	0	0	0	0	0	0	0	0
ENSG00000143374	TARS2	protein_coding	chr1	150487364	150507609	20246	+	0	0	0	0	0	0	0	0	0	0	1	0	1	0	0	0	0	0	0	0	0	0	0	0	0	0	0	0	0	0	0	0	0	1	0	0	1	0	0	0	0	0
ENSG00000143369	ECM1	protein_coding	chr1	150508062	150513789	5728	+	1	0	0	0	0	0	0	0	0	0	0	0	0	0	0	0	0	0	0	0	0	0	0	0	0	0	1	0	0	1	0	0	0	0	0	0	0	0	0	0	0	0
ENSG00000228126	FALEC	lincRNA	chr1	150515757	150518032	2276	+	0	0	0	0	0	0	1	0	0	0	0	0	0	0	0	0	0	0	0	0	0	0	0	1	0	0	0	0	0	0	0	0	0	1	0	0	0	0	0	0	0	0
ENSG00000237781		antisense	chr1	150548562	150557724	9163	-	0	0	0	0	0	0	0	0	0	0	0	0	0	0	0	0	0	0	0	0	0	0	0	0	0	0	0	0	0	0	0	0	0	0	0	0	0	0	0	0	0	0
ENSG00000203804	ADAMTSL4-AS1	processed_transcript	chr1	150560202	150574552	14351	-	0	0	0	0	0	0	0	0	0	0	0	0	0	0	0	0	0	0	0	0	1	0	0	0	0	0	1	0	0	0	0	0	0	0	0	0	0	0	0	0	0	0
ENSG00000277452	RN7SL473P	misc_RNA	chr1	150566562	150566860	299	-	0	0	0	0	0	0	0	0	0	0	0	0	0	0	0	0	0	0	0	0	0	0	0	0	0	0	0	0	0	0	0	0	0	1	0	0	0	0	0	0	0	0
ENSG00000274963	RN7SL600P	misc_RNA	chr1	150568971	150569269	299	-	0	0	0	0	0	0	0	0	0	0	0	0	0	0	0	0	0	0	0	0	1	0	0	0	0	0	0	0	0	0	0	0	0	0	0	0	0	0	0	0	0	0
ENSG00000143384	MCL1	protein_coding	chr1	150574551	150579738	5188	-	0	1	0	0	1	0	0	0	0	0	1	0	0	0	0	1	0	0	0	0	0	0	0	0	1	0	0	1	0	0	0	0	0	0	0	0	0	0	0	0	1	0
ENSG00000253047		snoRNA	chr1	150600539	150600659	121	-	0	0	0	0	0	0	0	0	0	0	1	0	0	0	0	0	0	0	0	0	0	0	0	0	0	0	0	0	0	0	0	0	0	0	0	0	0	0	0	0	0	0
ENSG00000143420	ENSA	protein_coding	chr1	150600851	150629612	28762	-	1	0	0	1	0	0	0	0	0	0	0	0	0	1	0	0	0	0	0	0	0	0	0	1	0	0	0	0	0	0	0	0	0	0	0	0	0	1	0	0	0	0
ENSG00000276103		snRNA	chr1	150608507	150608623	117	-	0	0	0	0	0	0	0	0	0	0	0	0	0	0	0	0	0	0	0	0	0	0	0	0	0	0	0	0	0	0	0	0	0	0	0	0	0	0	0	1	0	0
ENSG00000143457	GOLPH3L	protein_coding	chr1	150646225	150697144	50920	-	0	0	0	1	0	0	1	1	0	0	0	0	0	0	0	0	0	0	0	0	0	0	1	0	0	0	1	0	0	0	1	0	0	1	0	0	0	0	0	0	0	1
ENSG00000163131	CTSS	protein_coding	chr1	150730196	150765957	35762	-	1	0	0	0	1	0	0	0	0	1	1	0	0	0	0	0	0	1	0	0	0	0	0	0	1	0	0	0	0	0	0	0	0	0	0	0	0	0	0	0	0	0
ENSG00000143387	CTSK	protein_coding	chr1	150796208	150808323	12116	-	0	0	0	0	0	0	0	0	0	1	0	0	0	1	0	0	0	0	0	0	0	0	0	0	1	1	0	1	0	1	0	0	0	0	0	0	0	0	0	0	0	0
ENSG00000143437	ARNT	protein_coding	chr1	150809705	150876768	67064	-	0	0	0	0	0	0	0	0	1	1	0	0	0	1	0	0	0	0	0	0	1	0	0	0	0	0	0	1	0	0	0	0	0	0	0	0	0	1	0	0	0	0
ENSG00000143379	SETDB1	protein_coding	chr1	150926263	150964744	38482	+	0	1	0	0	0	1	0	0	0	0	0	0	0	0	0	0	0	0	0	0	0	0	0	0	0	0	0	0	0	0	0	0	0	0	0	0	0	0	0	0	0	0
ENSG00000143418	CERS2	protein_coding	chr1	150960583	150975004	14422	-	1	0	0	0	0	0	0	0	0	0	0	1	1	0	1	1	0	0	0	1	0	0	0	0	0	1	0	1	0	0	0	0	0	0	1	0	0	0	0	1	0	0
ENSG00000143409	FAM63A	protein_coding	chr1	150996086	151008375	12290	-	0	0	1	0	0	0	0	0	0	0	0	1	0	0	1	0	0	0	0	1	0	0	0	0	0	0	0	1	0	0	0	0	1	0	1	0	1	0	0	1	0	0
ENSG00000143363	PRUNE1	protein_coding	chr1	151008420	151035713	27294	+	0	0	0	0	0	0	0	0	0	0	0	0	0	0	0	0	0	0	0	0	0	0	0	0	0	0	1	0	0	0	0	0	0	0	0	0	0	0	0	0	0	0
ENSG00000143443	C1orf56	protein_coding	chr1	151047740	151051986	4247	+	0	0	0	0	0	0	0	0	0	0	0	0	0	0	0	0	0	0	0	0	0	0	0	0	0	0	0	0	0	0	0	0	0	0	0	0	0	0	0	0	0	0
ENSG00000197622	CDC42SE1	protein_coding	chr1	151050971	151070325	19355	-	0	1	0	0	1	0	1	0	0	1	0	0	1	0	0	1	0	0	0	0	0	1	0	0	0	0	0	0	0	1	0	0	0	0	0	1	0	0	0	0	0	0
ENSG00000213190	MLLT11	protein_coding	chr1	151057758	151068497	10740	+	1	0	0	1	0	0	0	0	0	0	0	0	0	0	0	0	0	0	0	0	0	0	0	0	0	0	0	0	0	1	0	0	0	0	0	0	0	1	0	0	0	0
ENSG00000143458	GABPB2	protein_coding	chr1	151070578	151125542	54965	+	0	0	1	0	1	0	1	0	0	0	0	1	0	0	0	0	0	0	0	0	0	0	1	0	0	0	0	0	0	0	0	0	1	0	0	0	0	0	0	0	0	0
ENSG00000143434	SEMA6C	protein_coding	chr1	151131685	151146664	14980	-	1	0	0	0	0	0	0	0	0	1	0	0	0	0	0	0	0	0	0	0	0	0	0	0	0	0	0	0	0	0	0	1	0	1	0	0	0	0	0	0	0	0
ENSG00000163154	TNFAIP8L2	protein_coding	chr1	151156629	151159749	3121	+	0	0	0	0	1	0	0	0	0	1	0	0	0	0	0	0	0	1	0	0	0	0	0	0	0	0	0	0	0	0	0	0	0	0	0	0	0	0	0	0	0	0
ENSG00000163156	SCNM1	protein_coding	chr1	151156664	151170297	13634	+	0	0	0	0	0	0	0	0	0	0	0	0	1	0	0	0	0	0	1	0	0	1	0	0	0	0	0	0	1	0	0	0	0	1	0	0	0	0	0	0	0	0
ENSG00000163155	LYSMD1	protein_coding	chr1	151159748	151165948	6201	-	0	0	0	0	0	0	0	0	0	0	0	0	0	0	0	0	0	0	0	0	0	0	0	0	0	0	0	0	0	0	1	0	0	0	0	0	0	0	0	0	0	0
ENSG00000163159	VPS72	protein_coding	chr1	151169987	151195321	25335	-	0	0	0	0	0	0	0	0	0	0	0	0	0	0	0	0	0	0	1	0	0	0	0	0	0	0	0	0	0	0	1	0	0	0	0	0	0	0	0	0	0	0
ENSG00000143398	PIP5K1A	protein_coding	chr1	151197949	151249536	51588	+	0	0	0	1	0	0	0	0	0	0	0	0	1	0	0	0	0	0	0	0	0	0	0	0	0	0	0	0	0	0	1	0	0	1	0	0	0	0	0	0	0	0
ENSG00000159352	PSMD4	protein_coding	chr1	151254703	151267479	12777	+	1	0	0	0	0	0	0	0	0	0	0	0	0	0	0	0	0	0	0	0	0	0	0	0	0	0	0	0	0	0	1	0	0	0	0	0	0	0	0	0	0	0
ENSG00000232671		antisense	chr1	151280024	151281929	1906	-	0	0	0	0	0	0	0	0	0	0	0	0	0	0	0	0	0	0	0	0	0	1	0	0	0	0	0	0	0	0	0	0	0	0	0	0	0	0	0	0	0	0
ENSG00000143373	ZNF687	protein_coding	chr1	151281618	151292180	10563	+	0	0	0	0	0	0	0	0	0	0	0	0	1	0	0	1	0	0	1	0	0	0	0	0	0	0	0	0	0	0	0	1	0	1	0	0	0	0	0	0	0	1
ENSG00000143393	PI4KB	protein_coding	chr1	151291797	151327715	35919	-	0	0	0	0	0	0	0	0	0	0	0	0	0	0	0	0	0	0	0	0	0	0	0	0	0	0	0	0	0	0	0	1	0	1	0	0	0	0	0	0	0	0
ENSG00000265753	RN7SL444P	misc_RNA	chr1	151300665	151300964	300	-	0	0	0	0	0	0	0	0	0	0	0	0	0	0	0	0	0	0	0	0	0	0	0	0	0	0	0	0	0	0	0	0	0	0	0	1	0	0	0	0	0	0
ENSG00000143390	RFX5	protein_coding	chr1	151340640	151347357	6718	-	0	1	0	0	0	0	0	0	0	0	1	0	0	0	0	0	0	0	0	0	0	0	0	0	0	0	0	1	0	0	1	0	0	0	0	0	0	0	0	0	0	0
ENSG00000237976		antisense	chr1	151346967	151348027	1061	+	0	0	0	0	0	0	0	0	0	0	1	0	0	0	0	0	1	0	0	0	0	0	1	0	0	0	0	0	0	0	0	0	0	0	0	1	0	0	0	0	0	0
ENSG00000143416	SELENBP1	protein_coding	chr1	151364302	151372733	8432	-	0	1	0	1	0	0	0	0	0	0	0	0	1	0	0	0	1	0	0	0	1	0	0	0	0	0	0	1	0	0	0	0	0	0	0	1	0	0	0	0	1	0
ENSG00000159377	PSMB4	protein_coding	chr1	151399534	151401944	2411	+	0	0	0	0	0	0	0	0	0	0	0	0	1	0	0	0	0	0	0	0	0	0	0	1	0	0	0	0	0	0	0	0	0	0	0	0	0	1	0	0	0	0
ENSG00000143442	POGZ	protein_coding	chr1	151402724	151459465	56742	-	0	0	0	1	0	0	0	0	0	0	0	0	0	0	0	0	0	0	0	0	0	0	0	0	0	0	0	0	0	0	0	0	0	0	0	0	0	0	0	0	0	0
ENSG00000143375	CGN	protein_coding	chr1	151510510	151538692	28183	+	0	0	0	0	1	0	0	1	0	0	0	0	0	0	0	0	0	0	0	0	0	0	0	0	0	1	0	1	0	0	0	0	1	0	1	0	0	0	0	0	0	0
ENSG00000143367	TUFT1	protein_coding	chr1	151540305	151583583	43279	+	0	0	0	0	1	0	0	0	0	0	0	0	0	1	0	0	0	0	0	0	0	0	0	1	0	0	0	0	0	0	1	0	0	0	0	0	0	0	0	0	1	0
ENSG00000223861		processed_pseudogene	chr1	151557446	151557940	495	+	0	0	0	0	0	0	0	0	0	0	1	0	0	0	0	0	0	0	0	0	0	0	0	0	0	1	0	0	0	0	0	0	0	0	0	0	0	0	0	0	0	0
ENSG00000143376	SNX27	protein_coding	chr1	151612065	151699091	87027	+	0	0	0	1	0	1	0	0	1	1	0	0	0	0	0	0	0	0	0	0	1	1	0	0	0	0	0	0	0	0	0	0	0	0	0	1	0	1	0	0	0	0
ENSG00000206635	RNU6-1062P	snRNA	chr1	151629324	151629430	107	+	0	0	0	0	0	0	0	0	0	0	0	0	0	0	0	0	0	0	0	0	0	0	0	0	0	0	0	0	0	0	0	0	0	0	0	0	0	0	0	0	0	0
ENSG00000159409	CELF3	protein_coding	chr1	151702404	151716814	14411	-	1	0	0	0	0	0	0	0	0	0	0	1	1	0	0	0	0	0	0	1	0	0	0	1	0	0	0	1	0	1	1	1	0	1	0	0	0	0	0	0	0	0
ENSG00000178796	RIIAD1	protein_coding	chr1	151710433	151729805	19373	+	0	0	0	0	0	0	0	1	0	0	0	0	0	0	0	0	0	0	0	0	0	0	0	0	0	0	0	0	0	0	0	0	0	0	0	0	0	0	0	0	0	0
ENSG00000269621		antisense	chr1	151755541	151759911	4371	+	0	0	0	0	0	0	0	0	0	0	0	0	0	0	1	0	0	0	0	0	0	0	0	0	0	0	0	0	0	0	0	0	0	1	0	0	0	0	0	0	0	0
ENSG00000143436	MRPL9	protein_coding	chr1	151759643	151763564	3922	-	0	0	0	1	0	0	0	0	0	0	0	0	0	0	0	0	0	0	0	0	0	0	0	0	0	0	0	0	0	0	0	0	0	0	0	0	0	0	0	0	0	0
ENSG00000249602		antisense	chr1	151763384	151769501	6118	-	0	0	0	0	0	0	0	0	0	0	0	0	1	0	0	0	0	0	0	0	0	0	0	0	0	0	0	0	0	0	0	0	0	0	0	0	0	0	0	0	0	0
ENSG00000268288		antisense	chr1	151766486	151767000	515	-	0	0	0	0	0	0	0	0	0	0	0	0	0	0	0	0	0	1	0	0	0	0	0	0	0	0	0	0	0	0	0	0	0	0	0	0	0	0	0	0	0	0
ENSG00000182134	TDRKH	protein_coding	chr1	151770107	151791416	21310	-	0	0	0	0	0	0	0	0	0	0	0	0	0	0	0	0	0	0	0	0	0	0	0	0	0	0	0	1	0	0	0	0	0	0	0	0	0	0	0	0	0	0
ENSG00000203288		antisense	chr1	151790804	151794402	3599	+	0	0	0	0	0	0	0	1	0	0	1	0	0	1	0	0	0	0	0	0	1	0	0	0	0	0	0	1	0	0	0	0	0	0	0	0	0	0	0	0	0	0
ENSG00000269489		lincRNA	chr1	151798054	151798602	549	+	0	0	0	0	0	0	0	0	0	0	0	0	0	0	0	0	0	0	0	0	0	0	0	0	0	0	1	1	0	0	0	0	0	0	0	0	0	0	0	0	0	0
ENSG00000234614		antisense	chr1	151841877	151850385	8509	+	0	0	0	1	0	0	0	0	1	0	0	0	0	1	0	0	0	0	0	0	1	0	0	0	0	0	0	0	0	1	0	0	0	1	0	0	0	0	0	0	0	0
ENSG00000159445	THEM4	protein_coding	chr1	151873584	151909808	36225	-	0	1	1	0	0	0	0	0	0	0	0	0	0	1	0	0	0	0	0	0	1	0	0	0	0	0	0	1	0	0	0	0	0	0	0	0	0	0	0	0	0	0
ENSG00000197747	S100A10	protein_coding	chr1	151982915	151994390	11476	-	0	0	0	0	1	0	0	1	0	1	0	0	0	0	0	0	0	0	0	0	0	0	0	0	0	0	1	0	0	0	0	0	0	0	0	0	0	1	0	0	0	0
ENSG00000163191	S100A11	protein_coding	chr1	152032506	152047907	15402	-	0	0	0	0	1	0	0	0	0	1	0	0	0	0	0	0	1	1	0	0	0	0	0	1	1	0	0	0	0	0	0	0	0	0	0	0	0	0	0	0	1	1
ENSG00000237975	FLG-AS1	antisense	chr1	152168125	152445456	277332	+	0	0	0	0	0	0	0	0	0	0	0	0	0	0	0	0	0	0	0	0	1	0	0	0	0	0	0	0	0	0	0	0	0	0	0	0	0	0	0	0	0	0
ENSG00000236427		lincRNA	chr1	152205858	152207057	1200	+	0	0	0	0	0	0	0	0	0	0	0	0	0	0	0	0	0	0	0	0	1	0	0	0	0	0	0	0	0	0	0	0	0	0	0	0	0	0	0	0	0	0
ENSG00000163220	S100A9	protein_coding	chr1	153357854	153361027	3174	+	0	1	0	0	0	0	0	0	0	0	1	0	1	0	0	1	0	0	0	0	1	0	0	0	1	0	0	1	0	0	0	0	0	0	0	0	0	0	0	0	1	0
ENSG00000143546	S100A8	protein_coding	chr1	153390032	153391188	1157	-	0	0	0	0	0	0	0	0	1	0	1	0	0	0	0	1	0	0	0	0	1	0	0	0	1	0	0	1	0	0	0	0	0	0	0	0	0	0	0	0	1	0
ENSG00000197956	S100A6	protein_coding	chr1	153534599	153536244	1646	-	0	0	0	0	1	0	0	0	1	1	0	0	0	1	0	0	0	0	0	0	0	0	0	0	1	0	0	0	0	0	1	0	0	0	0	0	1	0	0	0	0	0
ENSG00000196154	S100A4	protein_coding	chr1	153543613	153550136	6524	-	0	0	0	0	0	0	0	0	0	1	0	0	0	0	0	0	0	0	0	0	0	0	0	1	1	0	0	0	0	0	0	0	0	0	0	0	0	0	0	0	0	0
ENSG00000188643	S100A16	protein_coding	chr1	153606886	153613145	6260	-	0	0	0	1	1	0	0	0	0	0	1	0	1	0	1	0	1	0	1	1	1	0	0	0	0	0	0	0	0	0	0	0	0	0	0	1	0	0	0	0	0	0
ENSG00000189171	S100A13	protein_coding	chr1	153618787	153631360	12574	-	0	0	0	0	0	0	0	0	0	0	1	0	0	0	0	0	1	0	0	0	1	0	0	0	0	0	0	0	0	0	0	0	0	0	0	1	0	0	0	0	0	0
ENSG00000160678	S100A1	protein_coding	chr1	153627926	153632039	4114	+	0	0	0	1	1	0	0	0	0	0	0	0	0	0	1	0	1	0	1	0	1	0	0	0	0	0	0	1	0	0	0	0	1	0	0	1	1	0	0	0	0	0
ENSG00000160679	CHTOP	protein_coding	chr1	153633982	153646306	12325	+	0	0	0	0	0	0	0	0	0	1	0	1	0	0	0	0	0	0	0	0	0	0	0	0	0	0	0	0	0	0	0	0	0	0	1	0	0	0	0	0	0	0
ENSG00000143553	SNAPIN	protein_coding	chr1	153658654	153661830	3177	+	0	0	0	0	0	0	0	0	0	0	0	0	0	1	1	0	0	0	0	0	0	0	0	0	0	0	0	0	0	0	1	0	0	0	0	0	0	0	0	0	0	0
ENSG00000143621	ILF2	protein_coding	chr1	153661788	153671048	9261	-	0	0	1	1	0	0	0	0	0	0	0	0	1	0	0	0	0	0	0	0	0	0	0	0	0	0	0	1	0	0	0	0	0	0	0	0	0	0	0	0	0	0
ENSG00000143624	INTS3	protein_coding	chr1	153728067	153774808	46742	+	1	0	0	0	0	0	0	1	0	0	0	0	1	0	0	0	1	0	1	0	0	0	0	1	1	0	0	0	0	0	1	0	0	0	0	0	0	0	0	0	1	0
ENSG00000143554	SLC27A3	protein_coding	chr1	153774354	153780157	5804	+	0	0	0	0	0	0	0	0	0	0	0	0	0	0	0	0	0	0	0	1	0	0	0	0	0	0	0	0	0	0	0	0	0	0	0	0	0	0	0	0	0	0
ENSG00000143614	GATAD2B	protein_coding	chr1	153789030	153923360	134331	-	0	0	0	0	0	0	0	0	0	0	0	0	0	0	0	0	0	0	0	0	0	1	0	0	0	0	0	0	0	0	0	0	0	1	0	0	0	1	0	0	0	0
ENSG00000223599		processed_pseudogene	chr1	153852106	153853414	1309	-	0	0	1	0	0	0	0	0	0	0	0	0	0	0	0	0	0	0	0	0	0	0	0	0	0	0	0	0	0	0	0	0	0	0	0	0	0	0	0	0	0	1
ENSG00000198837	DENND4B	protein_coding	chr1	153929501	153946696	17196	-	1	0	0	0	0	0	0	0	0	0	0	0	0	1	0	0	0	0	1	0	0	0	0	0	0	0	0	0	0	0	0	1	0	0	0	0	0	0	0	0	0	0
ENSG00000160741	CRTC2	protein_coding	chr1	153947669	153958625	10957	-	0	1	0	0	1	0	0	1	0	0	0	0	1	0	0	0	0	0	0	0	0	1	0	0	1	0	0	0	0	0	0	0	0	0	0	0	0	1	0	0	0	0
ENSG00000143570	SLC39A1	protein_coding	chr1	153959099	153968184	9086	-	0	0	0	0	1	0	0	0	0	0	0	0	0	0	1	0	0	0	0	0	0	0	0	0	0	0	0	1	1	0	0	0	0	0	0	1	0	0	0	0	1	0
ENSG00000282386		antisense	chr1	153964361	153965070	710	+	0	0	0	0	0	0	0	0	0	0	0	0	0	0	0	0	0	0	0	0	0	0	0	0	0	0	0	0	0	0	0	0	0	0	0	0	0	0	0	0	0	0
ENSG00000273026		antisense	chr1	153966516	153966930	415	+	0	0	0	0	0	0	0	0	0	0	0	0	0	0	0	0	0	0	0	0	0	0	0	0	0	0	0	0	0	0	0	0	0	0	0	0	0	0	0	0	0	0
ENSG00000143578	CREB3L4	protein_coding	chr1	153967534	153974363	6830	+	1	0	0	0	0	0	0	0	0	0	0	1	0	0	1	0	0	0	0	1	0	0	0	0	0	0	0	1	0	0	1	0	0	0	0	0	0	0	0	0	0	0
ENSG00000143543	JTB	protein_coding	chr1	153974269	153977688	3420	-	0	0	0	0	0	1	0	0	0	0	0	0	1	0	0	0	0	0	0	0	1	0	0	1	0	0	0	1	0	0	1	0	0	0	0	0	0	0	0	0	0	0
ENSG00000272654		lincRNA	chr1	153977743	153979160	1418	+	0	0	0	1	0	0	0	0	0	0	0	0	0	0	0	0	0	0	0	0	0	0	0	0	0	0	0	0	0	0	1	0	0	0	0	0	0	0	0	0	0	0
ENSG00000143545	RAB13	protein_coding	chr1	153981617	153986358	4742	-	0	0	1	0	1	0	0	0	1	0	0	0	0	0	1	0	0	0	0	0	0	0	0	1	0	0	1	0	0	0	0	0	0	0	0	1	0	0	0	0	0	0
ENSG00000177954	RPS27	protein_coding	chr1	153990759	153992150	1392	+	0	0	1	0	0	0	0	0	0	0	0	0	0	0	0	0	0	0	0	0	0	0	0	0	0	0	0	1	1	0	0	0	0	0	0	0	0	1	0	0	0	0
ENSG00000231416		processed_pseudogene	chr1	153995632	153995960	329	+	0	1	0	0	0	0	0	0	0	0	0	0	0	0	0	0	0	0	0	0	0	0	0	0	0	0	0	0	0	0	0	0	0	0	0	0	0	0	0	0	0	0
ENSG00000143549	TPM3	protein_coding	chr1	154155304	154194648	39345	-	1	0	0	0	0	0	0	0	0	0	0	0	0	1	1	0	0	1	0	0	0	0	0	0	0	0	0	0	0	0	0	0	0	1	0	0	0	1	0	0	0	0
ENSG00000264384	RN7SL431P	misc_RNA	chr1	154166245	154166549	305	-	0	0	0	1	0	0	0	0	0	0	0	0	0	0	0	0	0	0	0	0	0	0	0	1	0	0	0	0	0	0	0	0	0	0	0	0	0	0	0	0	0	0
ENSG00000143612	C1orf43	protein_coding	chr1	154206706	154220628	13923	-	0	0	0	1	0	0	0	0	0	0	0	0	0	0	0	0	0	0	0	0	0	0	0	0	0	0	0	0	0	0	1	0	0	1	0	0	0	0	0	0	0	0
ENSG00000143569	UBAP2L	protein_coding	chr1	154220179	154271510	51332	+	0	0	0	0	0	0	0	0	0	0	0	0	0	0	0	0	0	0	1	0	0	0	0	0	0	0	0	0	0	0	0	1	0	0	0	0	0	0	0	0	0	1
ENSG00000143575	HAX1	protein_coding	chr1	154272511	154275875	3365	+	0	1	0	0	0	0	0	0	0	0	0	0	0	0	0	0	0	0	0	0	0	0	0	0	0	0	0	0	0	0	1	0	0	0	0	0	0	0	0	0	0	0
ENSG00000143515	ATP8B2	protein_coding	chr1	154325553	154351307	25755	+	0	0	0	1	0	0	0	0	0	0	0	0	0	0	1	1	0	0	0	0	0	0	0	0	1	1	1	0	0	0	0	0	0	1	0	0	0	0	0	0	0	0
ENSG00000238365	RNU7-57P	snRNA	chr1	154338743	154338802	60	+	0	0	0	0	0	0	0	0	0	0	0	0	0	0	1	0	0	0	0	0	0	0	0	0	0	0	0	0	0	0	0	0	0	0	0	0	0	0	0	0	0	0
ENSG00000160712	IL6R	protein_coding	chr1	154405193	154469450	64258	+	0	0	0	1	1	0	0	0	0	1	0	0	0	0	0	0	0	1	0	1	0	1	1	0	1	0	0	0	0	0	0	0	0	0	0	1	0	0	0	0	1	1
ENSG00000169291	SHE	protein_coding	chr1	154469772	154502113	32342	-	0	0	0	0	0	0	0	1	0	0	1	0	0	0	0	0	0	1	0	0	0	0	0	0	1	0	0	0	0	0	0	0	0	0	0	0	1	0	0	0	0	1
ENSG00000160714	UBE2Q1	protein_coding	chr1	154548577	154559028	10452	-	1	0	0	0	0	0	0	0	0	0	0	0	0	0	0	0	0	0	0	0	0	0	0	0	0	0	0	0	0	0	0	0	0	0	0	0	0	0	0	0	0	0
ENSG00000160716	CHRNB2	protein_coding	chr1	154567781	154580026	12246	+	1	0	0	0	0	0	0	0	0	0	0	1	0	1	1	0	0	0	0	1	0	0	0	0	0	0	0	0	0	1	0	1	0	1	0	0	0	0	0	0	0	0
ENSG00000233875		antisense	chr1	154579065	154579663	599	-	0	1	0	0	0	0	0	0	0	0	0	0	0	0	0	0	0	0	0	0	0	0	0	0	0	0	0	0	0	0	0	0	0	0	0	0	0	0	0	0	0	0
ENSG00000160710	ADAR	protein_coding	chr1	154582062	154627999	45938	-	0	0	0	0	0	0	0	0	1	0	1	0	0	0	0	0	0	0	0	0	0	0	0	0	0	0	0	0	0	0	0	0	0	0	0	0	0	0	0	0	0	1
ENSG00000143603	KCNN3	protein_coding	chr1	154697455	154870280	172826	-	0	0	0	0	0	0	0	0	0	0	0	0	0	0	1	0	1	0	0	0	0	1	1	0	0	0	0	0	0	0	0	0	1	0	0	1	0	0	0	0	0	0
ENSG00000163344	PMVK	protein_coding	chr1	154924734	154936991	12258	-	0	0	0	1	0	0	0	0	0	0	0	0	1	0	0	0	0	0	0	0	0	0	0	0	0	0	0	0	1	0	0	0	0	0	0	0	0	1	0	0	0	1
ENSG00000163346	PBXIP1	protein_coding	chr1	154944076	154956123	12048	-	0	0	0	1	0	0	0	0	0	0	0	0	0	0	0	0	1	0	0	0	0	0	0	1	0	1	0	1	0	0	0	0	0	0	0	1	0	0	0	0	0	0
ENSG00000163348	PYGO2	protein_coding	chr1	154957026	154963853	6828	-	1	0	0	0	0	1	1	0	0	0	1	0	0	0	0	0	0	0	1	0	0	0	0	0	0	0	0	0	0	0	0	1	0	1	0	0	0	0	1	0	0	0
ENSG00000271380		antisense	chr1	154961825	154962623	799	+	0	0	0	0	0	0	0	0	0	0	0	0	0	0	0	0	0	0	0	0	0	0	0	0	0	0	0	0	1	0	0	0	0	0	0	0	0	0	0	0	0	0
ENSG00000160691	SHC1	protein_coding	chr1	154962298	154974395	12098	-	0	0	0	0	1	0	0	0	1	0	0	0	0	0	0	0	0	0	0	0	1	0	0	0	0	0	0	0	0	0	0	0	0	0	0	1	0	0	0	0	1	0
ENSG00000173207	CKS1B	protein_coding	chr1	154974653	154979249	4597	+	0	0	0	0	0	0	0	0	0	0	0	0	0	0	1	0	0	0	0	0	0	0	0	0	0	0	0	0	0	0	0	0	0	0	0	0	0	0	0	0	0	0
ENSG00000160688	FLAD1	protein_coding	chr1	154983338	154993111	9774	+	0	0	0	0	0	0	0	0	0	0	0	0	1	0	0	0	0	0	0	0	0	1	0	0	0	0	0	0	0	0	0	0	0	0	0	0	0	0	0	0	0	1
ENSG00000160685	ZBTB7B	protein_coding	chr1	155002630	155018522	15893	+	0	1	0	0	0	0	0	0	1	0	0	0	0	0	0	0	0	0	0	1	0	1	0	0	0	0	0	0	0	0	1	0	0	0	0	0	0	0	0	0	0	0
ENSG00000143537	ADAM15	protein_coding	chr1	155050566	155062775	12210	+	0	0	0	0	0	0	0	0	0	0	0	0	0	0	0	0	0	0	1	0	0	0	0	0	0	0	0	0	0	0	0	0	0	1	1	0	0	0	0	1	0	0
ENSG00000143590	EFNA3	protein_coding	chr1	155078872	155087538	8667	+	0	0	0	1	0	0	0	0	0	0	0	0	0	0	1	0	0	0	0	1	0	0	0	0	0	0	0	0	0	0	0	0	0	1	0	0	0	1	1	0	0	0
ENSG00000169242	EFNA1	protein_coding	chr1	155127460	155134857	7398	+	0	1	0	0	1	0	0	0	0	0	0	0	0	0	1	0	0	0	0	1	0	0	0	0	0	0	0	0	0	0	0	0	1	0	1	0	0	0	0	1	1	1
ENSG00000169241	SLC50A1	protein_coding	chr1	155135344	155138857	3514	+	0	0	0	0	1	0	0	0	0	0	0	0	1	0	0	0	0	0	0	0	0	0	0	1	0	0	0	0	0	0	0	0	0	0	0	0	0	0	0	0	0	0
ENSG00000179085	DPM3	protein_coding	chr1	155139891	155140595	705	-	0	1	0	0	0	0	0	0	0	0	0	0	1	0	0	0	0	0	0	0	0	0	0	1	0	0	0	0	0	0	0	0	0	0	0	0	0	0	0	0	0	0
ENSG00000163463	KRTCAP2	protein_coding	chr1	155169408	155173475	4068	-	0	0	0	0	0	0	0	0	0	0	0	0	0	0	0	0	0	0	0	0	0	0	0	0	0	0	0	0	0	0	0	0	0	0	0	0	0	0	0	0	0	1
ENSG00000163462	TRIM46	protein_coding	chr1	155173787	155184971	11185	+	0	0	0	0	0	0	0	0	0	1	0	1	0	0	0	0	0	0	1	1	0	0	0	0	0	0	0	0	0	0	1	1	0	1	0	0	0	0	1	0	0	0
ENSG00000231064	MIR92B	antisense	chr1	155195004	155205495	10492	+	0	0	0	1	0	0	0	1	0	0	0	0	0	0	1	0	1	0	0	0	0	0	0	1	0	0	1	0	0	0	0	0	0	0	0	1	0	0	0	0	0	0
ENSG00000169231	THBS3	protein_coding	chr1	155195588	155209051	13464	-	1	1	0	0	0	0	0	0	0	0	0	0	1	1	1	0	0	0	0	0	0	0	0	0	0	0	0	0	0	0	0	0	0	1	0	0	1	1	0	0	0	0
ENSG00000173171	MTX1	protein_coding	chr1	155208699	155213824	5126	+	0	0	0	0	0	0	0	0	0	0	0	0	0	0	0	0	0	0	0	0	0	0	0	0	0	0	0	0	1	0	0	0	0	0	0	0	0	0	0	0	0	0
ENSG00000236263		antisense	chr1	155211151	155213819	2669	-	0	0	0	0	0	0	0	0	0	0	0	0	0	0	0	0	0	0	0	0	0	0	0	0	0	0	0	0	0	0	0	0	0	0	0	0	0	1	0	0	0	0
ENSG00000160766	GBAP1	transcribed_unprocessed_pseudogene	chr1	155213821	155227422	13602	-	0	0	0	0	1	0	0	0	0	0	0	0	1	0	0	0	0	0	0	0	0	0	0	1	0	0	0	0	0	0	0	0	0	1	0	0	0	0	0	0	0	0
ENSG00000177628	GBA	protein_coding	chr1	155234452	155244699	10248	-	0	1	0	1	0	0	0	0	0	0	0	0	0	0	0	0	0	0	0	0	0	0	0	0	0	0	0	0	0	0	0	1	0	0	0	0	0	0	0	0	0	0
ENSG00000160767	FAM189B	protein_coding	chr1	155247205	155255483	8279	-	0	0	0	0	0	0	0	0	0	0	0	0	0	0	1	0	0	0	0	0	0	1	0	0	0	0	0	0	0	0	0	1	0	0	0	0	0	0	0	0	0	0
ENSG00000116521	SCAMP3	protein_coding	chr1	155255979	155262430	6452	-	0	0	0	0	0	0	0	0	0	0	0	0	0	0	0	0	0	0	0	1	0	0	0	0	0	0	0	0	0	0	0	0	0	0	0	0	0	0	0	0	0	0
ENSG00000176444	CLK2	protein_coding	chr1	155262868	155278491	15624	-	0	0	0	0	0	0	0	0	0	0	0	0	0	0	0	0	0	0	1	0	0	0	0	0	0	0	0	0	1	0	0	0	0	0	0	0	1	0	0	0	0	1
ENSG00000143630	HCN3	protein_coding	chr1	155277583	155289848	12266	+	1	0	0	0	0	0	0	0	0	0	0	0	0	1	0	0	0	0	0	0	1	0	0	0	0	0	0	0	0	0	0	1	0	0	0	0	0	0	0	0	0	0
ENSG00000160752	FDPS	protein_coding	chr1	155308748	155320666	11919	+	0	0	0	0	0	0	0	0	0	0	0	0	0	0	0	0	0	0	0	0	0	0	0	0	0	0	0	0	0	0	0	0	0	0	0	0	0	0	0	0	0	0
ENSG00000225855	RUSC1-AS1	antisense	chr1	155316863	155324176	7314	-	0	0	0	0	0	0	0	0	0	0	1	0	0	0	0	0	0	0	0	0	0	0	0	1	0	0	0	0	0	0	0	0	0	1	0	1	0	0	0	0	0	0
ENSG00000160753	RUSC1	protein_coding	chr1	155320896	155331114	10219	+	1	0	0	1	0	1	0	0	0	0	0	0	0	1	1	0	0	0	1	1	0	0	0	0	0	0	0	0	0	0	0	1	0	1	0	1	0	0	0	0	0	0
ENSG00000116539	ASH1L	protein_coding	chr1	155335268	155562807	227540	-	0	0	0	0	1	0	0	0	0	0	0	0	0	0	0	0	0	0	0	1	0	0	1	1	0	1	0	0	0	1	0	0	0	0	0	0	0	0	1	0	0	0
ENSG00000207134	RNU6-106P	snRNA	chr1	155358712	155358818	107	-	0	0	0	0	0	0	0	0	0	0	0	0	0	0	0	0	0	0	0	0	0	0	0	0	0	0	0	0	0	0	0	0	0	0	0	0	0	0	0	0	0	0
ENSG00000227773	ASH1L-IT1	sense_intronic	chr1	155396010	155396978	969	-	0	0	0	0	0	0	0	0	0	0	0	0	0	0	0	0	0	0	0	0	0	0	0	0	0	0	0	0	0	0	0	0	0	0	0	0	0	0	0	0	0	0
ENSG00000235919	ASH1L-AS1	antisense	chr1	155562042	155563944	1903	+	0	0	0	0	0	0	0	0	0	0	0	0	0	0	0	0	0	0	0	0	0	0	0	0	0	0	0	0	0	0	0	0	0	0	0	0	0	0	0	0	0	1
ENSG00000225082	DAP3P1	unprocessed_pseudogene	chr1	155586644	155602197	15554	+	0	0	0	0	0	0	0	0	0	0	0	0	0	0	0	0	0	0	0	0	0	0	0	0	0	0	0	0	1	0	0	0	0	0	0	0	0	0	0	0	0	1
ENSG00000125459	MSTO1	protein_coding	chr1	155610205	155614967	4763	+	0	0	0	0	1	0	0	0	0	0	0	0	0	0	0	0	0	0	0	0	0	0	0	0	0	0	0	0	0	0	0	0	0	0	0	0	0	0	0	0	0	0
ENSG00000163374	YY1AP1	protein_coding	chr1	155659443	155689000	29558	-	0	0	1	1	0	0	0	0	0	0	0	0	0	0	0	0	0	0	0	0	0	0	0	0	0	1	1	0	0	0	0	0	0	0	0	0	0	0	0	0	0	0
ENSG00000132676	DAP3	protein_coding	chr1	155687960	155739010	51051	+	0	0	0	0	0	0	0	0	0	0	0	0	0	0	0	0	0	0	0	0	0	0	0	1	0	0	0	0	0	0	0	0	0	0	0	0	0	0	0	0	0	0
ENSG00000203761	MSTO2P	unprocessed_pseudogene	chr1	155745829	155750137	4309	+	0	0	0	0	0	0	0	0	0	0	0	0	0	0	0	0	0	0	0	0	0	0	0	0	0	0	0	0	0	0	0	0	0	0	0	0	0	0	0	0	0	0
ENSG00000116580	GON4L	protein_coding	chr1	155749662	155859400	109739	-	0	0	0	0	0	0	0	0	0	0	0	0	0	0	0	0	0	1	0	0	0	0	0	0	0	0	0	0	0	0	0	0	0	0	0	0	0	0	0	0	0	0
ENSG00000132718	SYT11	protein_coding	chr1	155859509	155885199	25691	+	0	0	0	1	0	0	0	0	0	0	0	0	0	0	1	0	0	0	0	0	0	0	0	1	0	0	0	0	0	0	0	0	0	0	0	0	0	0	0	1	0	0
ENSG00000283442		snRNA	chr1	155894281	155894386	106	+	0	0	0	0	0	0	0	0	0	1	0	0	0	0	0	1	0	0	0	0	0	0	0	0	0	0	0	0	0	0	0	0	0	0	0	0	0	0	0	0	0	0
ENSG00000143622	RIT1	protein_coding	chr1	155897808	155911404	13597	-	0	1	0	1	1	0	0	0	0	0	1	0	0	0	0	0	0	0	0	0	0	0	0	0	0	0	0	0	0	0	0	0	0	1	0	1	0	1	0	0	0	0
ENSG00000132680	KIAA0907	protein_coding	chr1	155913043	155934400	21358	-	0	0	1	0	1	0	0	0	0	0	0	0	0	0	0	0	0	0	0	0	0	0	0	0	0	0	0	0	0	0	0	0	0	0	0	0	0	0	0	0	0	0
ENSG00000207475	SNORA80E	snoRNA	chr1	155919909	155920045	137	-	0	0	0	0	0	0	0	0	0	0	0	0	0	0	0	0	0	0	0	0	0	0	0	0	0	0	0	0	0	0	0	0	0	0	0	0	0	0	0	0	0	0
ENSG00000116584	ARHGEF2	protein_coding	chr1	155946851	156007070	60220	-	0	0	0	0	0	0	0	0	1	0	0	0	0	0	0	0	0	0	1	0	0	0	1	1	0	0	0	0	1	0	1	0	1	1	1	1	1	0	0	1	0	0
ENSG00000163479	SSR2	protein_coding	chr1	156009048	156020959	11912	-	0	0	0	0	0	0	0	0	1	0	0	0	0	0	0	0	0	0	0	0	0	0	0	1	0	0	0	0	0	0	0	0	0	0	0	0	0	0	0	0	0	0
ENSG00000160803	UBQLN4	protein_coding	chr1	156035301	156053794	18494	-	1	0	0	0	0	0	0	0	1	0	0	0	0	0	0	0	0	0	1	1	0	0	0	0	0	0	0	0	0	1	0	1	0	0	0	0	0	1	0	0	0	0
ENSG00000116586	LAMTOR2	protein_coding	chr1	156054752	156058510	3759	+	0	0	0	0	1	0	0	0	0	0	0	0	0	0	0	0	0	0	0	0	0	0	0	0	0	0	0	0	0	0	0	0	0	0	0	0	1	0	0	0	0	0
ENSG00000160789	LMNA	protein_coding	chr1	156082573	156140089	57517	+	0	0	0	0	1	0	0	1	0	0	0	1	0	0	1	0	0	0	0	1	0	0	0	1	1	0	0	1	1	0	0	0	1	0	0	0	0	0	0	1	1	0
ENSG00000196189	SEMA4A	protein_coding	chr1	156147366	156177752	30387	+	0	0	0	0	0	0	0	0	0	0	0	0	0	1	0	0	1	0	0	0	0	0	0	1	0	0	0	0	0	0	0	0	0	0	0	1	0	0	0	0	1	0
ENSG00000160785	SLC25A44	protein_coding	chr1	156193932	156212796	18865	+	1	0	0	0	1	0	1	0	0	0	0	1	0	1	0	0	0	0	0	0	0	1	0	0	0	0	0	0	0	0	0	0	0	1	0	0	0	0	0	0	0	0
ENSG00000160783	PMF1	protein_coding	chr1	156212993	156240042	27050	+	0	0	0	0	0	0	1	0	0	0	0	0	0	0	0	0	0	0	1	0	0	1	0	0	0	0	0	0	1	0	0	0	1	0	0	0	0	1	0	0	0	0
ENSG00000160781	PAQR6	protein_coding	chr1	156243321	156248117	4797	-	1	0	1	0	0	0	0	0	0	0	0	1	0	0	0	0	0	0	1	0	1	0	0	0	0	0	0	1	0	0	0	0	1	0	1	0	1	0	0	1	0	0
ENSG00000198952	SMG5	protein_coding	chr1	156249224	156282825	33602	-	0	0	0	0	0	0	1	0	0	0	0	0	0	0	0	0	0	0	1	0	0	0	0	0	0	0	0	0	0	0	0	0	0	0	0	0	0	0	0	0	0	0
ENSG00000163472	TMEM79	protein_coding	chr1	156282935	156293185	10251	+	0	0	0	0	0	1	1	0	0	0	0	0	0	0	0	0	0	0	1	0	0	0	0	0	0	0	0	0	0	0	0	0	0	0	1	0	0	0	0	0	0	0
ENSG00000198715	GLMP	protein_coding	chr1	156290089	156295689	5601	-	0	0	0	0	0	0	0	0	0	0	0	0	0	0	0	0	0	0	0	0	1	0	0	1	0	0	0	0	0	0	1	0	0	0	0	0	0	0	0	0	0	0
ENSG00000163468	CCT3	protein_coding	chr1	156308968	156367873	58906	-	0	0	0	0	0	1	1	0	0	1	0	0	0	0	0	0	0	0	0	0	0	0	0	1	0	0	0	0	0	0	1	0	0	0	0	0	0	0	0	0	0	0
ENSG00000125462	C1orf61	protein_coding	chr1	156404250	156430701	26452	-	0	0	0	1	1	0	0	1	0	0	0	0	0	0	0	1	1	0	0	0	0	0	1	0	0	0	0	0	0	0	0	0	0	0	0	1	0	1	0	0	1	0
ENSG00000207933	MIR9-1	miRNA	chr1	156420341	156420429	89	-	0	0	0	0	0	0	0	0	0	0	1	0	1	0	0	0	1	0	0	0	0	0	0	0	0	0	0	0	1	0	0	0	0	0	0	0	0	0	0	0	1	0
ENSG00000236947		lincRNA	chr1	156446412	156456577	10166	-	0	0	0	0	0	0	0	0	0	0	0	0	0	1	0	0	0	0	0	0	1	0	0	0	0	0	0	0	0	0	0	0	0	0	0	0	0	0	0	0	0	0
ENSG00000116604	MEF2D	protein_coding	chr1	156463727	156500828	37102	-	1	0	0	0	0	0	0	0	0	0	0	0	0	0	0	0	0	0	0	1	0	0	0	0	0	1	0	1	0	0	1	1	0	0	0	0	0	0	0	0	0	0
ENSG00000206651		misc_RNA	chr1	156484098	156484210	113	-	0	0	0	0	0	0	0	0	0	0	0	0	0	0	0	0	0	0	0	0	0	0	0	0	0	0	0	0	0	0	0	0	0	0	0	0	0	0	0	0	0	0
ENSG00000163382	NAXE	protein_coding	chr1	156591762	156594299	2538	+	0	0	0	0	0	0	0	0	0	0	0	0	0	0	0	1	0	0	0	0	0	0	0	0	0	0	0	0	1	0	0	0	0	0	0	0	0	0	0	0	0	0
ENSG00000160818	GPATCH4	protein_coding	chr1	156594487	156601496	7010	-	0	0	0	0	0	0	0	0	0	0	0	0	1	0	0	0	0	0	0	0	0	0	0	0	0	0	0	0	0	0	0	0	0	0	0	0	0	0	0	0	0	0
ENSG00000280316		protein_coding	chr1	156597173	156599410	2238	+	0	0	1	1	0	0	0	0	0	0	1	0	0	0	0	0	0	0	0	0	0	0	0	1	0	0	0	0	0	0	0	0	0	0	0	0	0	0	0	0	0	0
ENSG00000272971		lincRNA	chr1	156614742	156615288	547	-	0	0	0	0	0	0	0	0	1	0	0	0	0	0	0	0	0	0	0	0	0	0	0	0	0	0	0	0	0	0	0	0	0	0	0	0	0	0	1	0	0	0
ENSG00000132702	HAPLN2	protein_coding	chr1	156619294	156625725	6432	+	1	1	0	0	0	0	0	0	0	0	0	1	1	0	1	0	0	0	0	0	0	0	0	0	0	0	0	0	0	0	0	0	1	1	1	0	1	0	0	1	1	0
ENSG00000132692	BCAN	protein_coding	chr1	156641390	156659532	18143	+	0	0	0	0	0	0	0	0	0	0	0	0	1	1	1	0	1	0	1	0	0	0	0	0	0	0	0	0	0	1	0	0	1	0	0	1	0	0	0	0	0	0
ENSG00000132688	NES	protein_coding	chr1	156668763	156677397	8635	-	0	1	1	0	0	0	0	1	0	0	0	0	0	0	1	0	1	0	0	1	0	1	0	0	1	0	1	0	0	0	0	0	0	0	0	0	0	0	0	0	0	0
ENSG00000143320	CRABP2	protein_coding	chr1	156699606	156705816	6211	-	0	0	0	0	0	0	0	0	0	0	0	0	0	1	0	0	0	0	0	0	0	0	0	1	1	0	0	0	0	0	0	0	0	0	0	0	0	0	0	0	0	0
ENSG00000223356		antisense	chr1	156712212	156713174	963	-	0	0	0	0	0	0	0	0	0	0	0	0	0	0	0	0	0	0	0	0	0	0	0	1	0	0	0	0	0	0	0	1	0	0	0	0	0	0	0	0	0	0
ENSG00000143319	ISG20L2	protein_coding	chr1	156721891	156728799	6909	-	0	0	0	0	1	0	0	0	0	0	0	0	0	0	0	0	0	0	0	0	1	0	0	0	0	0	0	0	0	0	1	0	0	0	0	0	0	1	0	0	0	1
ENSG00000143303	RRNAD1	protein_coding	chr1	156728442	156736960	8519	+	0	0	0	0	0	0	0	0	0	0	0	0	0	0	1	0	0	0	0	1	0	0	0	0	0	0	0	0	1	0	1	0	0	0	1	0	0	0	0	0	0	0
ENSG00000143314	MRPL24	protein_coding	chr1	156737303	156741590	4288	-	0	0	0	0	0	0	0	0	0	0	0	0	1	1	0	0	0	0	0	0	0	0	0	0	0	0	0	0	0	0	0	0	0	0	0	0	0	1	0	0	0	0
ENSG00000143321	HDGF	protein_coding	chr1	156742107	156766925	24819	-	0	0	0	0	0	0	0	1	0	0	0	0	1	0	0	0	0	0	0	1	0	0	0	0	0	0	1	0	1	0	0	0	0	1	0	0	0	0	0	0	0	1
ENSG00000143294	PRCC	protein_coding	chr1	156750610	156800817	50208	+	0	0	0	0	0	0	0	0	0	0	0	0	1	0	1	0	0	0	1	0	0	1	0	0	0	0	0	0	0	0	1	0	0	0	0	0	0	0	0	0	0	0
ENSG00000198400	NTRK1	protein_coding	chr1	156815640	156881850	66211	+	0	0	0	0	0	0	0	0	0	0	0	0	0	0	0	0	0	0	0	0	0	0	0	1	1	0	0	0	0	0	0	0	0	0	0	0	0	0	0	0	0	0
ENSG00000187800	PEAR1	protein_coding	chr1	156893698	156916434	22737	+	0	0	0	0	0	0	0	0	0	0	0	0	0	0	0	0	0	0	0	0	0	0	0	0	1	0	0	0	0	0	0	0	0	0	0	0	0	0	0	0	0	0
ENSG00000132694	ARHGEF11	protein_coding	chr1	156934840	157045370	110531	-	1	0	0	0	0	0	0	0	0	0	1	0	1	0	0	0	0	0	0	0	1	0	0	0	0	0	0	0	0	0	0	1	0	0	0	0	0	0	1	0	0	0
ENSG00000211581	MIR765	miRNA	chr1	156936131	156936244	114	-	0	0	0	0	0	0	0	0	0	0	0	0	0	0	0	0	0	0	0	0	0	0	0	0	0	0	0	0	0	0	0	0	0	0	0	0	0	0	0	0	0	0
ENSG00000237842		processed_pseudogene	chr1	157059232	157060762	1531	-	0	0	0	0	0	0	0	0	0	0	0	0	0	0	0	0	0	0	0	0	1	0	0	0	0	0	0	0	0	0	0	0	0	0	0	0	0	0	0	0	0	0
ENSG00000117036	ETV3	protein_coding	chr1	157121191	157138474	17284	-	0	0	1	0	1	0	0	0	0	0	0	0	0	0	0	1	0	0	0	0	0	0	0	0	0	0	0	0	0	0	0	0	0	1	0	0	0	0	1	0	0	1
ENSG00000183853	KIRREL	protein_coding	chr1	157993273	158100262	106990	+	0	0	0	1	0	0	0	0	1	0	0	0	0	1	1	0	0	0	0	0	0	0	0	1	1	1	0	1	0	0	0	0	0	1	0	0	0	0	0	0	0	0
ENSG00000163563	MNDA	protein_coding	chr1	158831317	158849506	18190	+	0	0	0	0	0	0	0	0	0	1	1	0	0	0	0	0	0	1	0	0	0	0	0	0	1	0	0	0	0	0	0	0	0	0	0	0	0	0	0	0	0	0
ENSG00000163565	IFI16	protein_coding	chr1	158999968	159055155	55188	+	0	0	0	0	1	0	0	0	0	1	1	0	0	0	0	0	0	1	0	1	0	0	0	0	0	0	0	0	0	0	0	0	0	0	0	0	0	0	0	1	0	0
ENSG00000162706	CADM3	protein_coding	chr1	159171609	159203313	31705	+	0	0	0	0	0	0	0	0	0	0	0	1	0	1	0	0	0	0	0	1	0	0	0	0	0	0	0	0	0	0	0	1	0	1	0	0	0	0	0	0	0	0
ENSG00000222552	RNA5SP60	rRNA	chr1	159178473	159178559	87	+	0	0	0	0	0	0	0	0	0	0	0	0	0	0	0	0	0	0	0	0	0	0	0	0	0	0	0	0	0	0	0	0	0	0	0	0	0	0	0	0	0	0
ENSG00000213088	ACKR1	protein_coding	chr1	159203307	159206500	3194	+	0	0	0	0	0	0	0	0	0	0	1	0	0	0	0	0	0	0	0	0	0	0	0	0	1	1	0	0	0	0	1	0	0	0	0	0	0	0	0	0	1	0
ENSG00000158716	DUSP23	protein_coding	chr1	159780932	159782543	1612	+	0	0	0	0	0	0	0	0	0	0	0	0	1	1	0	0	0	0	0	0	0	0	0	0	0	0	0	0	0	0	0	0	0	0	0	0	0	0	0	0	0	0
ENSG00000188004	C1orf204	protein_coding	chr1	159834474	159855347	20874	-	0	0	0	0	0	0	0	1	0	0	0	0	0	0	0	1	0	0	0	0	0	0	0	0	0	0	0	0	0	0	0	0	0	0	0	0	0	0	0	0	0	0
ENSG00000272668		antisense	chr1	159866954	159867685	732	+	0	0	0	0	0	0	0	0	0	0	0	0	0	0	0	0	0	0	0	0	1	0	0	0	0	0	0	0	0	0	0	0	0	0	0	0	0	0	0	0	0	0
ENSG00000213085	CFAP45	protein_coding	chr1	159872364	159900163	27800	-	0	0	0	1	0	0	0	1	0	0	0	0	0	0	0	0	0	0	0	0	0	0	0	1	0	1	1	1	0	0	0	0	0	0	0	0	0	0	0	0	0	0
ENSG00000158710	TAGLN2	protein_coding	chr1	159918107	159925732	7626	-	0	1	0	0	1	0	0	0	0	0	0	0	0	0	1	0	0	0	0	0	0	0	0	1	1	0	1	0	0	0	0	0	0	0	0	0	0	0	0	0	1	0
ENSG00000177807	KCNJ10	protein_coding	chr1	159998841	160070248	71408	-	0	0	1	0	0	0	0	0	0	0	0	0	1	0	0	0	1	0	0	0	0	0	0	0	0	0	0	0	0	0	0	0	0	0	1	1	0	0	0	1	0	0
ENSG00000260766		sense_overlapping	chr1	160024953	160026794	1842	-	0	0	0	0	0	0	0	0	0	0	0	0	0	0	0	0	0	0	0	0	0	0	0	0	0	0	0	0	0	0	0	0	0	0	0	0	0	0	0	0	0	0
ENSG00000143315	PIGM	protein_coding	chr1	160027673	160031991	4319	-	1	0	0	0	0	0	0	0	0	0	0	0	0	1	0	0	0	0	0	1	0	0	0	0	0	0	0	0	0	0	0	1	0	1	0	0	0	0	0	1	0	0
ENSG00000225279		antisense	chr1	160062488	160079821	17334	+	0	0	0	0	0	0	0	0	0	0	0	0	0	0	0	0	0	0	0	0	0	0	0	0	0	0	0	0	0	0	0	0	0	0	1	0	0	0	0	0	0	0
ENSG00000162728	KCNJ9	protein_coding	chr1	160081570	160090563	8994	+	1	1	1	0	0	0	0	1	1	0	0	0	0	1	0	0	0	0	0	0	0	0	0	1	0	0	0	0	0	0	0	0	0	1	0	0	0	0	0	0	0	0
ENSG00000162729	IGSF8	protein_coding	chr1	160091340	160098943	7604	-	1	0	1	0	0	0	0	0	0	1	0	0	1	0	0	0	0	0	1	0	0	0	0	0	0	1	0	0	0	0	0	0	0	0	0	1	0	0	0	1	0	0
ENSG00000018625	ATP1A2	protein_coding	chr1	160115759	160143591	27833	+	0	0	0	0	0	0	0	1	0	0	0	0	0	0	0	0	1	0	0	0	0	0	0	0	0	0	0	0	0	0	0	0	0	0	0	1	0	0	0	0	0	0
ENSG00000143318	CASQ1	protein_coding	chr1	160190556	160201886	11331	+	0	0	0	0	0	0	0	0	0	0	0	0	0	1	0	0	0	0	0	0	0	0	0	1	0	0	0	0	0	0	0	0	0	0	0	0	0	0	0	0	0	0
ENSG00000162734	PEA15	protein_coding	chr1	160205337	160215376	10040	+	0	0	1	0	0	0	0	0	0	0	0	0	1	1	0	0	0	0	0	1	0	0	0	1	0	0	0	0	0	0	0	1	0	0	0	1	0	1	0	0	0	0
ENSG00000132716	DCAF8	protein_coding	chr1	160215715	160262531	46817	-	0	1	0	0	1	1	0	0	0	0	0	0	0	0	0	0	0	0	0	0	0	0	0	0	0	0	0	1	0	0	0	0	0	0	0	0	0	0	0	0	0	0
ENSG00000224261	RPSAP18	processed_pseudogene	chr1	160266340	160267225	886	-	0	0	0	0	0	0	0	0	0	0	0	0	0	0	0	0	0	0	0	0	0	0	0	0	0	0	0	0	0	0	0	0	0	0	0	0	0	0	0	0	0	0
ENSG00000162735	PEX19	protein_coding	chr1	160276812	160286348	9537	-	1	0	0	0	0	0	0	0	0	0	0	0	0	0	0	0	0	1	0	0	0	0	0	0	0	0	0	1	0	0	1	0	0	0	0	0	0	1	0	0	0	0
ENSG00000122218	COPA	protein_coding	chr1	160289273	160343400	54128	-	0	1	0	0	0	0	0	0	0	0	0	0	0	0	0	1	0	0	0	0	0	0	0	1	0	0	0	0	0	0	0	0	0	0	0	1	0	0	0	0	0	0
ENSG00000235082	SUMO1P3	processed_pseudogene	chr1	160317403	160317706	304	+	0	0	0	0	0	0	0	0	0	0	0	0	0	0	0	0	0	0	0	0	0	0	0	0	0	0	0	0	0	0	0	0	0	0	0	0	0	0	0	0	0	0
ENSG00000202078		misc_RNA	chr1	160326104	160326216	113	-	0	1	0	0	1	0	0	0	0	0	0	0	0	0	0	0	0	0	0	0	0	0	0	0	0	0	0	0	0	0	0	0	0	0	1	1	0	0	0	0	0	0
ENSG00000162736	NCSTN	protein_coding	chr1	160343272	160358952	15681	+	0	0	0	0	1	0	0	0	0	0	0	0	0	0	0	0	0	0	0	1	0	0	0	1	0	0	0	0	0	0	0	0	0	0	1	0	1	1	0	0	0	0
ENSG00000171786	NHLH1	protein_coding	chr1	160367067	160372848	5782	+	0	0	0	0	0	0	0	0	0	0	0	0	0	0	0	0	0	0	0	0	0	0	0	0	0	0	0	0	0	0	0	0	0	0	0	0	0	0	0	0	0	0
ENSG00000162738	VANGL2	protein_coding	chr1	160400586	160428678	28093	+	0	0	0	0	0	0	0	0	0	0	0	0	0	0	1	0	1	0	0	0	0	1	0	0	0	1	1	0	0	0	0	0	1	1	0	1	0	0	0	0	0	0
ENSG00000066294	CD84	protein_coding	chr1	160541095	160579516	38422	-	1	0	0	0	0	0	0	0	0	1	0	0	0	0	0	0	0	1	0	0	0	1	0	0	0	0	0	0	0	0	0	0	0	0	0	0	0	0	0	0	1	0
ENSG00000213080		processed_pseudogene	chr1	160894980	160896076	1097	+	0	0	0	0	0	0	0	0	0	0	0	0	0	0	0	0	0	0	0	0	0	0	0	0	0	0	0	0	0	0	0	0	0	0	0	0	0	0	0	0	0	0
ENSG00000158769	F11R	protein_coding	chr1	160995211	161021348	26138	-	0	0	0	1	1	0	0	1	0	0	0	0	0	0	0	0	0	0	0	0	0	0	0	1	0	0	1	0	0	0	0	0	0	0	0	0	0	0	0	0	0	1
ENSG00000215845	TSTD1	protein_coding	chr1	161037631	161038990	1360	-	0	0	0	0	0	0	0	0	0	0	0	0	0	0	0	0	0	0	0	0	0	0	0	0	0	0	0	0	0	0	0	0	0	0	0	0	0	0	0	0	0	0
ENSG00000158773	USF1	protein_coding	chr1	161039251	161045977	6727	-	0	0	0	0	0	0	0	1	0	0	0	0	1	0	0	0	0	0	0	0	0	0	0	0	0	1	0	0	0	0	0	0	0	0	0	0	0	0	0	0	0	0
ENSG00000186517	ARHGAP30	protein_coding	chr1	161046946	161069970	23025	-	0	0	0	0	0	0	0	0	0	1	0	0	0	0	0	0	0	1	0	0	0	0	0	0	0	1	0	0	0	0	0	0	0	0	0	0	0	0	0	0	0	0
ENSG00000162755	KLHDC9	protein_coding	chr1	161098361	161100346	1986	+	0	1	0	0	0	0	0	0	0	0	0	0	0	0	0	0	0	0	0	0	0	0	0	0	0	0	1	0	0	0	1	0	0	0	0	0	0	0	0	0	0	0
ENSG00000143256	PFDN2	protein_coding	chr1	161100556	161118111	17556	-	0	0	0	0	0	0	0	0	0	0	0	0	1	0	0	0	0	0	0	0	0	0	0	1	0	0	0	0	0	1	0	0	0	1	0	0	0	0	0	0	0	0
ENSG00000158793	NIT1	protein_coding	chr1	161118086	161125445	7360	+	0	0	0	0	0	0	0	0	0	0	0	0	0	0	0	0	0	0	0	0	0	0	0	0	0	0	0	0	0	0	0	0	0	0	0	0	0	0	0	0	0	1
ENSG00000158796	DEDD	protein_coding	chr1	161120974	161132688	11715	-	1	0	0	0	0	0	0	0	0	1	1	0	1	0	0	0	0	0	0	0	0	0	0	0	0	0	0	0	0	0	0	0	0	0	0	0	0	0	0	0	0	0
ENSG00000143222	UFC1	protein_coding	chr1	161152776	161158856	6081	+	0	0	0	0	0	0	1	1	1	0	0	0	1	0	0	0	0	0	0	0	0	0	0	0	0	1	0	0	0	0	0	0	0	0	0	0	0	0	0	0	0	0
ENSG00000224985		antisense	chr1	161153760	161159349	5590	-	0	0	0	0	0	0	0	0	0	0	0	0	0	0	0	0	0	0	0	0	0	0	0	0	0	0	0	0	0	0	0	0	0	0	0	0	0	0	0	0	0	0
ENSG00000143258	USP21	protein_coding	chr1	161159450	161165723	6274	+	0	0	0	0	0	1	1	0	0	0	0	0	0	0	0	0	0	0	0	0	0	0	0	0	0	0	0	0	0	0	0	0	0	1	0	0	1	1	0	0	0	0
ENSG00000143224	PPOX	protein_coding	chr1	161166410	161178013	11604	+	0	1	0	0	0	0	0	1	0	0	0	0	0	0	0	0	0	0	0	0	0	0	0	0	0	0	0	0	0	0	0	0	0	0	0	0	0	0	0	0	0	0
ENSG00000158850	B4GALT3	protein_coding	chr1	161171310	161177968	6659	-	1	0	0	0	0	1	0	0	0	0	0	0	0	0	0	0	0	0	0	0	0	0	0	0	0	0	0	0	0	0	0	1	1	0	0	0	0	0	0	0	0	0
ENSG00000158859	ADAMTS4	protein_coding	chr1	161184308	161199056	14749	-	0	0	1	0	1	0	0	0	0	0	0	1	0	0	1	0	1	0	0	1	0	0	0	0	0	0	0	0	0	0	0	0	0	0	1	0	1	0	0	1	0	0
ENSG00000158864	NDUFS2	protein_coding	chr1	161197104	161214395	17292	+	0	0	0	0	0	0	0	0	0	0	0	0	0	0	1	0	0	0	0	0	0	0	0	0	0	0	0	1	0	0	0	0	0	1	0	0	0	0	0	0	0	0
ENSG00000158869	FCER1G	protein_coding	chr1	161215234	161220699	5466	+	0	0	0	0	1	0	0	0	0	1	0	0	0	0	0	1	0	1	0	0	0	0	0	0	0	0	0	1	0	0	0	0	0	0	0	0	0	0	0	0	0	0
ENSG00000158882	TOMM40L	protein_coding	chr1	161225939	161230744	4806	+	1	0	1	1	0	0	0	0	0	0	0	0	1	0	0	0	0	0	0	0	0	0	0	0	0	0	0	0	0	0	0	0	0	1	0	0	0	0	0	0	0	0
ENSG00000143257	NR1I3	protein_coding	chr1	161229666	161238302	8637	-	0	0	0	0	0	0	0	0	1	0	0	0	1	0	0	0	0	0	0	0	1	1	0	0	0	0	0	0	0	0	0	0	0	0	0	0	0	0	0	0	0	0
ENSG00000248485	PCP4L1	protein_coding	chr1	161258727	161285450	26724	+	0	0	0	1	0	0	0	0	1	0	0	0	0	0	0	0	0	0	0	0	0	0	1	0	0	0	0	0	0	0	0	0	0	0	0	0	0	0	1	0	0	0
ENSG00000158887	MPZ	protein_coding	chr1	161304735	161309972	5238	-	0	0	0	0	0	0	0	0	0	0	0	0	0	0	0	0	0	0	0	0	1	0	0	0	1	0	0	0	0	0	0	0	0	1	0	0	1	0	0	0	0	0
ENSG00000143252	SDHC	protein_coding	chr1	161314257	161375340	61084	+	0	0	1	1	0	0	0	0	0	0	0	0	0	0	0	0	0	0	0	0	1	0	0	0	0	0	0	0	0	1	0	0	0	0	0	0	0	1	0	0	0	0
ENSG00000188931	CFAP126	protein_coding	chr1	161364731	161367874	3144	-	0	0	0	1	0	0	0	1	0	0	0	0	0	0	0	0	0	0	0	0	0	0	0	1	0	1	1	1	0	0	0	0	0	0	0	1	0	0	0	0	0	0
ENSG00000283696		lincRNA	chr1	161399409	161422424	23016	+	0	0	0	0	0	0	1	0	0	0	0	0	0	0	0	0	0	0	0	0	0	0	0	0	0	0	0	0	0	0	0	0	0	0	0	0	0	0	0	0	0	0
ENSG00000206921	RNU6-481P	snRNA	chr1	161401289	161401395	107	+	0	0	0	0	0	0	0	0	0	0	0	0	0	0	0	0	0	0	0	0	0	0	0	0	0	0	0	0	0	0	0	0	0	0	0	0	0	0	0	0	0	0
ENSG00000143226	FCGR2A	protein_coding	chr1	161505430	161524013	18584	+	0	1	0	0	1	0	0	0	0	1	0	0	0	0	0	1	0	1	0	0	1	0	0	1	1	1	1	0	0	0	0	0	0	0	0	0	0	0	0	0	0	1
ENSG00000173110	HSPA6	protein_coding	chr1	161524540	161526910	2371	+	0	1	0	0	1	0	0	0	0	0	1	0	0	0	0	1	0	1	0	0	0	0	0	0	1	0	1	1	0	0	0	0	0	0	0	0	0	0	0	0	1	0
ENSG00000203747	FCGR3A	protein_coding	chr1	161541759	161550737	8979	-	0	0	0	0	0	0	0	0	0	1	0	0	0	0	0	1	0	1	0	0	1	0	0	0	0	0	0	0	0	0	0	0	0	0	0	0	0	0	0	0	0	0
ENSG00000162746	FCRLB	protein_coding	chr1	161721563	161728143	6581	+	0	0	0	0	0	0	0	0	1	1	0	0	0	0	1	0	0	1	0	0	0	0	0	0	0	0	0	1	0	0	1	0	0	0	0	0	0	0	0	0	0	0
ENSG00000081721	DUSP12	protein_coding	chr1	161749758	161757238	7481	+	0	0	0	1	0	0	0	0	1	0	0	0	1	0	0	0	0	0	0	0	0	0	0	0	0	0	0	0	0	0	0	0	0	0	0	0	0	1	0	0	0	0
ENSG00000118217	ATF6	protein_coding	chr1	161766294	161964070	197777	+	0	0	0	0	0	0	0	0	0	0	0	0	0	0	0	0	0	0	0	0	0	0	0	1	0	0	0	0	0	0	0	0	0	0	0	0	0	0	0	0	0	0
ENSG00000229808		transcribed_processed_pseudogene	chr1	161890833	161892196	1364	+	0	0	0	0	0	0	0	0	0	0	0	0	0	0	0	0	0	0	0	0	0	0	0	0	0	0	0	0	0	0	0	0	0	0	0	0	0	0	0	0	0	0
ENSG00000162745	OLFML2B	protein_coding	chr1	161983192	162023854	40663	-	0	0	0	1	0	0	0	0	0	1	0	0	0	0	0	0	0	0	0	0	0	0	0	1	0	0	0	0	0	0	0	0	0	0	0	0	0	0	0	0	0	0
ENSG00000198929	NOS1AP	protein_coding	chr1	162069774	162370475	300702	+	0	0	0	0	0	0	0	0	0	0	0	0	0	1	0	0	0	0	0	0	0	0	0	0	0	0	0	0	0	0	0	1	0	0	0	0	0	0	0	0	0	0
ENSG00000266144	MIR4654	miRNA	chr1	162157107	162157182	76	+	0	0	0	0	0	0	0	0	1	0	0	0	0	0	0	0	0	0	0	0	0	0	0	0	0	0	0	0	0	0	0	0	0	0	0	0	0	0	0	0	0	0
ENSG00000252262	RNA5SP61	rRNA	chr1	162338643	162338742	100	+	0	0	0	0	0	0	0	0	0	0	0	0	0	0	0	0	0	0	0	0	0	0	0	0	0	0	0	0	0	0	0	0	0	0	0	0	0	0	0	0	0	0
ENSG00000239887	C1orf226	protein_coding	chr1	162366908	162386818	19911	+	0	0	0	1	0	1	1	0	1	0	0	0	0	0	0	0	0	0	0	1	0	1	0	0	0	0	0	0	0	0	0	0	0	0	0	0	1	0	0	0	0	0
ENSG00000198574	SH2D1B	protein_coding	chr1	162395266	162412138	16873	-	0	0	0	0	0	0	0	0	0	0	0	0	0	0	0	0	0	0	0	0	0	0	0	0	0	0	1	0	0	0	0	0	0	0	0	1	0	0	0	0	0	0
ENSG00000152332	UHMK1	protein_coding	chr1	162497251	162529629	32379	+	0	0	1	0	0	1	0	0	0	1	0	0	0	0	1	0	0	0	1	0	0	1	0	0	0	0	0	1	0	0	1	0	0	0	0	1	0	0	0	0	0	0
ENSG00000117143	UAP1	protein_coding	chr1	162561506	162599842	38337	+	0	0	0	0	1	0	0	0	1	0	0	0	0	1	0	1	0	0	1	0	0	0	0	0	1	0	0	1	0	0	0	0	0	0	0	0	0	0	0	0	0	1
ENSG00000272574		sense_intronic	chr1	162593103	162593754	652	+	0	0	0	0	0	0	0	0	0	0	0	0	0	0	0	1	0	0	0	0	0	0	0	0	1	0	0	0	0	0	0	0	0	0	0	0	0	0	0	0	0	1
ENSG00000162733	DDR2	protein_coding	chr1	162631373	162787400	156028	+	0	0	0	1	0	0	0	0	0	0	0	0	0	0	0	0	1	0	0	1	0	0	0	1	1	1	1	1	0	0	0	0	0	0	0	1	0	0	0	0	0	0
ENSG00000132196	HSD17B7	protein_coding	chr1	162790702	162812817	22116	+	0	0	0	0	1	0	1	0	0	0	0	0	0	0	0	0	0	0	0	0	0	0	0	0	0	0	0	0	0	0	0	0	0	1	0	0	0	0	0	0	0	0
ENSG00000185860	CCDC190	protein_coding	chr1	162824458	162868815	44358	-	0	0	0	0	0	0	0	1	0	0	1	0	0	1	0	0	1	0	0	0	1	0	0	1	0	0	1	0	0	0	0	0	0	0	0	1	0	0	0	0	1	0
ENSG00000117152	RGS4	protein_coding	chr1	163068775	163076802	8028	+	0	0	0	0	1	0	0	0	1	0	0	0	0	1	0	0	0	0	0	0	0	1	0	1	0	0	0	0	0	0	0	0	0	0	0	0	0	0	0	0	0	1
ENSG00000143248	RGS5	protein_coding	chr1	163111121	163321791	210671	-	0	0	1	0	0	0	0	0	0	0	0	0	0	0	0	0	0	0	0	0	0	0	0	0	1	0	0	0	0	0	0	0	0	0	0	0	1	0	1	0	0	0
ENSG00000232995		antisense	chr1	163244505	163321894	77390	-	1	0	0	0	1	0	0	0	0	0	0	0	0	0	0	0	0	1	0	0	0	0	0	1	0	0	0	0	0	0	0	1	0	1	0	0	0	0	0	0	0	0
ENSG00000185630	PBX1	protein_coding	chr1	164555584	164899296	343713	+	0	0	0	0	0	0	0	0	1	0	0	0	0	1	0	0	1	0	0	0	1	1	0	0	0	0	0	1	0	1	0	0	0	0	0	0	1	0	0	0	0	0
ENSG00000207082	RNU6-171P	snRNA	chr1	164639565	164639671	107	+	0	0	0	0	0	0	0	0	0	0	0	0	0	0	0	0	0	0	0	0	0	0	0	0	0	0	0	0	0	0	0	0	0	0	0	0	0	0	0	0	0	0
ENSG00000269887		sense_intronic	chr1	164680085	164680799	715	+	0	0	1	0	0	0	0	1	0	1	0	0	0	0	0	0	0	0	0	0	0	0	0	0	0	0	0	0	0	0	0	0	0	0	0	0	0	0	0	0	0	0
ENSG00000271917		sense_intronic	chr1	164828436	164829952	1517	+	0	0	1	0	0	0	0	0	0	0	0	0	0	0	0	0	0	0	0	0	0	0	0	0	0	1	0	0	0	0	0	0	0	0	0	0	0	0	0	0	0	0
ENSG00000143171	RXRG	protein_coding	chr1	165400917	165445355	44439	-	0	0	0	1	0	0	0	0	1	0	0	0	1	0	0	0	1	0	0	0	0	0	0	0	0	0	0	0	0	0	0	0	1	0	0	1	0	0	0	0	0	1
ENSG00000143198	MGST3	protein_coding	chr1	165630861	165661796	30936	+	0	0	0	1	0	0	0	0	0	0	0	0	0	0	0	0	0	0	0	0	0	0	0	0	0	0	0	0	0	0	0	0	0	0	0	0	0	0	0	0	0	0
ENSG00000143149	ALDH9A1	protein_coding	chr1	165662216	165698863	36648	-	1	0	0	1	0	0	0	0	0	0	1	1	0	0	1	0	1	0	0	0	1	0	0	0	0	0	0	1	0	0	0	0	0	0	0	1	0	0	0	0	0	1
ENSG00000143183	TMCO1	protein_coding	chr1	165724293	165827755	103463	-	1	0	0	0	0	0	0	0	0	0	0	0	0	0	1	0	0	0	0	0	0	0	0	0	0	0	0	1	0	0	1	0	0	0	0	0	0	0	0	0	0	0
ENSG00000224358		antisense	chr1	165768929	165775176	6248	+	0	0	0	0	0	0	1	0	0	0	0	0	0	0	0	0	0	0	0	0	0	0	0	0	0	1	0	0	0	0	0	0	0	0	0	0	0	0	0	0	0	0
ENSG00000143179	UCK2	protein_coding	chr1	165827531	165911618	84088	+	0	0	0	0	0	0	0	0	0	0	0	1	0	0	0	0	0	0	0	0	0	0	0	0	0	0	0	1	0	0	0	0	0	1	0	0	0	0	0	0	0	0
ENSG00000188859	FAM78B	protein_coding	chr1	166057426	166166969	109544	-	0	0	0	1	0	0	0	0	0	0	0	1	0	0	0	0	0	0	0	1	0	0	0	0	0	0	0	0	0	1	0	1	0	0	0	0	0	0	0	0	0	0
ENSG00000230898		sense_intronic	chr1	166147782	166165095	17314	-	0	0	0	0	0	0	0	0	0	0	0	0	0	0	0	0	0	0	0	0	0	0	0	0	0	0	0	0	0	0	0	0	0	0	0	0	0	0	0	0	0	0
ENSG00000215952	MIR921	miRNA	chr1	166154743	166154798	56	-	0	0	0	0	0	0	0	0	0	0	0	0	0	0	0	0	0	0	0	0	0	0	0	0	0	0	0	0	0	0	0	0	0	0	0	0	0	0	0	0	0	1
ENSG00000215835		processed_pseudogene	chr1	166275629	166277597	1969	-	0	0	0	0	0	0	0	0	0	0	0	0	0	0	0	0	0	0	0	0	0	0	0	0	0	0	0	0	0	0	0	0	0	0	0	0	0	1	0	0	0	0
ENSG00000229588		lincRNA	chr1	166334884	166335762	879	+	0	0	0	0	0	0	0	0	0	0	0	0	0	0	0	0	0	0	0	0	0	0	0	0	0	0	0	0	0	0	0	0	0	0	0	0	0	0	0	0	0	0
ENSG00000143157	POGK	protein_coding	chr1	166839447	166856344	16898	+	0	0	1	1	0	0	0	0	0	0	0	0	0	0	1	0	0	0	0	0	0	0	0	0	0	0	0	0	0	0	0	0	0	1	1	0	0	0	1	1	0	0
ENSG00000152382	TADA1	protein_coding	chr1	166856510	166876327	19818	-	0	0	0	1	0	0	0	0	0	0	0	0	0	0	0	0	0	0	0	0	0	0	0	0	0	0	0	0	0	0	0	0	0	0	0	0	0	0	0	0	0	0
ENSG00000143195	ILDR2	protein_coding	chr1	166895711	166975482	79772	-	0	0	0	0	0	0	0	0	1	0	0	0	0	0	0	0	0	0	0	0	0	0	1	0	0	0	1	0	0	0	1	0	0	0	0	1	0	0	1	0	0	0
ENSG00000143194	MAEL	protein_coding	chr1	166975582	167022214	46633	+	0	0	0	0	0	0	0	0	0	0	1	0	0	0	0	1	0	0	0	0	0	0	0	0	0	0	0	1	0	0	0	0	0	0	0	0	0	0	0	0	0	0
ENSG00000143190	POU2F1	protein_coding	chr1	167220829	167427345	206517	+	0	0	0	1	0	1	1	0	0	0	0	0	0	1	0	0	1	0	1	0	0	0	0	1	0	0	0	0	0	0	0	0	0	0	0	1	0	0	0	0	0	1
ENSG00000272033		sense_intronic	chr1	167379108	167381000	1893	+	0	0	0	0	0	0	1	0	0	1	0	0	0	0	0	0	0	0	1	0	0	0	0	1	0	0	0	0	0	0	0	0	0	0	0	0	0	0	0	0	0	0
ENSG00000143162	CREG1	protein_coding	chr1	167529677	167553767	24091	-	0	0	0	0	0	0	0	0	0	1	0	0	0	1	0	0	0	1	0	0	0	0	0	0	0	0	0	0	0	1	0	0	0	1	0	0	0	0	0	0	0	0
ENSG00000198771	RCSD1	protein_coding	chr1	167630093	167706249	76157	+	0	0	0	0	1	0	0	0	0	1	1	0	0	0	0	0	0	1	0	0	0	0	0	0	0	0	0	0	0	0	0	0	0	0	0	0	0	0	0	0	0	0
ENSG00000197965	MPZL1	protein_coding	chr1	167721192	167791919	70728	+	0	0	0	1	0	0	0	0	0	0	0	0	0	0	0	0	0	1	0	0	0	0	0	1	0	1	0	0	0	0	0	0	0	0	1	1	0	0	0	0	0	0
ENSG00000143158	MPC2	protein_coding	chr1	167916729	167937040	20312	-	0	0	0	1	0	0	0	0	0	0	0	0	1	0	1	0	0	0	0	0	1	0	0	0	0	0	0	0	0	0	0	0	0	0	0	0	0	0	0	0	0	0
ENSG00000143164	DCAF6	protein_coding	chr1	167935783	168075843	140061	+	0	0	0	0	0	0	0	0	0	1	0	0	0	0	1	0	0	0	0	0	0	0	0	1	0	0	0	0	0	0	0	0	1	0	0	0	0	0	0	0	0	0
ENSG00000221545	MIR1255B2	miRNA	chr1	167998660	167998726	67	+	0	0	1	0	0	0	0	0	0	0	0	0	0	0	0	0	0	0	0	0	0	0	0	0	0	0	0	0	0	0	0	0	0	0	0	0	0	0	0	0	0	0
ENSG00000224837	GCSHP5	processed_pseudogene	chr1	168055901	168056422	522	-	0	0	0	0	0	0	0	0	0	0	0	0	0	0	0	1	0	0	0	0	1	1	0	0	0	0	0	0	0	0	0	0	0	0	0	0	0	0	0	0	0	0
ENSG00000143147	GPR161	protein_coding	chr1	168079543	168137667	58125	-	0	0	0	0	1	0	0	0	1	0	0	0	0	0	0	0	0	0	0	1	0	0	0	0	0	0	1	0	0	0	0	0	0	1	1	0	0	0	0	0	0	0
ENSG00000143155	TIPRL	protein_coding	chr1	168178933	168202114	23182	+	0	0	0	0	0	0	0	0	0	0	0	0	1	0	0	0	0	0	0	0	0	0	0	0	0	0	0	1	0	0	0	0	0	0	0	0	0	0	0	0	0	0
ENSG00000213064	SFT2D2	protein_coding	chr1	168225938	168253025	27088	+	0	0	0	1	0	0	1	0	0	0	0	1	0	1	1	0	0	0	0	1	0	0	0	0	0	0	0	0	0	0	0	0	0	0	0	0	0	0	0	1	0	0
ENSG00000235736		lincRNA	chr1	168763365	168774490	11126	-	0	0	0	0	0	0	0	0	0	0	0	0	0	0	0	0	0	0	0	0	0	0	0	0	0	1	0	0	0	0	0	0	0	0	0	0	0	0	0	0	0	0
ENSG00000203601	LINC00970	antisense	chr1	168903905	169087005	183101	-	0	0	0	1	0	0	0	0	0	0	1	0	0	0	0	0	0	0	0	0	0	0	0	0	0	0	0	0	0	0	0	0	0	0	0	0	0	0	0	0	0	1
ENSG00000143153	ATP1B1	protein_coding	chr1	169105697	169132722	27026	+	0	0	0	0	0	0	0	0	0	0	0	0	0	0	0	0	0	0	0	0	0	1	0	0	0	0	0	0	0	0	0	0	0	0	0	0	0	0	0	1	0	0
ENSG00000143156	NME7	protein_coding	chr1	169132531	169367967	235437	-	0	0	0	0	0	0	0	1	0	0	0	0	0	1	0	0	0	0	0	0	0	0	0	0	0	0	1	1	0	0	0	0	1	0	0	0	0	0	1	0	0	0
ENSG00000117475	BLZF1	protein_coding	chr1	169367970	169396540	28571	+	0	0	0	0	1	0	0	0	0	0	1	0	0	0	0	0	0	0	0	0	0	0	0	0	0	0	0	0	0	0	0	1	0	0	0	0	0	0	0	0	0	0
ENSG00000117477	CCDC181	protein_coding	chr1	169394870	169460669	65800	-	0	0	0	1	1	0	0	1	0	0	0	0	0	0	0	0	0	0	0	0	1	0	0	0	0	0	1	0	0	0	1	0	0	0	0	0	0	0	0	0	0	0
ENSG00000117479	SLC19A2	protein_coding	chr1	169463909	169486003	22095	-	0	0	0	1	1	0	0	0	0	1	0	0	0	0	0	1	0	0	1	0	0	0	0	1	0	0	0	1	0	0	0	0	0	0	0	0	0	0	0	0	0	1
ENSG00000234604		processed_pseudogene	chr1	169474060	169474159	100	-	0	0	0	1	0	0	0	0	0	1	0	0	0	0	0	1	0	0	0	0	0	0	0	0	0	0	0	0	0	0	0	0	0	0	0	0	0	0	0	0	0	0
ENSG00000213062		lincRNA	chr1	169486076	169486986	911	+	0	0	0	0	0	0	0	0	0	0	0	0	0	0	0	0	0	0	0	0	0	0	0	1	0	0	0	0	0	0	0	0	0	0	0	0	0	0	0	0	0	1
ENSG00000198734	F5	protein_coding	chr1	169514166	169586588	72423	-	0	0	0	0	0	0	0	1	0	0	1	0	0	0	0	0	0	0	0	0	1	0	0	1	0	1	1	1	0	0	0	0	0	0	0	0	0	0	0	0	0	0
ENSG00000000460	C1orf112	protein_coding	chr1	169662007	169854080	192074	+	1	0	0	0	0	0	0	0	0	1	0	1	0	0	0	0	0	1	0	0	0	0	0	0	0	0	0	0	0	0	0	0	0	0	1	1	1	0	0	0	0	0
ENSG00000188404	SELL	protein_coding	chr1	169690667	169711698	21032	-	1	0	1	0	0	0	0	0	0	0	0	0	0	1	1	0	0	1	0	0	0	0	0	0	0	0	1	0	0	0	0	0	0	0	0	0	0	0	0	0	1	0
ENSG00000171806	METTL18	protein_coding	chr1	169792529	169794966	2438	-	1	0	0	0	0	0	0	0	0	1	0	0	0	0	0	0	0	0	0	0	0	0	0	0	0	0	0	0	0	0	0	1	0	0	0	0	0	0	0	0	0	0
ENSG00000000457	SCYL3	protein_coding	chr1	169849631	169894267	44637	-	0	0	1	0	0	0	0	0	0	0	0	0	0	0	0	0	0	0	0	0	0	0	0	0	0	0	0	0	0	0	0	0	0	0	0	0	0	0	0	0	0	0
ENSG00000075945	KIFAP3	protein_coding	chr1	169921326	170085208	163883	-	0	0	0	0	0	0	0	0	0	0	0	0	0	0	0	0	0	0	0	0	1	0	0	0	0	0	0	1	1	0	0	0	0	0	0	0	0	0	0	0	0	0
ENSG00000243051	RN7SL269P	misc_RNA	chr1	169957942	169958246	305	-	0	0	0	0	0	0	0	0	0	0	0	0	0	0	0	1	0	0	0	0	0	0	0	1	0	0	0	0	0	0	0	0	0	0	0	0	0	0	0	0	0	0
ENSG00000120370	GORAB	protein_coding	chr1	170532129	170553446	21318	+	0	0	0	0	1	0	0	0	0	0	0	0	0	0	0	0	0	0	0	1	0	0	0	0	0	0	0	0	0	0	0	1	0	0	0	0	0	0	0	0	0	0
ENSG00000116132	PRRX1	protein_coding	chr1	170662728	170739419	76692	+	0	0	0	0	0	0	0	0	0	1	0	0	0	0	0	0	1	0	0	1	0	0	0	0	1	0	0	0	0	0	0	0	0	0	0	1	0	0	0	0	0	0
ENSG00000271811		lincRNA	chr1	170667381	170669425	2045	+	0	0	0	0	0	1	0	0	0	0	0	0	0	0	0	1	1	0	0	0	0	0	0	0	0	0	0	0	0	0	0	0	0	0	0	1	0	0	0	0	0	0
ENSG00000094963	FMO2	protein_coding	chr1	171185208	171211230	26023	+	0	0	0	0	0	0	0	0	0	1	0	0	0	0	0	0	0	1	0	0	0	0	0	0	1	0	0	0	0	0	0	0	0	0	0	0	1	0	0	0	0	0
ENSG00000231424		antisense	chr1	171247580	171251794	4215	-	0	0	0	0	0	0	0	0	0	0	0	0	0	0	0	0	0	0	0	0	0	0	0	0	0	0	0	0	0	0	0	0	0	0	0	0	0	0	0	0	0	0
ENSG00000076258	FMO4	protein_coding	chr1	171314208	171342084	27877	+	1	0	1	0	0	0	0	1	0	1	0	1	0	0	0	0	0	0	0	1	0	0	0	1	0	1	0	1	0	0	0	0	0	0	1	0	0	0	0	1	0	0
ENSG00000225704		processed_pseudogene	chr1	171345089	171345320	232	+	0	0	0	0	0	0	0	0	0	0	0	0	0	0	0	0	0	0	0	0	0	0	0	0	0	0	0	0	0	0	0	0	0	0	0	0	0	0	0	0	0	0
ENSG00000117523	PRRC2C	protein_coding	chr1	171485551	171593511	107961	+	0	0	0	0	0	0	0	0	0	0	0	0	0	0	0	0	0	0	1	0	0	0	0	1	0	0	0	0	0	0	1	0	0	0	0	0	0	0	0	1	0	0
ENSG00000233328	PFN1P1	processed_pseudogene	chr1	171670517	171670939	423	-	0	0	0	0	0	0	0	0	0	0	0	0	0	0	0	0	0	0	0	0	0	0	0	0	0	0	0	0	0	0	0	0	0	0	0	0	0	0	0	0	0	0
ENSG00000117533	VAMP4	protein_coding	chr1	171700160	171742247	42088	-	0	0	0	0	0	0	0	0	0	0	0	0	0	0	1	1	0	0	1	0	1	0	0	0	0	0	0	1	1	0	0	0	0	0	0	0	1	0	0	0	0	0
ENSG00000010165	METTL13	protein_coding	chr1	171781664	171814023	32360	+	0	0	0	0	0	0	0	0	0	0	0	0	0	0	0	0	0	0	0	0	0	0	0	0	0	0	0	0	0	0	1	0	0	0	0	0	0	0	0	0	0	0
ENSG00000197959	DNM3	protein_coding	chr1	171841498	172418466	576969	+	0	0	0	0	0	0	0	0	0	0	0	0	0	1	0	0	1	1	0	0	0	1	0	0	0	0	0	0	0	1	0	0	1	0	0	1	0	0	0	0	0	0
ENSG00000233540	DNM3-IT1	sense_intronic	chr1	171864187	171864687	501	+	0	1	0	0	0	0	0	0	0	0	0	0	0	0	0	0	0	0	0	0	0	0	0	0	0	1	0	0	0	0	0	0	1	0	1	0	0	0	0	0	0	0
ENSG00000283152	MIR3120	miRNA	chr1	172138808	172138888	81	+	0	0	1	0	0	0	0	0	0	0	0	0	0	0	0	0	0	0	0	0	0	0	0	0	0	0	0	0	0	0	0	0	0	0	1	0	0	0	0	0	0	0
ENSG00000206684	RNU6-157P	snRNA	chr1	172366540	172366646	107	+	0	0	0	0	0	0	0	0	0	0	1	0	0	0	0	0	0	0	0	0	0	0	0	0	0	0	0	0	0	0	0	0	0	0	0	0	0	0	0	0	0	0
ENSG00000135845	PIGC	protein_coding	chr1	172370189	172444086	73898	-	0	0	0	0	0	0	0	0	0	0	0	0	0	0	0	0	0	0	0	0	1	0	0	0	0	0	0	0	0	0	0	0	0	0	0	0	0	0	0	1	0	0
ENSG00000094975	SUCO	protein_coding	chr1	172532349	172611833	79485	+	0	0	0	0	0	0	0	0	0	0	0	0	0	0	0	0	0	0	0	0	0	0	0	0	0	0	0	0	0	0	0	1	0	0	0	1	0	0	0	0	0	0
ENSG00000120337	TNFSF18	protein_coding	chr1	173039960	173050963	11004	-	0	0	0	1	1	0	0	0	0	0	0	0	0	0	0	1	0	0	0	0	0	0	0	0	0	0	0	0	0	0	0	0	0	0	0	0	0	0	1	0	0	0
ENSG00000226375		lincRNA	chr1	173174300	173175503	1204	-	0	0	0	0	0	0	0	0	0	0	0	0	0	0	0	0	0	0	0	0	1	0	0	0	0	0	0	0	0	0	0	0	0	1	0	0	0	0	0	0	0	0
ENSG00000117586	TNFSF4	protein_coding	chr1	173183734	173207313	23580	-	0	0	0	0	0	0	0	0	0	0	0	0	0	0	0	0	1	0	0	0	0	0	0	0	0	0	0	0	0	0	0	0	0	1	0	0	0	0	1	0	0	0
ENSG00000231615		processed_pseudogene	chr1	173362397	173363733	1337	-	0	0	0	0	0	0	0	0	0	0	0	0	0	0	0	0	0	0	0	0	0	0	0	0	0	0	0	0	0	0	0	0	0	0	0	0	0	0	1	0	0	0
ENSG00000203739		antisense	chr1	173417793	173461362	43570	-	0	0	0	0	0	0	0	0	0	0	0	0	0	0	0	0	0	0	0	0	0	0	0	0	0	1	0	1	0	0	0	0	0	0	0	0	0	0	1	0	1	0
ENSG00000117592	PRDX6	protein_coding	chr1	173477266	173488807	11542	+	0	1	0	1	0	0	0	0	0	0	0	0	0	1	1	0	1	0	0	1	0	0	0	0	0	0	1	0	0	0	0	0	0	0	0	1	0	0	0	0	0	0
ENSG00000162753	SLC9C2	protein_coding	chr1	173500464	173603094	102631	-	0	0	0	1	0	0	0	1	0	0	0	0	0	0	0	0	0	1	0	0	0	0	0	1	0	0	1	0	0	0	0	0	0	0	0	1	0	0	1	0	0	0
ENSG00000183831	ANKRD45	protein_coding	chr1	173609561	173669862	60302	-	1	0	0	1	0	0	0	1	1	0	0	0	0	1	0	0	0	0	0	0	0	1	0	1	0	0	1	0	0	0	0	0	0	0	0	1	0	0	0	0	0	0
ENSG00000076321	KLHL20	protein_coding	chr1	173714941	173786702	71762	+	0	0	0	0	0	0	0	0	0	0	0	0	1	1	0	0	0	0	0	0	0	0	0	0	0	0	1	0	0	0	1	0	0	1	0	0	0	0	1	0	0	1
ENSG00000225591		processed_pseudogene	chr1	173741674	173741928	255	+	0	0	0	0	1	0	0	0	0	0	0	0	0	0	0	0	0	0	0	0	0	0	0	0	0	0	0	0	0	0	0	0	0	0	0	0	0	0	0	0	0	0
ENSG00000120334	CENPL	protein_coding	chr1	173799550	173824720	25171	-	0	0	1	0	1	0	0	0	0	0	0	0	0	0	0	0	0	0	0	0	0	0	0	0	0	0	0	0	0	0	0	0	0	0	0	0	0	0	0	0	0	0
ENSG00000117593	DARS2	protein_coding	chr1	173824503	173858546	34044	+	0	0	0	0	1	0	0	0	0	0	0	0	0	0	0	0	0	0	0	0	0	0	0	0	0	1	0	1	0	0	0	0	0	0	0	0	0	0	0	0	0	0
ENSG00000270084	GAS5-AS1	antisense	chr1	173863248	173863941	694	+	0	0	0	0	0	0	0	0	0	0	0	0	0	0	0	0	0	0	0	0	0	0	0	0	0	0	0	1	0	0	0	0	0	0	0	0	0	0	0	0	0	0
ENSG00000234741	GAS5	processed_transcript	chr1	173863900	173868882	4983	-	0	0	1	0	1	0	0	0	0	0	0	0	0	1	0	0	0	0	0	0	0	0	0	0	0	0	0	0	0	0	0	0	0	0	0	0	0	0	0	0	0	0
ENSG00000185278	ZBTB37	protein_coding	chr1	173868082	173903549	35468	+	1	0	0	0	0	0	0	0	0	0	1	1	0	0	1	0	1	0	0	1	0	0	0	0	0	0	0	0	0	0	0	1	1	0	0	1	0	0	0	1	0	0
ENSG00000135870	RC3H1	protein_coding	chr1	173931214	174022297	91084	-	0	1	1	0	1	0	0	0	0	0	0	0	0	1	0	0	0	0	0	0	0	0	0	0	0	0	0	0	0	0	0	0	0	0	0	0	0	1	0	0	0	0
ENSG00000236535	RC3H1-IT1	sense_intronic	chr1	174009267	174016206	6940	-	0	0	0	0	0	0	0	0	0	0	0	0	0	0	0	1	0	0	0	0	0	0	0	0	0	0	0	0	0	0	0	0	0	0	0	0	0	1	0	0	0	0
ENSG00000152061	RABGAP1L	protein_coding	chr1	174159410	174995308	835899	+	0	0	0	1	0	0	0	0	0	0	0	0	0	1	1	0	1	0	0	0	0	0	0	0	0	0	1	0	0	0	0	0	0	0	0	0	0	1	0	0	0	0
ENSG00000203737	GPR52	protein_coding	chr1	174448111	174449198	1088	+	0	0	0	0	0	0	0	0	1	0	0	0	0	1	0	0	0	0	0	0	0	0	0	0	0	0	0	0	0	0	0	0	0	1	0	0	0	0	0	0	0	0
ENSG00000237249		processed_pseudogene	chr1	174892417	174893155	739	+	0	0	0	0	0	0	0	0	0	0	0	0	0	0	1	0	1	0	0	0	0	0	0	0	0	0	0	0	0	0	0	0	0	1	0	0	0	0	0	0	0	0
ENSG00000223525	RABGAP1L-IT1	sense_intronic	chr1	174896958	174897996	1039	+	0	0	0	0	0	0	0	0	0	0	0	0	0	0	0	0	1	0	0	0	0	0	0	0	0	0	0	0	0	0	0	0	0	0	0	0	0	0	1	0	0	0
ENSG00000116161	CACYBP	protein_coding	chr1	174999163	175011715	12553	+	0	0	0	0	1	1	1	0	0	0	0	0	0	0	0	0	0	0	0	0	0	0	0	0	0	0	0	0	0	0	0	0	0	0	0	0	0	0	0	0	0	1
ENSG00000120333	MRPS14	protein_coding	chr1	175010789	175023425	12637	-	0	0	1	0	0	0	0	0	0	0	0	1	0	0	0	0	1	0	0	1	0	0	0	0	0	0	0	0	0	0	1	0	0	0	0	1	0	0	0	0	0	0
ENSG00000235750	KIAA0040	protein_coding	chr1	175156987	175192999	36013	-	0	0	0	0	1	0	0	0	0	0	0	0	0	0	0	0	0	0	0	0	0	0	0	1	1	1	0	1	0	0	0	0	0	0	0	0	0	0	0	0	1	0
ENSG00000116147	TNR	protein_coding	chr1	175315194	175743770	428577	-	0	0	1	0	0	0	0	0	1	0	0	0	0	0	0	0	0	0	0	0	0	0	0	0	0	0	0	0	0	0	0	0	0	0	0	0	0	1	0	0	0	0
ENSG00000235628	TNR-IT1	sense_intronic	chr1	175538775	175556818	18044	-	0	0	0	0	0	0	0	0	1	0	0	0	0	0	0	0	0	0	0	0	0	0	0	0	0	0	0	0	0	0	0	0	0	0	0	0	0	0	0	0	0	0
ENSG00000227740		lincRNA	chr1	175904762	175920513	15752	-	0	0	0	0	0	0	0	0	0	0	0	0	0	0	1	0	0	0	0	1	0	0	0	0	0	0	0	0	0	0	0	0	0	0	0	0	0	0	1	0	0	0
ENSG00000143207	RFWD2	protein_coding	chr1	175944831	176207493	262663	-	0	0	0	0	0	0	0	0	0	0	0	0	0	1	0	0	0	0	1	1	0	0	0	0	0	0	0	1	0	0	0	0	0	1	0	0	0	0	1	0	0	0
ENSG00000252906	SCARNA3	scaRNA	chr1	175968398	175968540	143	-	0	0	0	0	0	0	0	0	0	0	0	0	0	0	0	0	0	0	0	0	0	0	0	0	0	0	0	0	0	0	0	0	0	0	0	0	0	0	1	0	0	0
ENSG00000236021		antisense	chr1	176207648	176229330	21683	+	0	0	0	0	0	0	0	0	0	0	1	0	0	1	1	0	0	0	0	0	0	0	0	0	0	0	0	0	0	0	0	0	0	0	0	0	0	0	0	0	0	0
ENSG00000116183	PAPPA2	protein_coding	chr1	176463171	176845605	382435	+	0	0	0	0	0	0	0	0	0	0	0	0	0	0	0	0	0	0	0	0	0	0	0	0	0	0	0	0	0	0	0	0	0	0	0	0	0	0	0	0	0	0
ENSG00000152092	ASTN1	protein_coding	chr1	176857302	177164973	307672	-	0	1	0	0	0	0	0	0	0	0	0	1	0	1	0	0	1	0	0	0	0	1	0	0	0	0	0	1	0	0	0	1	1	0	0	1	0	0	0	0	0	0
ENSG00000198797	BRINP2	protein_coding	chr1	177171497	177282422	110926	+	1	1	0	0	0	0	0	0	0	0	0	0	0	1	0	0	1	0	0	0	0	0	0	1	0	1	0	0	0	0	1	1	0	0	0	0	0	0	0	0	0	0
ENSG00000227579		lincRNA	chr1	177393287	177597709	204423	-	0	0	0	1	0	0	0	0	0	0	0	0	0	0	0	0	0	0	0	0	0	0	0	1	0	0	0	0	0	0	0	0	0	0	0	0	0	0	0	0	0	0
ENSG00000242193		unitary_pseudogene	chr1	178006136	178037950	31815	-	0	1	0	0	0	0	0	0	1	0	0	0	0	1	0	0	0	0	0	1	0	0	0	1	0	0	0	0	0	1	0	0	0	0	0	0	0	0	0	0	0	0
ENSG00000224687	RASAL2-AS1	lincRNA	chr1	178091508	178093984	2477	-	0	0	0	0	0	0	0	0	0	0	0	0	0	1	0	0	0	0	0	0	0	0	0	0	0	0	0	0	0	0	0	0	0	0	0	0	0	0	0	0	0	0
ENSG00000075391	RASAL2	protein_coding	chr1	178094141	178484147	390007	+	0	0	0	0	0	0	0	0	0	0	0	1	0	0	1	0	0	0	0	0	0	1	0	0	0	0	0	1	0	1	0	0	0	0	0	0	0	0	0	0	0	0
ENSG00000213058		processed_pseudogene	chr1	178411616	178411972	357	+	1	0	0	0	0	0	0	0	0	0	0	0	0	0	0	0	0	0	0	0	0	0	0	0	0	0	0	0	0	0	0	0	0	0	0	0	0	0	0	1	0	0
ENSG00000213057	C1orf220	lincRNA	chr1	178542752	178548889	6138	+	1	0	0	0	0	0	0	0	0	0	0	0	0	0	0	0	0	0	0	0	0	0	0	0	0	0	0	0	0	0	1	0	0	0	0	0	0	0	0	0	0	0
ENSG00000201347	RNA5SP69	rRNA	chr1	178560913	178561029	117	+	1	0	0	0	0	0	1	0	0	0	0	0	0	0	0	0	0	0	0	0	0	0	0	0	0	0	0	0	0	0	0	0	0	0	0	0	0	0	0	0	0	0
ENSG00000116191	RALGPS2	protein_coding	chr1	178725147	178921841	196695	+	0	0	0	1	0	0	0	0	0	0	0	0	0	1	0	0	0	0	1	1	0	0	0	0	0	0	0	0	0	0	0	0	0	1	0	0	0	0	1	0	0	0
ENSG00000116194	ANGPTL1	protein_coding	chr1	178849705	178871052	21348	-	0	0	0	0	0	0	0	1	0	0	0	0	0	0	1	0	1	0	0	0	1	0	0	0	1	0	0	0	0	0	1	0	0	0	0	1	0	0	0	0	0	0
ENSG00000116199	FAM20B	protein_coding	chr1	179025804	179076562	50759	+	0	0	0	0	0	0	0	0	0	0	0	0	0	0	0	0	0	0	0	0	0	1	0	1	1	0	0	0	0	0	0	0	0	0	0	0	0	0	0	0	0	0
ENSG00000186283	TOR3A	protein_coding	chr1	179081377	179098023	16647	+	0	0	1	0	0	0	0	0	0	0	0	0	0	1	0	0	0	0	0	0	0	0	0	0	0	0	0	0	0	0	0	0	0	0	1	0	0	0	0	0	0	0
ENSG00000143322	ABL2	protein_coding	chr1	179099327	179229684	130358	-	0	0	0	1	0	0	0	0	1	0	0	0	0	0	0	0	0	0	0	0	0	1	0	0	0	0	0	1	0	1	0	0	0	0	0	0	0	0	1	0	0	0
ENSG00000057252	SOAT1	protein_coding	chr1	179293714	179358680	64967	+	1	1	0	0	1	1	0	0	0	1	1	0	0	0	0	0	0	1	0	0	0	0	0	0	0	0	0	1	0	0	0	0	0	0	0	0	0	0	0	1	0	0
ENSG00000227141		processed_pseudogene	chr1	179586705	179589175	2471	+	0	0	0	0	0	0	0	0	0	0	0	0	1	0	0	1	0	0	0	0	0	0	0	0	0	1	0	0	0	0	0	0	0	0	0	0	0	0	0	0	0	0
ENSG00000162782	TDRD5	protein_coding	chr1	179591613	179691272	99660	+	0	0	0	1	0	0	0	0	1	0	0	0	0	0	0	0	0	0	0	0	0	1	0	0	0	0	0	0	0	0	0	0	0	0	0	0	0	0	0	0	0	0
ENSG00000143340	FAM163A	protein_coding	chr1	179743163	179816198	73036	+	0	0	0	0	0	0	0	0	0	0	0	0	0	1	0	0	0	0	0	0	0	0	0	0	0	0	1	0	0	0	1	0	0	1	0	0	0	0	0	0	0	1
ENSG00000231966		lincRNA	chr1	179829609	179836124	6516	-	0	1	0	0	0	1	0	0	0	0	0	0	0	0	0	0	0	0	0	0	0	0	0	0	0	0	0	0	0	0	0	0	0	0	0	0	0	0	0	0	0	0
ENSG00000169905	TOR1AIP2	protein_coding	chr1	179839967	179877803	37837	-	0	0	0	1	0	0	0	1	1	0	0	0	0	1	0	0	0	0	1	0	0	0	0	0	0	1	0	0	0	0	0	0	0	0	0	1	0	0	0	0	0	0
ENSG00000272906		lincRNA	chr1	179881607	179882595	989	-	0	0	0	0	0	1	0	0	0	0	0	0	0	0	0	0	0	0	0	0	0	0	0	0	0	1	0	0	0	0	0	0	0	0	0	1	0	0	0	0	0	0
ENSG00000143337	TOR1AIP1	protein_coding	chr1	179882042	179925000	42959	+	1	0	0	1	0	0	0	0	0	0	0	0	0	0	0	0	1	0	0	0	1	0	0	0	0	1	0	1	0	0	1	1	0	0	0	1	0	0	0	0	0	0
ENSG00000264916	RN7SL230P	misc_RNA	chr1	179900262	179900564	303	+	0	0	0	0	0	0	0	0	0	0	0	0	0	0	0	0	0	0	0	0	0	0	0	0	0	0	0	0	0	0	0	0	0	0	0	0	0	0	0	0	0	0
ENSG00000135837	CEP350	protein_coding	chr1	179954738	180114880	160143	+	1	0	0	0	0	0	0	0	0	0	0	1	0	0	0	0	0	0	0	0	1	0	0	0	0	0	0	0	0	0	0	0	0	0	0	0	0	0	0	0	0	0
ENSG00000235145	RPSAP16	processed_pseudogene	chr1	179968686	179969506	821	+	0	0	0	0	0	0	0	0	0	0	0	0	0	0	0	0	0	0	0	0	0	0	0	0	0	0	0	0	0	0	0	0	0	0	0	0	0	0	0	0	0	0
ENSG00000116260	QSOX1	protein_coding	chr1	180154834	180204030	49197	+	0	0	0	0	0	0	0	0	0	0	0	0	0	1	0	0	0	0	0	0	0	0	0	0	0	0	0	0	0	0	0	1	0	0	0	0	0	0	0	0	0	0
ENSG00000230124	ACBD6	protein_coding	chr1	180269653	180502954	233302	-	0	0	1	0	1	0	0	1	0	0	1	0	0	0	0	0	0	0	0	1	0	0	0	1	1	1	0	0	0	0	0	0	0	0	0	1	0	0	1	0	0	0
ENSG00000265435	MIR3121	miRNA	chr1	180438314	180438390	77	-	0	0	0	0	0	0	0	0	0	0	0	0	0	0	0	0	0	0	0	0	0	0	0	0	0	0	0	0	0	0	0	0	0	0	0	0	0	0	0	0	0	0
ENSG00000143324	XPR1	protein_coding	chr1	180632004	180890251	258248	+	0	0	0	0	0	0	0	0	1	0	0	0	0	1	0	0	0	0	0	0	1	0	1	0	0	0	1	0	1	1	0	0	0	0	0	1	0	1	0	0	1	0
ENSG00000283575		snRNA	chr1	180758722	180758817	96	+	0	0	0	0	0	0	0	0	0	1	0	0	0	0	0	0	0	0	0	0	0	0	0	0	0	0	0	0	0	0	0	0	0	0	0	0	0	0	0	0	0	0
ENSG00000135835	KIAA1614	protein_coding	chr1	180913154	180951614	38461	+	0	0	0	1	0	0	0	0	0	0	0	0	0	0	0	0	0	0	0	0	0	0	1	0	0	0	0	0	0	0	0	0	0	0	0	0	1	0	1	0	0	0
ENSG00000232586	KIAA1614-AS1	antisense	chr1	180949699	180954887	5189	-	0	0	1	0	0	0	1	0	0	0	0	0	0	0	0	0	0	1	0	0	1	0	0	0	0	0	0	0	0	0	0	0	0	0	0	0	0	0	0	0	0	0
ENSG00000135823	STX6	protein_coding	chr1	180972712	181023121	50410	-	0	0	0	0	0	0	0	0	0	0	0	0	0	0	0	0	0	0	0	0	0	0	0	0	0	0	0	1	0	0	0	0	0	0	0	1	1	0	1	0	0	1
ENSG00000153029	MR1	protein_coding	chr1	181033425	181061938	28514	+	0	0	0	0	0	0	0	0	0	1	0	0	0	0	0	0	0	0	0	0	0	0	0	0	0	0	0	0	0	0	0	0	0	0	0	1	0	0	0	0	0	0
ENSG00000162783	IER5	protein_coding	chr1	181088712	181092899	4188	+	0	0	1	1	1	1	0	0	0	0	0	0	0	0	0	1	0	0	0	0	0	0	0	0	0	0	0	1	0	1	0	0	0	0	0	0	0	0	0	0	0	0
ENSG00000179452		lincRNA	chr1	181236388	181238604	2217	+	0	0	0	0	0	0	0	0	0	0	0	0	0	0	0	0	0	0	0	0	0	0	0	0	0	0	0	1	0	0	0	0	0	0	0	0	0	0	1	0	0	0
ENSG00000198216	CACNA1E	protein_coding	chr1	181413102	181808084	394983	+	0	0	0	1	0	0	0	0	1	0	0	1	0	1	0	0	0	0	0	1	0	1	0	0	0	0	0	0	0	0	0	1	0	0	0	1	0	0	1	0	0	0
ENSG00000273573		misc_RNA	chr1	181668749	181669028	280	+	0	0	0	0	0	0	0	0	0	0	0	0	0	0	0	0	0	0	0	0	0	0	0	0	0	0	0	1	0	0	0	0	0	0	0	0	0	0	0	0	0	0
ENSG00000252977	RNA5SP70	rRNA	chr1	181771566	181771644	79	+	0	0	0	0	0	0	0	0	0	0	0	0	0	0	0	0	0	0	0	0	0	0	0	0	0	0	0	0	0	0	0	0	0	0	0	0	0	0	1	0	0	0
ENSG00000272880		lincRNA	chr1	181812705	181813261	557	+	0	0	0	0	0	0	0	0	0	0	0	0	0	0	0	0	0	0	0	0	0	0	0	0	0	0	0	0	0	0	0	0	0	1	0	0	0	0	0	0	0	0
ENSG00000135821	GLUL	protein_coding	chr1	182381704	182392206	10503	-	0	0	1	0	1	0	0	1	0	0	0	0	0	0	0	0	1	0	0	0	0	0	0	0	0	0	0	0	0	0	0	0	0	0	0	1	1	0	1	0	0	0
ENSG00000135828	RNASEL	protein_coding	chr1	182573634	182589256	15623	-	0	0	0	0	0	0	0	0	1	0	0	0	0	0	0	0	0	0	0	0	0	0	0	0	0	0	0	0	0	0	0	0	0	0	0	0	1	0	0	0	0	0
ENSG00000143333	RGS16	protein_coding	chr1	182598623	182604408	5786	-	0	0	0	0	1	0	0	0	0	0	0	0	0	0	0	1	0	1	0	0	0	0	0	1	1	0	0	0	0	0	0	0	0	0	0	0	0	0	0	0	0	0
ENSG00000135824	RGS8	protein_coding	chr1	182641816	182684576	42761	-	0	0	0	0	0	0	0	0	1	0	0	0	0	0	0	0	0	0	0	0	0	0	0	1	0	0	0	0	0	0	1	0	0	1	0	0	0	0	0	0	0	0
ENSG00000135838	NPL	protein_coding	chr1	182789293	182830384	41092	+	0	0	1	0	1	0	0	0	0	1	0	0	0	0	0	0	1	0	0	0	0	0	0	0	0	0	0	0	0	0	0	0	0	1	0	1	1	0	0	0	0	0
ENSG00000135829	DHX9	protein_coding	chr1	182839369	182887751	48383	+	0	0	0	0	0	1	0	0	0	0	0	1	0	0	0	0	0	0	0	0	0	0	0	0	0	0	0	0	0	0	0	0	0	0	0	0	0	0	0	0	0	0
ENSG00000135862	LAMC1	protein_coding	chr1	183023460	183145592	122133	+	0	0	0	1	1	0	1	0	0	0	0	0	0	0	1	0	1	0	0	0	0	0	0	0	1	0	0	0	0	0	0	0	0	0	0	1	0	0	0	0	1	0
ENSG00000058085	LAMC2	protein_coding	chr1	183186238	183244900	58663	+	0	0	0	0	0	0	0	0	0	0	0	0	0	0	0	0	0	0	0	0	0	0	0	0	0	0	0	0	0	0	0	0	0	0	0	0	0	0	0	0	0	0
ENSG00000157064	NMNAT2	protein_coding	chr1	183248237	183418602	170366	-	0	0	0	0	0	0	0	0	0	0	0	0	0	0	1	0	0	0	0	1	0	0	0	1	0	0	0	1	0	1	0	1	0	0	0	0	0	0	0	0	0	0
ENSG00000116698	SMG7	protein_coding	chr1	183472216	183598246	126031	+	0	0	0	1	0	0	0	0	0	0	0	0	0	0	0	0	0	0	0	0	0	0	0	0	0	0	0	0	0	0	0	0	0	1	0	0	0	0	0	0	0	0
ENSG00000116701	NCF2	protein_coding	chr1	183555563	183590876	35314	-	1	0	0	0	0	0	0	0	0	1	0	0	0	0	0	0	0	1	0	0	0	0	0	0	1	0	0	0	0	0	0	0	0	0	0	0	0	0	0	0	0	0
ENSG00000162704	ARPC5	protein_coding	chr1	183620846	183635757	14912	-	0	0	0	1	0	0	0	0	0	0	0	0	0	1	1	0	0	0	0	0	0	0	1	0	0	1	0	0	0	0	0	0	0	0	0	1	0	0	0	0	0	0
ENSG00000143344	RGL1	protein_coding	chr1	183636085	183928531	292447	+	0	0	1	0	1	0	0	0	0	0	0	0	0	1	0	0	0	0	0	0	0	0	0	0	1	1	0	0	0	0	0	0	0	0	0	0	0	0	0	0	1	0
ENSG00000198756	COLGALT2	protein_coding	chr1	183929854	184037729	107876	-	0	0	0	0	0	0	0	0	0	0	0	0	0	0	0	0	0	0	0	1	0	0	0	0	0	0	0	0	0	0	0	0	1	1	1	0	0	0	0	1	0	0
ENSG00000198860	TSEN15	protein_coding	chr1	184051677	184074212	22536	+	0	0	0	0	0	0	0	0	0	0	0	0	0	0	1	0	0	0	0	1	0	0	0	0	0	0	0	0	0	0	0	0	0	0	1	0	0	0	1	1	0	0
ENSG00000116667	C1orf21	protein_coding	chr1	184387058	184629020	241963	+	0	0	0	0	0	0	0	1	1	0	0	1	0	0	0	0	1	0	0	0	0	0	0	1	0	0	0	0	0	1	1	0	0	0	0	1	0	0	0	0	0	0
ENSG00000230470		sense_intronic	chr1	184408337	184412360	4024	+	0	0	0	0	0	0	0	1	0	0	0	0	0	0	0	0	0	1	0	0	0	0	0	0	0	0	0	0	0	0	0	0	0	0	0	0	0	0	0	0	0	0
ENSG00000232036		processed_pseudogene	chr1	184566511	184567835	1325	+	0	0	0	0	0	0	0	0	0	0	0	0	0	0	1	0	0	0	0	0	0	0	0	0	0	0	0	0	0	0	0	0	0	0	0	0	0	0	0	0	0	0
ENSG00000116406	EDEM3	protein_coding	chr1	184690231	184754913	64683	-	0	0	0	0	0	0	0	0	0	0	0	0	0	0	0	0	0	0	0	0	0	0	0	0	0	0	0	0	0	0	0	1	0	0	0	0	0	0	0	0	0	0
ENSG00000135842	FAM129A	protein_coding	chr1	184790724	184974550	183827	-	0	0	0	0	1	0	0	0	1	1	0	0	0	0	0	0	1	1	0	1	0	0	0	0	1	0	0	1	0	0	0	0	0	0	0	0	0	0	0	0	0	0
ENSG00000121481	RNF2	protein_coding	chr1	185045364	185102608	57245	+	0	0	0	0	0	0	0	0	0	0	0	0	0	1	0	0	0	0	0	0	0	0	0	1	0	0	0	0	0	0	0	0	0	0	0	0	0	0	0	0	0	1
ENSG00000121486	TRMT1L	protein_coding	chr1	185118098	185157072	38975	-	0	0	1	0	1	0	1	0	0	0	0	0	1	0	0	0	0	0	0	0	0	0	0	0	0	0	0	0	0	0	1	1	0	1	0	0	0	0	0	0	0	0
ENSG00000116668	SWT1	protein_coding	chr1	185157080	185291765	134686	+	1	0	1	1	0	0	0	0	0	0	0	0	0	0	0	0	0	0	0	0	0	0	0	0	0	0	0	0	0	0	0	1	0	0	0	0	0	0	0	0	0	0
ENSG00000238061		processed_pseudogene	chr1	185280844	185281816	973	+	0	0	0	0	1	0	0	0	0	0	0	0	0	0	0	0	0	0	0	0	0	0	0	0	0	0	0	0	0	0	0	0	0	0	0	0	0	0	0	0	0	0
ENSG00000279838		TEC	chr1	185292384	185294372	1989	-	0	0	0	0	0	0	0	0	0	0	0	0	0	0	0	1	0	0	0	0	0	0	0	0	0	0	0	0	0	0	0	0	0	0	0	0	0	0	0	0	0	0
ENSG00000116679	IVNS1ABP	protein_coding	chr1	185296388	185317329	20942	-	0	0	0	0	0	0	0	0	1	0	0	0	0	0	1	0	0	0	0	0	0	0	1	0	1	0	0	0	0	0	0	0	0	0	1	1	0	0	0	1	0	0
ENSG00000047410	TPR	protein_coding	chr1	186311652	186375693	64042	-	1	0	0	0	1	0	0	0	0	0	0	0	0	0	0	1	0	0	0	0	0	0	0	0	0	0	0	1	0	0	0	1	1	0	0	0	0	0	0	0	0	1
ENSG00000157181	C1orf27	protein_coding	chr1	186375838	186421378	45541	+	1	0	0	0	0	0	0	0	0	0	0	0	0	0	0	0	0	0	0	0	0	0	0	0	0	0	0	0	0	0	0	1	0	0	0	0	0	0	0	0	0	0
ENSG00000262180	OCLM	protein_coding	chr1	186400572	186401455	884	+	0	0	0	0	0	0	0	0	0	0	0	0	0	0	0	0	0	0	0	0	0	0	0	0	0	0	0	0	1	0	0	0	0	0	0	0	0	0	0	0	0	0
ENSG00000229739		antisense	chr1	186435161	186470291	35131	+	0	0	0	0	0	0	0	0	0	0	0	0	1	0	0	0	0	0	0	0	0	0	0	1	0	0	0	0	0	0	0	0	0	0	0	0	0	0	0	0	0	0
ENSG00000273198		lincRNA	chr1	186521773	186522304	532	+	0	0	0	0	0	0	0	0	0	0	0	0	0	0	0	0	0	0	0	0	0	0	0	0	0	0	0	0	0	0	0	0	0	1	0	0	0	0	0	0	0	0
ENSG00000228238		processed_pseudogene	chr1	186578279	186579299	1021	+	0	0	0	0	0	0	0	0	0	0	0	0	0	0	0	0	0	0	0	0	0	0	0	1	0	0	0	0	0	0	0	0	0	0	0	0	0	0	0	1	0	0
ENSG00000073756	PTGS2	protein_coding	chr1	186671791	186680427	8637	-	0	0	0	0	1	0	0	0	1	0	0	0	0	1	0	1	0	0	0	0	0	0	0	0	1	0	0	1	0	0	0	0	0	0	0	0	0	0	0	0	0	1
ENSG00000273129	PACERR	lincRNA	chr1	186680622	186681446	825	+	0	0	0	0	1	0	0	0	0	0	0	0	0	1	0	0	0	0	0	0	0	0	0	1	1	0	0	0	0	0	0	0	0	0	0	0	1	0	0	0	0	0
ENSG00000116711	PLA2G4A	protein_coding	chr1	186828953	186988981	160029	+	0	0	0	0	0	0	0	0	0	1	0	0	0	0	0	1	0	1	0	1	0	0	0	0	1	0	1	0	0	0	0	0	0	0	0	0	0	0	0	0	0	0
ENSG00000162670	BRINP3	protein_coding	chr1	190097662	190478404	380743	-	0	0	0	0	0	0	0	0	0	0	0	0	0	0	0	0	1	0	0	0	0	0	0	1	0	1	1	0	0	0	0	0	0	0	0	0	0	1	0	0	0	0
ENSG00000237457	LINC01351	lincRNA	chr1	190478551	190480735	2185	+	0	0	0	0	0	0	0	0	0	0	0	0	1	0	0	0	1	0	0	0	0	0	1	1	0	0	0	0	0	0	0	0	0	0	0	1	0	0	0	0	0	0
ENSG00000150681	RGS18	protein_coding	chr1	192158457	192185815	27359	+	0	0	0	0	0	0	0	0	0	1	1	0	0	0	0	0	0	1	0	0	0	0	0	0	0	0	0	0	0	0	0	0	0	0	0	0	0	0	0	0	0	0
ENSG00000236792		processed_pseudogene	chr1	192247505	192247947	443	+	0	0	0	0	0	0	0	0	0	0	0	0	0	0	0	0	0	0	0	0	0	0	0	0	0	0	0	0	0	0	0	0	0	0	0	0	0	0	0	0	0	0
ENSG00000090104	RGS1	protein_coding	chr1	192575727	192580031	4305	+	0	0	0	0	1	0	0	0	0	1	0	0	0	0	0	1	0	1	0	0	0	0	0	0	1	1	1	0	0	0	0	0	0	0	0	0	0	0	0	0	0	0
ENSG00000231767		processed_pseudogene	chr1	192716183	192716648	466	+	1	0	0	0	0	0	0	0	0	0	0	0	0	0	0	0	0	0	0	0	0	0	0	0	0	0	0	0	1	0	0	0	0	0	0	0	0	0	0	0	0	0
ENSG00000116741	RGS2	protein_coding	chr1	192809039	192812283	3245	+	0	1	0	0	1	0	0	0	1	0	0	0	0	0	0	1	0	0	0	0	0	0	0	0	0	0	0	0	0	0	0	0	0	0	0	0	0	0	0	0	0	1
ENSG00000234871	LINC01032	lincRNA	chr1	192937300	192948257	10958	-	0	0	0	0	0	0	0	0	0	0	0	0	0	0	0	0	0	0	0	0	0	0	0	0	0	0	0	0	0	0	0	0	0	0	0	0	0	0	0	0	0	0
ENSG00000234473	ZNF101P2	processed_pseudogene	chr1	192993449	192994677	1229	-	0	0	0	0	0	0	0	0	0	0	0	0	0	0	1	0	0	0	0	0	0	0	0	0	0	0	1	0	0	0	0	0	0	0	0	0	0	0	0	0	0	0
ENSG00000116750	UCHL5	protein_coding	chr1	193012250	193060080	47831	-	0	0	0	1	0	1	0	0	0	0	0	0	0	0	1	0	0	0	1	0	0	0	0	0	0	0	0	1	1	0	0	0	0	0	0	0	0	0	0	0	0	0
ENSG00000238754	SCARNA18B	snoRNA	chr1	193057281	193057415	135	-	0	0	0	0	0	0	0	0	0	0	0	0	0	0	0	0	0	0	0	0	0	0	0	0	0	0	0	0	0	0	0	0	0	0	0	0	0	0	0	0	0	0
ENSG00000116747	TROVE2	protein_coding	chr1	193059422	193091777	32356	+	1	0	0	0	0	0	0	0	0	0	0	1	0	0	1	0	1	0	0	1	0	0	0	0	0	0	0	0	0	0	0	0	0	0	0	1	0	0	1	1	0	0
ENSG00000272579		antisense	chr1	193090866	193091556	691	-	0	0	0	0	0	0	0	0	0	0	0	0	0	0	0	0	0	0	0	0	0	0	0	0	0	0	0	0	0	0	0	0	0	0	0	0	0	0	0	0	0	0
ENSG00000023572	GLRX2	protein_coding	chr1	193096468	193106114	9647	-	0	0	0	1	0	0	0	0	0	0	0	0	0	0	0	0	0	0	0	0	0	0	0	0	0	0	0	0	0	0	1	0	0	0	0	0	0	0	0	0	0	0
ENSG00000134371	CDC73	protein_coding	chr1	193122017	193253901	131885	+	1	0	1	0	0	0	1	0	0	0	0	0	0	0	0	0	0	0	0	1	0	0	0	0	0	0	0	0	0	0	0	1	0	0	0	0	0	1	0	0	0	0
ENSG00000162630	B3GALT2	protein_coding	chr1	193179045	193186654	7610	-	0	0	0	1	0	0	0	1	0	0	0	0	0	1	0	0	0	0	0	0	0	0	0	1	0	0	0	0	0	0	0	0	0	1	0	0	0	0	0	0	1	0
ENSG00000162687	KCNT2	protein_coding	chr1	196225779	196609225	383447	-	0	0	0	1	0	0	0	0	0	0	0	0	0	1	0	0	0	0	1	0	0	0	0	0	0	0	0	0	0	0	0	0	1	0	0	0	0	0	1	0	0	0
ENSG00000000971	CFH	protein_coding	chr1	196651878	196747504	95627	+	0	0	0	0	0	0	0	1	0	1	0	0	0	0	0	0	0	0	0	0	0	0	0	0	1	1	0	1	0	0	0	0	0	0	0	0	0	0	0	0	1	0
ENSG00000177888	ZBTB41	protein_coding	chr1	197153680	197200542	46863	-	0	0	0	1	0	0	0	1	0	0	0	0	0	0	0	0	0	0	1	1	0	0	0	0	0	0	1	0	1	0	0	0	0	0	0	0	0	0	0	0	0	0
ENSG00000237861		processed_pseudogene	chr1	197222222	197223255	1034	+	0	0	0	0	0	0	0	0	0	0	0	0	0	0	0	1	0	0	0	0	0	0	0	0	0	0	0	0	0	0	0	0	0	0	0	0	0	0	0	0	0	0
ENSG00000134376	CRB1	protein_coding	chr1	197268204	197478455	210252	+	0	0	0	0	0	0	0	1	0	0	0	0	0	1	0	0	1	0	0	0	0	0	0	0	0	0	1	1	0	0	0	0	0	0	0	1	0	0	0	0	0	0
ENSG00000221879	MRPS21P3	processed_pseudogene	chr1	197363817	197364078	262	+	0	0	0	0	0	0	0	1	0	0	0	0	0	0	0	0	0	1	0	0	0	0	0	0	0	0	1	0	0	0	0	0	0	0	0	1	0	0	0	0	0	0
ENSG00000213047	DENND1B	protein_coding	chr1	197504748	197775696	270949	-	0	0	0	1	0	0	0	0	1	0	0	0	0	0	0	0	0	0	1	1	0	0	0	0	0	0	0	0	0	0	0	0	1	0	0	0	0	0	0	0	0	0
ENSG00000207139		misc_RNA	chr1	197685640	197685740	101	-	0	0	0	0	0	0	0	0	0	0	0	0	0	0	0	0	0	0	0	0	0	1	0	0	0	0	0	0	0	0	0	0	0	0	0	0	0	0	0	0	0	0
ENSG00000233040	FAM204BP	processed_pseudogene	chr1	197746751	197747451	701	-	0	0	0	0	0	0	0	0	0	0	0	0	0	0	0	0	0	0	0	0	0	0	0	0	0	0	0	0	0	0	0	0	0	0	0	0	0	0	0	0	0	0
ENSG00000203724	C1orf53	protein_coding	chr1	197902647	197907367	4721	+	0	0	0	0	0	0	0	0	1	0	1	0	0	0	0	1	0	0	0	0	0	0	0	0	0	1	0	0	0	0	0	0	0	0	0	0	0	1	0	0	0	0
ENSG00000151414	NEK7	protein_coding	chr1	198156963	198322420	165458	+	0	0	1	0	1	0	0	0	0	0	0	1	0	0	0	0	0	0	0	1	0	0	0	0	0	0	0	1	0	0	0	0	0	0	0	0	0	0	0	1	0	0
ENSG00000081237	PTPRC	protein_coding	chr1	198638671	198757283	118613	+	1	0	0	1	0	0	0	1	0	1	0	0	0	0	0	0	0	1	0	0	0	0	0	1	0	0	1	1	0	1	0	1	0	0	0	0	0	0	0	0	0	0
ENSG00000229989	MIR181A1HG	lincRNA	chr1	198807493	198937429	129937	-	0	0	0	1	0	0	0	0	0	0	0	0	0	0	0	1	0	0	0	0	0	0	0	0	1	0	0	0	0	0	0	0	1	0	1	0	1	1	0	1	0	0
ENSG00000207759	MIR181A1	miRNA	chr1	198859044	198859153	110	-	1	0	0	0	0	0	0	0	0	0	0	0	0	0	0	1	0	0	0	0	0	0	0	0	1	1	0	0	0	0	0	0	0	0	0	0	0	0	0	0	0	0
ENSG00000203721	LINC00862	lincRNA	chr1	200253419	200400705	147287	-	0	1	0	0	0	0	0	0	0	0	0	0	0	0	0	0	0	0	0	0	0	0	0	0	0	1	0	0	0	0	0	0	1	0	1	0	1	0	0	1	0	0
ENSG00000162702	ZNF281	protein_coding	chr1	200404940	200410056	5117	-	1	1	0	0	0	0	0	0	0	0	0	1	0	0	0	0	0	0	0	0	0	0	0	0	0	0	0	0	0	0	0	0	0	0	1	1	0	0	0	1	1	0
ENSG00000118197	DDX59	protein_coding	chr1	200623896	200669969	46074	-	0	0	0	0	0	0	0	0	0	0	0	0	0	0	0	0	0	0	0	0	1	0	0	0	0	0	0	0	0	0	0	0	0	0	0	0	0	0	0	0	0	0
ENSG00000260088		lincRNA	chr1	200669507	200694250	24744	+	0	0	0	0	0	0	0	0	0	0	1	0	0	0	0	1	0	0	0	0	0	0	0	0	0	0	0	0	0	0	0	0	0	0	0	0	1	0	0	0	0	0
ENSG00000118200	CAMSAP2	protein_coding	chr1	200739558	200860704	121147	+	0	0	0	0	0	0	0	1	0	0	0	0	0	0	0	0	0	0	0	0	0	0	0	0	0	0	0	0	0	1	0	0	0	0	0	0	0	0	0	0	0	0
ENSG00000231333	RPL34P6	processed_pseudogene	chr1	200863808	200864152	345	+	0	0	0	0	0	0	0	0	0	0	0	0	0	0	0	0	0	0	0	0	0	0	0	0	0	0	0	0	0	0	0	0	0	0	0	0	0	0	0	0	0	0
ENSG00000116852	KIF21B	protein_coding	chr1	200969390	201023700	54311	-	0	0	0	0	0	0	0	0	0	0	0	0	0	0	0	0	0	0	0	0	0	0	0	0	0	0	0	0	0	0	1	1	0	1	0	0	0	0	0	0	0	0
ENSG00000081248	CACNA1S	protein_coding	chr1	201039512	201112566	73055	-	0	0	0	0	0	0	0	0	0	0	0	0	0	1	0	0	0	0	0	0	0	0	1	0	1	0	0	0	0	0	0	0	0	0	0	0	0	0	0	0	0	0
ENSG00000116857	TMEM9	protein_coding	chr1	201134772	201171574	36803	-	0	0	0	0	0	0	0	0	0	0	0	0	0	0	0	0	0	0	0	0	0	0	0	0	0	0	0	0	0	0	0	0	0	0	0	0	1	1	1	0	0	0
ENSG00000118194	TNNT2	protein_coding	chr1	201359008	201377762	18755	-	0	0	0	0	0	0	0	0	0	0	0	0	0	1	0	0	0	0	0	0	0	0	0	0	0	1	0	0	0	1	1	0	0	0	0	0	0	0	1	0	0	0
ENSG00000174307	PHLDA3	protein_coding	chr1	201464383	201469237	4855	-	0	0	0	1	0	0	0	0	0	0	0	0	0	0	1	0	0	0	1	0	0	0	0	0	0	0	0	0	0	0	0	0	0	0	1	1	0	0	0	0	1	0
ENSG00000159176	CSRP1	protein_coding	chr1	201483530	201509456	25927	-	0	0	0	0	0	0	0	0	0	1	0	1	0	0	1	0	1	0	0	1	0	0	0	0	1	0	0	0	0	0	0	0	1	0	1	1	0	0	0	1	0	0
ENSG00000224536		antisense	chr1	201507241	201534784	27544	+	0	0	0	0	0	0	0	0	0	0	0	0	0	0	1	0	0	0	0	0	0	0	0	0	0	0	0	1	0	0	0	0	0	0	1	0	0	0	0	1	0	0
ENSG00000223396		lincRNA	chr1	201518703	201530474	11772	+	0	0	0	0	0	0	0	0	0	0	0	1	0	0	0	0	0	0	0	0	0	0	0	0	0	0	0	0	0	0	0	0	1	0	1	0	1	0	0	1	0	0
ENSG00000134369	NAV1	protein_coding	chr1	201622885	201826969	204085	+	0	0	0	0	0	0	0	0	0	0	0	0	0	0	0	0	0	0	1	0	0	0	0	0	0	0	0	0	0	0	0	0	1	0	0	0	0	0	0	1	0	0
ENSG00000264802	MIR5191	miRNA	chr1	201719508	201719627	120	+	0	0	0	0	0	0	0	0	0	0	0	0	0	0	0	0	0	0	0	0	0	0	0	0	0	0	0	0	0	0	0	0	0	0	0	0	0	0	0	0	0	0
ENSG00000200942	RNU6-501P	snRNA	chr1	201733406	201733505	100	+	0	0	0	0	0	0	0	0	0	0	0	0	0	0	0	0	0	0	0	0	0	0	0	0	0	0	0	0	0	0	0	0	0	0	0	0	0	0	0	0	0	0
ENSG00000198700	IPO9	protein_coding	chr1	201829141	201884294	55154	+	1	0	0	0	0	0	0	0	0	0	0	0	0	0	0	0	0	1	0	0	0	0	0	0	0	0	0	1	0	0	0	0	0	0	0	0	1	0	0	0	0	0
ENSG00000277681	MIR6739	miRNA	chr1	201863373	201863447	75	+	0	0	0	0	0	0	0	0	1	0	0	0	0	0	0	0	0	0	0	0	0	0	0	0	0	0	0	0	0	0	0	0	0	0	0	0	0	0	0	0	0	0
ENSG00000198892	SHISA4	protein_coding	chr1	201888680	201892306	3627	+	0	0	0	1	0	0	0	0	1	0	0	0	0	0	1	0	0	0	1	0	0	0	0	0	0	0	0	0	0	0	0	0	0	0	0	0	0	1	0	0	0	0
ENSG00000223774		antisense	chr1	201893842	201899978	6137	+	0	0	0	0	0	0	0	0	0	0	0	0	0	0	0	0	0	0	0	0	0	0	0	0	0	0	0	0	0	0	0	0	0	0	0	1	0	0	0	0	0	0
ENSG00000163431	LMOD1	protein_coding	chr1	201896452	201946588	50137	-	0	0	0	0	0	0	0	0	0	0	1	0	0	0	0	0	0	0	0	0	0	0	1	0	1	0	0	0	0	0	0	0	0	0	0	0	0	0	0	0	0	0
ENSG00000134375	TIMM17A	protein_coding	chr1	201955491	201970661	15171	+	0	0	0	1	0	0	0	0	0	1	0	0	0	0	0	0	0	0	1	0	0	0	0	0	0	0	0	0	0	0	0	0	0	0	0	0	0	0	0	0	0	0
ENSG00000176393	RNPEP	protein_coding	chr1	201982372	202006147	23776	+	0	0	0	1	1	0	0	0	0	1	0	0	0	0	0	0	0	1	0	0	0	0	0	1	0	0	0	0	0	0	0	0	0	0	0	0	0	0	0	0	0	1
ENSG00000170075	GPR37L1	protein_coding	chr1	202122858	202133592	10735	+	0	0	0	0	0	0	0	0	0	0	0	0	0	0	0	0	1	0	1	0	0	0	0	0	0	0	0	0	0	0	0	0	0	0	0	1	0	1	0	0	0	0
ENSG00000143862	ARL8A	protein_coding	chr1	202133404	202144743	11340	-	0	0	0	0	0	0	0	0	0	0	0	0	0	0	0	0	0	0	1	1	0	0	1	0	0	0	0	0	0	0	1	0	0	0	0	0	0	0	0	1	0	0
ENSG00000143851	PTPN7	protein_coding	chr1	202147013	202161588	14576	-	0	0	0	0	0	0	0	1	1	0	0	0	0	0	0	0	0	0	0	0	0	0	0	0	0	0	0	0	0	0	0	0	0	0	0	0	0	0	0	0	0	0
ENSG00000077152	UBE2T	protein_coding	chr1	202331657	202341980	10324	-	0	0	0	0	0	0	0	0	0	0	0	0	0	0	0	0	0	0	0	0	0	0	0	0	0	0	0	0	0	0	0	0	0	0	0	0	0	0	0	0	0	0
ENSG00000077157	PPP1R12B	protein_coding	chr1	202348699	202592706	244008	+	0	0	0	0	1	0	0	1	0	0	0	0	0	0	0	0	0	0	0	0	0	1	0	0	1	0	0	0	0	0	0	0	1	0	0	1	0	1	0	0	0	0
ENSG00000232626		transcribed_processed_pseudogene	chr1	202438396	202439957	1562	+	0	0	1	0	1	0	0	0	0	0	0	0	0	0	0	0	0	0	0	0	0	0	0	0	0	0	0	0	1	0	0	0	0	0	0	0	0	0	0	0	0	0
ENSG00000236439		processed_pseudogene	chr1	202471864	202472117	254	-	0	0	0	0	0	0	0	0	0	0	0	0	0	0	0	0	0	0	0	0	0	0	0	0	0	0	0	0	0	0	0	0	0	0	0	0	0	0	0	0	0	0
ENSG00000143858	SYT2	protein_coding	chr1	202590596	202710417	119822	-	0	0	0	0	0	0	0	0	1	0	0	0	0	0	0	0	0	0	0	0	0	1	0	0	0	0	0	0	0	1	0	0	0	0	0	0	0	0	0	0	0	0
ENSG00000226862		antisense	chr1	202604268	202605293	1026	+	0	0	0	0	0	0	1	0	0	0	0	0	0	0	0	1	0	0	0	0	0	0	0	0	0	0	0	0	0	0	0	0	0	0	0	0	0	0	0	0	0	0
ENSG00000117139	KDM5B	protein_coding	chr1	202724491	202809470	84980	-	1	1	0	0	0	0	0	0	1	0	0	0	0	0	1	0	0	0	0	0	0	0	0	0	0	0	0	0	0	0	0	0	0	0	0	0	0	1	1	0	0	0
ENSG00000235449		processed_pseudogene	chr1	202767229	202767418	190	-	0	0	1	0	0	0	0	0	0	0	0	0	1	0	0	0	0	0	0	0	0	0	0	0	0	0	0	0	0	0	0	0	0	0	0	0	0	0	0	0	0	0
ENSG00000214796		transcribed_unprocessed_pseudogene	chr1	202851828	202861620	9793	-	0	0	0	0	1	0	0	0	0	0	0	0	0	1	0	0	0	0	0	0	0	0	0	0	0	0	0	0	0	0	0	0	0	0	1	1	0	0	0	0	0	0
ENSG00000183155	RABIF	protein_coding	chr1	202878957	202889135	10179	-	1	0	0	1	0	0	0	0	0	0	0	0	0	0	0	0	0	0	0	0	0	0	0	0	0	0	0	0	0	1	0	0	0	0	0	0	0	0	0	0	0	0
ENSG00000117153	KLHL12	protein_coding	chr1	202891100	202928636	37537	-	0	1	0	0	0	0	0	0	0	0	0	0	0	0	0	0	0	0	0	0	0	0	0	0	0	0	0	1	0	0	1	0	0	0	0	0	0	0	0	0	0	0
ENSG00000199471		misc_RNA	chr1	202914880	202914980	101	-	0	0	0	0	0	0	0	0	0	0	0	0	0	0	0	0	0	0	0	0	0	0	0	0	0	0	0	0	0	0	0	0	0	0	0	0	0	0	0	0	0	0
ENSG00000159346	ADIPOR1	protein_coding	chr1	202940823	202958572	17750	-	0	0	0	1	0	0	0	0	0	0	0	0	1	0	0	0	0	0	0	0	0	0	0	1	0	1	0	1	0	0	0	0	0	0	0	0	0	0	0	0	0	1
ENSG00000159348	CYB5R1	protein_coding	chr1	202961869	202967280	5412	-	0	0	0	1	0	0	0	0	0	0	0	0	0	0	0	0	0	0	0	0	0	0	0	1	0	0	0	0	0	0	0	0	0	0	0	0	0	0	0	0	0	0
ENSG00000163444	TMEM183A	protein_coding	chr1	203007386	203024848	17463	+	0	0	0	1	0	0	0	0	0	0	0	0	0	1	0	0	0	0	0	0	0	0	0	0	0	0	0	0	0	0	0	0	0	0	0	0	0	0	0	0	0	0
ENSG00000143847	PPFIA4	protein_coding	chr1	203026498	203078740	52243	+	1	0	0	0	0	0	0	0	0	0	0	0	1	0	1	0	0	0	0	1	0	1	0	1	0	0	0	0	0	1	0	1	0	0	0	0	0	0	0	0	0	1
ENSG00000163485	ADORA1	protein_coding	chr1	203090654	203167405	76752	+	0	0	0	0	0	0	0	0	0	0	0	0	0	0	0	0	0	0	1	0	0	1	0	0	0	0	0	0	0	0	0	0	0	1	0	0	0	0	0	0	0	0
ENSG00000234775		antisense	chr1	203127259	203127954	696	-	0	0	0	0	0	0	0	0	0	0	0	0	0	0	0	0	0	0	1	0	0	0	0	0	0	0	0	0	0	0	0	0	0	0	0	0	0	0	0	0	0	0
ENSG00000133048	CHI3L1	protein_coding	chr1	203178931	203186749	7819	-	0	0	0	0	1	0	0	0	0	0	0	0	0	0	0	0	0	0	0	0	0	0	1	0	0	0	0	1	0	0	0	0	0	0	0	1	0	0	0	0	1	0
ENSG00000231507	LINC01353	lincRNA	chr1	203287152	203288801	1650	+	0	0	0	0	0	0	0	0	0	1	0	0	0	0	0	0	0	0	0	0	0	0	0	0	0	0	0	0	0	0	0	0	0	0	0	0	0	0	0	0	0	0
ENSG00000159388	BTG2	protein_coding	chr1	203305491	203309602	4112	+	0	1	0	0	1	0	1	0	0	0	0	0	0	0	0	1	1	1	0	1	0	0	0	0	1	0	0	0	0	0	0	0	0	0	0	0	0	0	0	0	1	1
ENSG00000122176	FMOD	protein_coding	chr1	203340628	203351489	10862	-	0	0	0	1	0	0	0	0	0	0	0	0	0	0	0	0	0	0	0	0	0	0	0	0	1	0	0	0	0	0	0	0	0	0	0	0	1	0	0	0	0	0
ENSG00000188783	PRELP	protein_coding	chr1	203475828	203491352	15525	+	0	0	0	0	0	0	0	0	0	0	0	0	0	0	0	0	1	0	0	0	0	0	1	0	1	0	0	0	0	0	0	0	0	0	0	0	0	1	0	0	0	0
ENSG00000058668	ATP2B4	protein_coding	chr1	203626561	203744081	117521	+	0	0	0	0	0	0	0	0	1	0	0	0	0	0	0	0	0	0	0	0	0	0	0	1	0	0	1	0	0	0	0	1	0	0	0	0	0	0	0	0	0	0
ENSG00000221643	SNORA77	snoRNA	chr1	203729581	203729705	125	+	0	0	0	0	0	0	0	0	0	0	0	0	0	0	0	0	0	0	0	0	0	0	0	0	0	0	0	0	0	0	0	0	0	0	0	0	0	0	0	0	0	0
ENSG00000058673	ZC3H11A	protein_coding	chr1	203795654	203854124	58471	+	1	0	0	0	1	0	0	0	0	0	0	0	0	0	0	0	0	0	0	0	0	0	0	0	0	0	0	1	0	0	0	0	0	0	0	0	0	0	0	0	0	0
ENSG00000257315	ZBED6	protein_coding	chr1	203796309	203800558	4250	+	1	0	0	0	0	0	0	0	0	0	0	0	0	0	0	0	0	0	0	0	0	0	0	0	0	0	0	0	0	0	0	0	0	0	0	0	0	0	0	0	0	0
ENSG00000182004	SNRPE	protein_coding	chr1	203861603	203870550	8948	+	0	0	0	0	0	0	0	0	0	0	0	0	0	0	0	0	0	0	1	0	0	0	0	0	0	0	0	0	1	0	0	1	0	0	0	0	0	1	0	0	0	0
ENSG00000143842	SOX13	protein_coding	chr1	204073115	204127743	54629	+	0	0	0	0	1	0	0	0	0	0	0	0	0	0	0	0	0	0	1	0	0	0	0	0	1	0	0	0	0	0	0	0	0	0	0	0	0	0	0	0	0	0
ENSG00000143845	ETNK2	protein_coding	chr1	204131062	204152003	20942	-	0	0	0	0	0	0	0	0	1	0	0	0	0	1	0	0	1	0	0	0	0	0	0	0	0	1	0	1	0	0	0	1	0	0	0	0	0	0	0	0	0	0
ENSG00000174567	GOLT1A	protein_coding	chr1	204198160	204214092	15933	-	0	0	0	1	0	0	0	0	1	0	0	0	0	0	0	0	0	0	0	0	0	0	0	0	0	0	0	0	0	0	0	0	0	0	0	0	0	0	0	0	0	0
ENSG00000143850	PLEKHA6	protein_coding	chr1	204218851	204377665	158815	-	1	0	0	0	0	0	0	0	0	0	0	0	1	1	0	0	0	0	0	1	0	0	0	0	0	0	0	0	1	0	0	1	0	1	0	0	0	0	0	0	0	0
ENSG00000219133		processed_pseudogene	chr1	204346776	204347258	483	-	0	0	0	0	0	0	0	0	0	0	0	0	0	0	0	0	0	0	0	0	0	0	0	0	0	0	0	0	0	0	0	0	0	0	1	0	0	0	0	0	0	0
ENSG00000158615	PPP1R15B	protein_coding	chr1	204403387	204411791	8405	-	0	0	0	0	1	0	0	0	0	0	0	0	0	1	0	1	0	0	0	0	1	0	0	0	0	0	0	1	0	0	0	0	0	0	0	0	0	1	0	0	1	0
ENSG00000133056	PIK3C2B	protein_coding	chr1	204422628	204494724	72097	-	0	0	0	1	0	0	0	0	0	0	0	0	1	0	1	1	0	0	1	0	0	0	0	0	0	0	0	0	0	0	0	0	1	0	1	0	0	0	0	1	0	0
ENSG00000198625	MDM4	protein_coding	chr1	204516379	204558120	41742	+	1	0	0	0	0	0	0	0	0	0	0	0	0	0	0	0	0	0	0	0	0	0	0	0	0	0	0	1	0	0	0	0	1	0	1	0	0	1	0	0	0	0
ENSG00000170382	LRRN2	protein_coding	chr1	204617170	204685733	68564	-	0	0	0	0	0	0	0	0	0	0	0	1	1	1	0	0	0	0	0	0	0	0	0	0	0	0	0	0	0	0	1	1	0	0	0	0	0	0	0	0	0	0
ENSG00000163531	NFASC	protein_coding	chr1	204828651	205022822	194172	+	0	0	0	1	0	0	0	0	0	0	0	0	0	0	0	0	0	0	1	0	0	0	0	0	1	0	0	0	0	0	0	0	0	0	1	1	1	0	0	1	0	0
ENSG00000229657		processed_pseudogene	chr1	204946608	204947169	562	+	0	0	0	0	0	0	0	0	0	0	0	0	0	0	0	0	0	0	0	0	0	0	0	0	0	0	0	0	0	0	0	0	0	0	1	1	1	0	0	0	0	0
ENSG00000184144	CNTN2	protein_coding	chr1	205042937	205078499	35563	+	0	0	1	0	0	0	0	0	0	0	0	1	0	0	1	0	0	0	1	1	0	0	0	0	0	0	0	0	0	0	0	0	1	0	1	0	1	0	0	1	0	0
ENSG00000174529	TMEM81	protein_coding	chr1	205083129	205084460	1332	-	0	0	0	0	0	1	0	0	0	0	0	0	0	0	0	0	0	0	0	0	0	0	0	0	0	0	0	0	0	0	1	0	0	0	0	0	0	0	0	0	0	0
ENSG00000117222	RBBP5	protein_coding	chr1	205086142	205122015	35874	-	0	0	0	0	0	1	0	0	1	0	0	0	0	1	0	0	0	0	0	0	0	0	0	0	0	0	0	1	1	1	1	0	0	0	0	0	0	0	0	0	0	0
ENSG00000133059	DSTYK	protein_coding	chr1	205142505	205211566	69062	-	0	0	0	0	0	0	0	0	0	0	0	0	0	1	0	0	0	0	0	0	0	0	0	0	0	0	0	1	0	1	1	0	0	1	0	0	0	0	1	1	0	0
ENSG00000133069	TMCC2	protein_coding	chr1	205228176	205273343	45168	+	0	0	0	0	0	0	0	0	0	0	0	0	0	0	0	0	0	0	0	0	0	1	0	0	0	1	0	0	0	0	0	0	0	0	0	1	0	0	0	0	0	0
ENSG00000163545	NUAK2	protein_coding	chr1	205302059	205321791	19733	-	0	0	0	0	1	0	0	1	0	1	0	0	0	0	1	0	0	1	0	0	0	0	0	0	0	1	0	1	0	0	0	0	0	0	0	1	0	0	0	0	1	1
ENSG00000162873	KLHDC8A	protein_coding	chr1	205336065	205357090	21026	-	0	0	0	1	0	0	0	0	0	0	0	0	0	1	0	0	0	0	0	0	0	0	0	1	0	0	0	1	0	0	0	0	0	0	0	0	0	0	0	0	0	0
ENSG00000117266	CDK18	protein_coding	chr1	205504595	205532793	28199	+	0	0	0	0	0	0	0	0	0	0	0	0	0	0	1	0	0	0	1	1	0	0	0	0	0	0	0	0	0	0	0	0	1	0	1	0	1	0	0	1	0	0
ENSG00000174514	MFSD4A	protein_coding	chr1	205568885	205602918	34034	+	0	0	0	0	0	0	0	0	1	0	0	1	0	0	0	0	0	0	0	0	0	0	0	0	0	0	0	1	0	0	0	0	1	0	0	0	0	1	1	0	0	0
ENSG00000206762	RNU6-418P	snRNA	chr1	205595041	205595147	107	+	1	0	0	0	0	0	0	0	0	0	0	0	0	0	0	0	0	0	0	0	0	0	0	0	0	0	0	0	0	0	0	0	0	1	0	0	0	0	0	0	0	0
ENSG00000158711	ELK4	protein_coding	chr1	205597556	205631962	34407	-	0	0	1	0	0	0	0	0	0	0	0	0	0	0	0	0	0	0	0	1	0	0	0	0	0	1	0	0	0	0	0	1	0	0	0	0	0	0	0	0	0	1
ENSG00000158715	SLC45A3	protein_coding	chr1	205657851	205680459	22609	-	0	0	0	0	0	0	0	0	0	0	0	0	0	0	1	0	0	0	0	1	0	0	0	0	0	0	0	0	0	0	0	0	1	0	1	0	1	0	0	1	0	0
ENSG00000069275	NUCKS1	protein_coding	chr1	205712819	205750276	37458	-	1	0	1	0	0	0	1	0	0	0	0	0	1	0	0	0	0	0	0	0	0	0	0	0	0	1	0	0	0	0	0	1	0	0	0	0	0	0	0	1	0	0
ENSG00000201944		snoRNA	chr1	205731221	205731352	132	-	0	0	0	0	0	0	0	0	0	0	0	0	0	0	0	0	0	0	0	0	0	0	0	0	0	0	0	0	0	0	0	1	0	0	0	0	0	0	0	0	0	0
ENSG00000117280	RAB29	protein_coding	chr1	205767986	205775460	7475	-	1	0	0	0	0	1	0	0	0	1	0	0	0	0	1	0	0	1	0	0	0	0	0	0	0	0	1	0	0	0	0	0	0	1	0	1	0	0	0	0	0	0
ENSG00000133065	SLC41A1	protein_coding	chr1	205789093	205813748	24656	-	0	0	0	1	1	0	0	1	0	0	0	0	0	0	1	0	1	0	0	0	0	0	0	1	0	1	1	1	0	0	0	0	0	0	0	1	0	0	1	0	0	0
ENSG00000276600	RAB7B	protein_coding	chr1	205976740	206003461	26722	-	0	0	0	0	0	0	0	0	0	0	0	0	0	0	1	0	0	0	0	1	0	1	0	0	0	0	0	0	0	0	0	0	0	0	1	0	1	0	0	0	0	0
ENSG00000266028	SRGAP2	protein_coding	chr1	206203345	206464443	261099	+	0	0	0	0	1	0	0	0	0	1	0	0	0	1	0	0	0	1	0	0	0	0	0	0	0	0	0	0	0	0	0	0	0	1	0	0	0	0	0	0	0	0
ENSG00000229509		unprocessed_pseudogene	chr1	206333327	206333438	112	-	0	0	0	0	0	0	0	0	0	0	0	0	0	0	0	0	0	0	0	0	0	0	0	0	0	0	0	0	0	0	0	0	0	0	0	0	0	0	0	0	0	0
ENSG00000263528	IKBKE	protein_coding	chr1	206470476	206496889	26414	+	0	0	0	0	0	0	0	0	0	0	0	0	0	0	0	0	0	1	0	0	0	0	0	0	0	0	0	0	0	0	0	0	0	0	0	0	0	0	0	0	0	0
ENSG00000266094	RASSF5	protein_coding	chr1	206507530	206589448	81919	+	0	0	0	0	1	0	0	0	0	1	0	0	0	0	0	1	0	1	0	0	0	1	0	0	0	0	0	0	0	0	0	0	0	1	0	0	0	0	0	0	0	0
ENSG00000143486	EIF2D	protein_coding	chr1	206571292	206612463	41172	-	0	1	1	0	0	0	0	0	0	0	0	0	0	0	0	0	0	0	0	0	0	0	0	0	0	0	0	0	0	0	0	0	0	0	0	0	1	1	0	0	0	0
ENSG00000143479	DYRK3	protein_coding	chr1	206635536	206684419	48884	+	0	0	0	1	1	0	0	1	0	0	0	0	0	1	0	0	0	0	0	0	0	0	0	0	0	0	1	0	0	0	0	0	1	1	0	0	0	0	1	0	0	0
ENSG00000162889	MAPKAPK2	protein_coding	chr1	206684944	206734283	49340	+	0	0	0	1	1	1	0	0	1	0	0	0	1	0	1	0	0	0	0	0	0	0	0	0	0	0	0	1	0	0	0	0	0	0	0	1	0	0	0	0	0	1
ENSG00000123836	PFKFB2	protein_coding	chr1	207034366	207081024	46659	+	1	0	0	0	0	0	0	0	0	0	0	0	0	0	1	0	1	0	0	0	1	0	0	1	0	0	0	1	0	0	0	0	0	0	0	1	0	0	0	0	0	1
ENSG00000180667	YOD1	protein_coding	chr1	207043849	207052980	9132	-	0	1	0	0	1	0	0	0	0	0	0	0	0	0	0	1	0	0	0	0	0	0	0	0	0	0	0	0	0	0	0	1	0	1	0	0	0	0	1	0	0	1
ENSG00000275392		antisense	chr1	207127010	207127486	477	-	0	0	0	1	0	0	0	1	0	0	0	0	0	0	0	0	0	0	0	0	0	0	0	0	0	0	0	0	0	0	0	0	0	0	0	0	0	0	0	0	0	0
ENSG00000196352	CD55	protein_coding	chr1	207321508	207386804	65297	+	0	0	0	0	1	0	0	0	0	0	0	1	0	0	1	1	1	0	0	1	1	0	0	0	1	0	0	1	0	0	0	0	0	0	1	0	1	1	0	1	0	0
ENSG00000117335	CD46	protein_coding	chr1	207752057	207795513	43457	+	1	0	0	0	0	0	0	0	0	0	0	0	0	0	0	0	0	0	0	0	0	0	0	1	0	0	0	1	0	0	0	0	0	0	0	1	0	0	0	0	0	0
ENSG00000234219	CDCA4P4	unprocessed_pseudogene	chr1	207762584	207763263	680	+	0	0	0	0	0	0	0	0	0	0	0	0	0	0	0	0	0	0	0	0	0	0	0	0	0	0	0	0	0	0	0	0	0	0	0	0	0	0	0	0	0	0
ENSG00000203709	C1orf132	lincRNA	chr1	207801518	207879096	77579	-	0	0	0	0	0	0	1	0	0	0	0	0	0	0	1	0	0	0	0	0	0	0	1	0	0	0	0	0	0	0	0	1	0	1	0	0	0	0	0	0	0	0
ENSG00000174059	CD34	protein_coding	chr1	207880972	207911402	30431	-	0	0	0	0	1	0	0	0	0	0	0	0	0	0	0	0	0	0	0	0	1	0	0	0	1	0	0	0	0	0	0	0	0	0	0	0	0	0	0	0	1	0
ENSG00000076356	PLXNA2	protein_coding	chr1	208022242	208244320	222079	-	1	0	1	1	0	0	0	0	1	0	0	0	0	0	0	0	0	0	0	0	1	0	0	0	0	0	0	0	0	0	1	1	0	0	0	0	0	1	0	0	0	0
ENSG00000008118	CAMK1G	protein_coding	chr1	209583717	209613938	30222	+	0	0	0	0	0	0	0	0	1	0	0	0	0	1	0	0	0	0	0	1	0	0	0	0	0	0	0	0	0	0	0	1	0	0	0	0	0	0	1	0	0	1
ENSG00000196878	LAMB3	protein_coding	chr1	209614870	209652466	37597	-	0	0	0	0	0	0	1	0	1	0	0	0	0	0	0	0	0	0	0	0	0	0	0	1	0	0	0	0	0	0	0	0	0	1	0	0	0	0	0	0	0	0
ENSG00000227591		antisense	chr1	209661364	209724125	62762	-	0	0	0	0	0	0	0	0	0	0	0	0	0	0	0	0	0	0	0	0	0	0	0	0	0	0	0	0	0	0	0	0	0	0	0	0	0	0	0	0	0	0
ENSG00000123689	G0S2	protein_coding	chr1	209675420	209676388	969	+	0	0	0	0	1	1	0	0	0	0	0	0	0	0	0	0	0	0	0	0	0	0	0	0	0	0	1	0	0	0	0	0	0	0	0	0	0	1	0	0	0	0
ENSG00000117594	HSD11B1	protein_coding	chr1	209686178	209734950	48773	+	0	0	0	0	0	0	0	0	0	0	1	0	0	0	0	0	0	0	0	1	1	0	0	0	0	0	0	0	0	0	0	0	0	0	1	0	1	0	0	1	0	0
ENSG00000162757	C1orf74	protein_coding	chr1	209779208	209784559	5352	-	0	1	0	0	0	0	0	0	0	0	0	0	0	0	0	0	0	0	0	0	0	0	0	0	0	0	0	0	0	0	0	0	0	0	0	0	0	0	0	0	0	0
ENSG00000117595	IRF6	protein_coding	chr1	209785623	209806175	20553	-	0	0	0	0	0	0	0	1	0	0	0	0	0	0	0	0	0	0	0	0	0	0	0	1	1	1	1	1	0	0	0	0	0	0	0	0	0	0	0	0	0	0
ENSG00000117597	DIEXF	protein_coding	chr1	209828007	209857565	29559	+	0	0	0	0	0	0	0	0	0	0	0	0	0	0	0	0	0	0	0	0	1	0	0	0	0	0	0	0	0	1	0	0	0	0	0	0	0	0	0	0	0	0
ENSG00000143469	SYT14	protein_coding	chr1	209938174	210171389	233216	+	0	0	0	0	0	0	0	0	1	0	0	0	0	0	0	0	0	0	0	0	0	1	0	1	0	0	0	0	0	1	1	0	0	0	0	0	0	0	0	0	0	0
ENSG00000203706	SERTAD4-AS1	antisense	chr1	210231456	210234047	2592	-	0	0	0	0	0	0	0	0	0	0	0	0	0	0	0	0	1	0	0	0	0	0	0	0	0	0	0	0	0	0	0	0	0	0	0	0	0	0	0	0	0	0
ENSG00000082497	SERTAD4	protein_coding	chr1	210232799	210246631	13833	+	0	0	0	1	0	0	0	0	1	0	0	0	1	0	0	0	0	0	0	0	0	0	0	0	0	0	0	0	0	0	0	0	0	0	0	0	0	0	0	0	0	0
ENSG00000054392	HHAT	protein_coding	chr1	210328252	210676296	348045	+	0	0	0	0	0	0	0	0	0	0	0	0	0	1	0	0	0	0	0	0	0	0	0	1	0	1	0	1	0	1	1	0	0	0	0	0	0	0	0	0	0	0
ENSG00000143473	KCNH1	protein_coding	chr1	210678315	211134115	455801	-	1	0	0	0	0	0	0	0	0	0	0	1	0	0	1	0	0	0	0	1	0	1	0	0	0	0	0	1	0	1	0	0	0	0	0	0	0	0	1	0	0	0
ENSG00000224668	IPO8P1	processed_pseudogene	chr1	210859177	210862285	3109	-	0	0	0	0	0	0	0	0	0	0	0	0	0	0	0	0	0	0	0	0	0	0	0	0	0	0	0	1	0	0	0	0	0	1	0	0	0	0	1	0	0	0
ENSG00000234233	KCNH1-IT1	sense_intronic	chr1	211132588	211133374	787	-	1	0	0	0	0	0	0	0	0	0	0	0	0	0	0	0	0	0	0	1	0	0	0	0	0	0	0	0	0	0	0	0	0	0	0	0	0	0	1	0	0	0
ENSG00000234004		processed_pseudogene	chr1	211173488	211173849	362	+	0	0	0	0	0	0	0	0	0	0	0	0	0	0	0	0	0	0	0	0	0	0	0	0	0	0	0	0	0	0	0	0	0	0	0	0	0	0	0	0	0	0
ENSG00000226986		processed_pseudogene	chr1	211207239	211207897	659	+	0	0	0	0	0	0	0	0	0	0	0	0	0	0	0	0	0	0	0	0	0	0	0	0	0	0	0	0	0	0	0	0	0	0	0	0	0	0	0	0	0	0
ENSG00000117625	RCOR3	protein_coding	chr1	211258377	211316385	58009	+	0	0	0	0	1	1	1	0	0	0	0	0	0	0	0	0	0	0	0	0	0	0	0	0	0	0	0	0	0	0	0	0	0	0	0	0	0	0	0	0	0	0
ENSG00000082512	TRAF5	protein_coding	chr1	211326615	211374946	48332	+	0	0	0	1	0	0	0	0	0	0	0	1	0	0	0	0	1	0	0	1	0	1	0	0	0	0	0	1	0	0	0	0	0	1	0	0	0	0	0	0	0	0
ENSG00000153363	LINC00467	lincRNA	chr1	211382803	211435333	52531	+	1	0	0	0	0	0	0	0	0	0	0	1	0	1	1	0	0	0	0	1	0	0	0	0	0	0	0	1	0	0	0	0	0	0	0	0	1	0	0	0	0	0
ENSG00000236809	SNX25P1	unprocessed_pseudogene	chr1	211417025	211417934	910	+	0	0	0	0	0	0	0	0	0	0	0	0	0	0	0	0	0	0	0	0	0	0	0	1	0	0	0	0	0	0	0	0	0	0	0	0	0	0	0	0	0	0
ENSG00000170385	SLC30A1	protein_coding	chr1	211571568	211578742	7175	-	1	0	0	0	0	0	0	0	1	0	0	0	1	0	0	0	0	0	1	0	0	0	0	1	0	1	0	1	0	0	0	0	0	0	0	1	0	0	0	0	0	1
ENSG00000117650	NEK2	protein_coding	chr1	211658657	211675630	16974	-	0	0	0	0	0	0	0	0	1	0	0	0	0	0	0	0	0	0	0	0	0	0	0	0	0	0	0	1	0	0	0	0	0	0	0	0	0	0	0	0	0	0
ENSG00000123684	LPGAT1	protein_coding	chr1	211743457	211830772	87316	-	1	0	0	0	0	1	0	0	0	0	0	1	0	1	0	0	1	0	0	0	0	0	0	0	0	0	0	1	0	0	0	1	0	0	0	1	1	0	0	0	0	0
ENSG00000241395	RN7SL344P	misc_RNA	chr1	211792111	211792406	296	-	0	0	1	0	0	0	0	0	0	0	0	0	0	0	0	0	0	0	0	0	0	0	0	0	0	0	0	0	0	0	0	0	0	0	1	1	0	0	0	1	0	0
ENSG00000143493	INTS7	protein_coding	chr1	211940399	212035542	95144	-	0	0	0	1	0	0	0	0	1	0	0	0	0	0	0	0	0	0	0	0	0	0	0	0	0	0	0	0	0	0	0	0	0	0	0	1	0	0	0	0	0	0
ENSG00000220749	RPL21P28	processed_pseudogene	chr1	212051524	212052006	483	-	0	0	0	0	0	0	0	0	1	0	0	0	1	0	0	0	0	0	0	0	0	0	0	0	0	0	0	0	0	0	0	0	0	0	0	0	0	0	0	0	0	0
ENSG00000066027	PPP2R5A	protein_coding	chr1	212285537	212361863	76327	+	0	0	0	1	0	0	0	0	0	0	0	0	0	0	0	0	1	0	0	1	0	1	0	0	0	1	0	0	0	0	1	0	0	0	0	1	0	0	1	0	0	0
ENSG00000230063		sense_intronic	chr1	212297448	212299579	2132	+	1	0	0	0	0	0	0	0	0	0	0	0	1	0	0	0	0	0	0	0	0	0	0	0	0	1	0	0	0	0	0	1	0	0	1	0	0	0	0	0	0	0
ENSG00000201544	SNORA16B	snoRNA	chr1	212352816	212352950	135	+	0	0	0	1	0	0	0	0	0	0	0	0	0	0	0	0	0	0	0	0	0	0	0	0	0	0	0	0	0	0	0	0	0	0	0	0	0	0	0	0	0	0
ENSG00000229832		sense_intronic	chr1	212357418	212358353	936	+	0	0	0	0	0	0	0	0	0	0	0	0	0	0	0	1	0	0	0	0	0	0	0	0	0	0	0	0	0	0	0	0	0	0	0	0	0	1	0	0	0	0
ENSG00000065600	TMEM206	protein_coding	chr1	212363931	212414901	50971	-	0	0	0	0	0	0	0	0	0	0	0	1	1	0	1	1	0	0	0	1	0	0	0	0	0	0	0	0	0	0	0	0	0	0	1	0	1	0	0	1	0	0
ENSG00000117691	NENF	protein_coding	chr1	212432887	212446379	13493	+	1	0	1	0	0	0	0	0	1	0	0	1	0	0	1	0	0	0	0	0	0	0	0	0	0	0	0	1	1	0	0	0	0	0	1	0	0	0	0	1	0	0
ENSG00000260805		lincRNA	chr1	212557833	212559731	1899	-	0	0	0	0	1	0	0	0	0	0	0	0	1	0	1	0	0	0	0	0	0	0	0	0	0	0	0	0	0	0	0	0	0	1	0	0	0	0	0	0	0	0
ENSG00000162772	ATF3	protein_coding	chr1	212565334	212620777	55444	+	0	1	0	0	1	0	0	0	0	0	0	0	0	0	0	1	0	0	0	0	0	0	0	0	1	0	1	0	0	0	0	0	0	0	0	1	0	0	0	1	0	1
ENSG00000123685	BATF3	protein_coding	chr1	212686418	212699985	13568	-	0	0	0	0	0	0	0	0	1	0	0	0	0	0	0	0	0	1	0	0	1	0	0	0	0	1	0	1	0	0	1	0	0	0	0	0	0	0	0	0	0	0
ENSG00000117697	NSL1	protein_coding	chr1	212726153	212791782	65630	-	0	0	0	0	0	0	0	0	0	0	0	0	0	0	0	0	0	0	0	0	0	0	0	0	0	0	0	0	0	0	0	0	0	1	0	0	0	0	0	1	0	0
ENSG00000203705	TATDN3	protein_coding	chr1	212791828	212816626	24799	+	0	0	1	1	1	1	0	0	0	0	0	0	0	0	0	0	0	0	0	0	0	0	0	0	1	0	0	0	0	0	1	0	0	0	0	0	0	0	0	0	0	0
ENSG00000185523	SPATA45	protein_coding	chr1	212830141	212847649	17509	-	0	0	0	0	0	0	0	0	0	0	0	0	0	0	0	0	0	0	0	0	0	0	0	0	0	0	0	0	0	0	0	0	0	0	0	0	0	0	0	0	0	0
ENSG00000198468	FLVCR1-AS1	lincRNA	chr1	212852108	212858088	5981	-	0	0	0	0	0	0	0	0	0	0	0	0	0	0	0	0	0	0	0	0	0	0	0	0	0	0	0	0	0	0	0	0	0	0	0	0	0	0	0	0	0	0
ENSG00000162769	FLVCR1	protein_coding	chr1	212858255	212899363	41109	+	0	0	0	0	0	0	0	0	0	0	0	0	0	0	0	0	0	0	0	0	0	0	0	0	0	0	0	0	0	0	0	0	0	0	0	0	0	0	0	0	0	0
ENSG00000174606	ANGEL2	protein_coding	chr1	212992182	213015826	23645	-	1	0	0	0	0	0	0	0	0	0	0	0	0	1	0	0	0	0	0	0	0	1	0	0	1	0	0	0	0	0	0	1	0	0	0	0	0	0	0	0	0	0
ENSG00000136643	RPS6KC1	protein_coding	chr1	213051233	213274773	223541	+	0	0	0	1	0	0	0	0	0	0	0	0	0	1	0	0	0	0	0	0	0	0	1	1	0	0	0	0	0	0	0	0	0	0	0	0	0	0	0	0	0	0
ENSG00000230461	PROX1-AS1	processed_transcript	chr1	213817751	213988508	170758	-	0	0	1	0	0	0	0	1	1	0	0	0	0	1	0	0	0	0	0	0	0	0	0	0	0	0	0	0	0	0	0	0	0	0	0	0	0	0	1	0	0	0
ENSG00000117707	PROX1	protein_coding	chr1	213983181	214041502	58322	+	0	1	0	0	0	0	0	0	0	0	0	1	0	1	0	0	0	0	0	1	0	0	0	0	0	1	0	0	0	0	0	0	1	0	0	0	0	0	1	1	0	0
ENSG00000143499	SMYD2	protein_coding	chr1	214281102	214337131	56030	+	0	0	0	0	0	0	0	0	1	0	0	0	0	0	0	0	0	0	0	0	0	0	0	1	0	0	1	0	0	0	0	0	0	1	0	1	0	0	0	0	0	0
ENSG00000152104	PTPN14	protein_coding	chr1	214348696	214552449	203754	-	0	0	0	1	0	0	0	0	0	0	0	0	0	0	0	0	0	0	0	0	0	0	0	0	1	0	0	0	0	1	1	0	0	0	0	1	0	0	0	0	0	0
ENSG00000117724	CENPF	protein_coding	chr1	214603195	214664588	61394	+	0	0	0	0	0	0	0	1	1	0	0	0	0	0	0	0	0	0	0	0	0	0	0	0	0	0	1	0	0	0	0	0	0	0	0	0	1	1	0	0	0	0
ENSG00000082482	KCNK2	protein_coding	chr1	215005775	215237093	231319	+	0	0	0	1	0	0	0	0	1	0	0	0	0	1	0	0	0	0	0	0	0	0	0	0	0	0	0	0	0	0	0	0	0	0	0	0	0	0	0	1	0	0
ENSG00000136636	KCTD3	protein_coding	chr1	215567392	215621807	54416	+	1	0	0	0	0	1	1	0	0	0	0	0	0	1	1	0	0	0	0	1	0	0	0	0	0	0	0	0	0	0	0	1	0	0	0	0	1	0	0	1	0	0
ENSG00000196482	ESRRG	protein_coding	chr1	216503246	217137755	634510	-	0	0	0	0	0	0	0	0	0	0	0	0	0	0	0	0	0	0	0	0	0	0	0	0	0	0	1	0	0	1	0	0	0	0	0	0	0	0	0	0	0	0
ENSG00000092978	GPATCH2	protein_coding	chr1	217426992	217631082	204091	-	0	0	0	0	0	0	1	0	0	0	0	0	0	0	0	0	0	0	1	0	0	0	0	0	0	0	0	0	0	0	0	0	0	0	0	0	0	0	0	0	0	0
ENSG00000162814	SPATA17	protein_coding	chr1	217631324	217871696	240373	+	0	0	0	1	0	0	0	1	0	0	0	0	0	0	0	0	0	0	0	0	0	0	0	1	0	1	1	0	0	0	1	0	0	0	0	0	0	0	0	0	0	0
ENSG00000067533	RRP15	protein_coding	chr1	218285287	218337983	52697	+	0	0	0	0	0	0	0	0	0	0	0	0	0	0	0	0	0	0	0	0	0	0	0	0	0	0	0	0	0	0	0	0	0	1	0	0	0	0	0	0	0	0
ENSG00000232480	TGFB2-AS1	antisense	chr1	218344196	218345678	1483	-	0	0	0	0	0	0	0	0	0	0	0	0	0	0	0	0	0	0	0	0	0	0	0	0	0	0	1	0	0	0	0	0	0	0	0	1	0	0	0	0	0	0
ENSG00000092969	TGFB2	protein_coding	chr1	218346235	218444619	98385	+	0	0	0	1	0	0	0	0	0	0	0	0	0	0	0	0	1	0	0	1	1	0	0	0	0	0	1	0	0	0	0	0	0	0	0	1	0	0	0	0	1	0
ENSG00000228063	LYPLAL1-AS1	antisense	chr1	219086602	219173961	87360	-	0	0	0	0	0	0	0	1	0	0	0	0	0	0	0	0	0	0	0	0	0	0	0	0	0	0	0	0	0	0	1	0	0	0	0	1	1	1	0	0	0	0
ENSG00000143353	LYPLAL1	protein_coding	chr1	219173844	219212865	39022	+	1	0	0	0	0	0	0	0	0	0	0	1	0	0	0	0	0	0	0	0	0	0	0	0	0	1	0	0	0	0	0	1	0	0	0	0	0	0	0	0	0	0
ENSG00000277007		lincRNA	chr1	219270774	219273387	2614	+	0	0	0	0	1	1	1	0	0	0	1	0	0	0	0	0	0	0	0	0	0	0	0	0	0	0	0	0	0	0	0	0	0	0	0	0	0	0	0	0	0	0
ENSG00000215817	ZC3H11B	protein_coding	chr1	219608347	219613145	4799	-	0	0	0	0	0	1	0	0	0	0	0	0	0	0	0	0	0	0	0	0	0	0	0	0	0	0	0	0	0	0	0	0	0	0	0	0	0	0	0	0	0	0
ENSG00000196660	SLC30A10	protein_coding	chr1	219685427	219958647	273221	-	0	0	0	1	0	0	0	0	0	0	0	0	0	0	0	0	1	0	0	0	0	0	0	0	0	0	0	0	0	0	0	0	0	0	0	1	0	0	0	0	0	0
ENSG00000136628	EPRS	protein_coding	chr1	219968601	220046658	78058	-	0	0	0	0	0	0	0	0	0	0	0	0	0	0	0	0	0	0	0	0	0	1	0	1	0	0	0	0	0	0	0	1	0	0	0	0	0	1	0	0	0	1
ENSG00000162813	BPNT1	protein_coding	chr1	220057482	220090462	32981	-	0	1	0	0	0	0	0	0	0	0	0	0	0	0	0	0	0	0	0	0	0	0	0	0	0	0	0	0	0	0	0	0	0	0	0	0	0	0	0	0	0	0
ENSG00000067704	IARS2	protein_coding	chr1	220094102	220148041	53940	+	0	1	0	0	0	0	0	0	0	1	0	0	0	0	0	0	0	0	0	0	0	0	0	0	1	0	0	1	0	0	0	1	0	0	0	0	0	0	0	0	0	0
ENSG00000118873	RAB3GAP2	protein_coding	chr1	220148293	220272454	124162	-	0	0	0	1	0	0	0	0	0	0	0	0	0	0	1	0	0	0	0	0	0	0	0	1	0	0	0	1	0	0	0	0	0	0	0	0	0	0	0	0	0	0
ENSG00000218283	MORF4L1P1	processed_pseudogene	chr1	220253570	220254536	967	+	0	0	1	0	0	0	0	0	0	0	0	0	0	0	0	0	0	0	0	0	0	1	0	0	0	0	0	0	0	0	0	0	0	0	0	0	0	0	0	0	0	0
ENSG00000116141	MARK1	protein_coding	chr1	220528183	220664461	136279	+	0	0	0	0	0	0	0	0	1	1	0	1	0	1	1	0	0	0	0	0	1	0	0	0	0	0	0	0	0	1	1	0	0	0	0	0	0	0	0	0	0	0
ENSG00000233012	HDAC1P2	transcribed_processed_pseudogene	chr1	220625740	220628056	2317	+	0	0	0	0	0	0	0	0	0	0	0	0	0	1	0	0	0	0	0	0	0	0	0	0	0	0	0	0	0	0	0	0	0	1	0	0	0	0	0	0	0	0
ENSG00000162817	C1orf115	protein_coding	chr1	220689845	220699157	9313	+	1	0	0	0	0	0	0	0	1	0	0	0	0	1	0	0	0	0	0	0	0	0	0	1	0	0	0	0	0	0	1	0	1	0	0	0	0	1	0	0	0	0
ENSG00000117791	MARC2	protein_coding	chr1	220748225	220784815	36591	+	0	1	0	1	0	0	0	0	0	0	0	0	0	0	0	1	1	0	0	0	1	0	0	0	0	1	0	1	0	0	0	0	0	0	0	1	0	0	0	0	0	0
ENSG00000186205	MARC1	protein_coding	chr1	220786759	220819657	32899	+	0	0	0	0	0	0	0	0	0	0	0	0	0	1	0	0	1	0	0	0	0	0	0	0	0	0	0	0	0	0	0	0	0	1	0	1	0	0	0	0	0	0
ENSG00000221571	RNU6ATAC35P	lincRNA	chr1	220825620	220826063	444	+	0	0	0	0	0	0	0	0	0	1	0	0	0	0	0	0	0	0	0	0	0	0	0	0	0	0	0	0	0	0	0	0	0	0	0	1	0	0	0	0	0	0
ENSG00000272823		lincRNA	chr1	220828676	220829211	536	-	0	0	0	1	0	0	0	0	0	0	1	0	0	1	0	0	0	0	0	0	0	0	0	1	0	0	0	0	0	0	0	0	0	0	0	0	0	0	1	0	0	0
ENSG00000257551	HLX-AS1	antisense	chr1	220832763	220880140	47378	-	0	0	0	1	0	0	0	0	0	0	0	0	0	1	0	0	0	0	0	0	0	0	0	1	0	0	0	0	0	0	0	0	0	0	0	1	0	0	1	0	0	0
ENSG00000143507	DUSP10	protein_coding	chr1	221701424	221742176	40753	-	0	1	0	0	1	0	0	0	0	0	0	0	0	0	1	0	0	0	0	1	0	0	0	0	0	0	0	0	0	0	0	0	1	0	1	0	1	0	0	1	0	1
ENSG00000143498	TAF1A	protein_coding	chr1	222557902	222589933	32032	-	0	0	0	0	1	0	0	0	0	0	0	0	0	0	0	0	0	0	0	0	0	0	0	0	0	0	0	0	0	0	0	1	0	0	0	0	0	0	0	0	0	0
ENSG00000225265	TAF1A-AS1	antisense	chr1	222589825	222593032	3208	+	0	0	0	0	0	0	0	0	0	0	0	0	0	0	0	0	0	0	0	0	0	0	0	0	0	0	0	0	0	0	1	0	0	0	0	0	0	0	0	0	0	0
ENSG00000154305	MIA3	protein_coding	chr1	222618086	222668012	49927	+	0	0	0	0	0	0	0	0	0	0	0	0	0	0	1	0	0	0	0	1	0	0	0	0	0	0	0	0	0	0	0	0	0	0	0	0	0	0	0	0	0	0
ENSG00000272750		antisense	chr1	222658867	222661512	2646	-	0	0	0	0	0	0	0	0	0	0	0	0	0	0	0	0	0	0	0	0	0	0	0	0	0	0	0	0	0	0	0	0	0	0	0	1	0	0	0	0	0	0
ENSG00000186063	AIDA	protein_coding	chr1	222668013	222713210	45198	-	0	0	0	1	0	0	0	0	0	0	0	0	0	1	0	0	0	0	0	0	0	0	0	0	0	0	0	0	0	0	0	0	0	0	0	0	0	0	0	0	0	0
ENSG00000162819	BROX	protein_coding	chr1	222712553	222735196	22644	+	1	0	0	0	0	0	0	0	0	0	0	1	0	0	0	0	0	0	0	1	0	0	0	0	0	0	0	0	0	0	1	1	0	0	0	0	0	0	1	1	0	1
ENSG00000228106		lincRNA	chr1	222815022	222837384	22363	+	0	0	0	0	1	0	0	0	0	0	0	0	0	0	0	0	0	1	0	0	0	0	0	0	0	0	0	1	0	0	0	0	0	0	0	0	0	0	0	0	0	0
ENSG00000154309	DISP1	protein_coding	chr1	222872271	223005995	133725	+	0	0	0	0	0	0	0	0	0	0	0	0	0	0	0	0	0	1	0	0	1	0	0	0	0	1	0	1	0	0	1	0	0	0	0	0	0	0	0	0	0	1
ENSG00000234523	NDUFB1P2	processed_pseudogene	chr1	222945725	222945900	176	+	0	0	0	0	0	0	0	0	0	0	0	0	0	0	0	0	0	0	0	0	1	0	0	0	0	0	0	1	0	0	0	0	0	0	0	0	0	0	0	0	0	0
ENSG00000187554	TLR5	protein_coding	chr1	223109406	223143282	33877	-	0	0	0	0	0	0	0	0	0	1	0	0	0	0	0	1	0	1	0	0	0	0	0	0	0	0	0	0	0	0	0	0	0	0	0	0	0	0	0	0	0	1
ENSG00000143502	SUSD4	protein_coding	chr1	223220819	223364202	143384	-	0	0	0	1	0	0	0	0	0	0	1	1	1	1	0	0	0	0	0	1	0	0	0	1	0	1	0	1	0	1	0	0	0	0	0	0	0	0	1	0	0	0
ENSG00000162909	CAPN2	protein_coding	chr1	223701593	223776018	74426	+	0	0	0	0	0	0	0	0	0	0	0	0	0	0	0	0	1	0	0	0	0	0	0	0	0	0	0	0	0	0	0	0	0	0	0	1	0	0	0	0	0	0
ENSG00000143514	TP53BP2	protein_coding	chr1	223779899	223845972	66074	-	0	1	1	0	1	0	0	0	0	0	0	0	0	0	0	0	1	0	0	0	0	0	0	0	0	0	0	0	0	0	0	0	0	0	0	1	0	0	1	0	0	0
ENSG00000272645	GTF2IP20	transcribed_unprocessed_pseudogene	chr1	223951394	223992594	41201	-	0	0	0	0	0	0	0	0	0	0	0	0	0	0	0	1	0	0	0	0	0	0	0	0	0	0	0	1	0	0	0	0	0	0	1	0	1	0	0	0	0	0
ENSG00000185495		transcribed_unprocessed_pseudogene	chr1	223992743	224010612	17870	+	0	0	0	0	0	0	0	0	0	0	0	0	0	0	0	1	0	0	0	0	0	1	0	0	0	0	1	0	1	0	0	0	0	0	0	0	0	0	0	0	0	1
ENSG00000278467		lincRNA	chr1	223994262	223995196	935	+	0	0	0	0	0	0	0	0	0	0	0	0	0	0	0	1	0	0	0	0	0	0	0	0	0	0	0	0	0	0	0	0	0	0	0	0	0	0	0	0	0	1
ENSG00000229930		unprocessed_pseudogene	chr1	224030704	224035056	4353	-	0	0	0	0	0	0	0	0	0	0	0	0	0	0	0	0	0	0	0	0	0	0	0	0	0	0	0	0	0	0	0	0	0	0	0	0	0	0	0	0	0	1
ENSG00000143756	FBXO28	protein_coding	chr1	224114087	224162047	47961	+	0	0	0	0	1	1	0	0	0	0	0	0	0	0	0	0	0	0	0	0	0	1	0	0	0	0	0	0	0	0	0	0	0	1	0	1	0	0	0	0	0	1
ENSG00000236773		processed_pseudogene	chr1	224175476	224175706	231	-	0	0	0	0	0	0	0	0	0	0	0	0	0	0	0	0	0	0	0	0	0	0	0	0	0	0	0	0	0	0	0	0	0	0	0	0	0	0	0	0	0	0
ENSG00000143753	DEGS1	protein_coding	chr1	224175756	224193441	17686	+	1	0	0	0	0	0	1	0	0	0	0	0	1	0	0	0	0	0	0	1	0	0	0	0	0	0	0	0	0	0	0	0	0	0	0	0	0	0	0	1	0	0
ENSG00000237101		antisense	chr1	224219613	224228043	8431	+	0	0	0	0	1	1	0	0	0	0	0	0	0	0	0	0	0	0	0	0	0	0	0	0	0	1	0	0	0	0	0	0	0	0	0	0	0	0	0	0	0	0
ENSG00000143748	NVL	protein_coding	chr1	224227334	224330387	103054	-	0	0	0	0	0	0	0	0	0	0	0	0	1	0	0	0	0	0	0	0	0	0	0	0	0	0	0	0	0	0	0	0	0	0	0	0	0	0	0	0	0	0
ENSG00000221406	MIR320B2	miRNA	chr1	224257004	224257141	138	-	0	0	0	0	0	0	0	0	0	0	0	0	0	0	0	0	0	0	0	0	0	0	0	0	0	0	0	0	0	0	0	0	0	0	0	0	0	0	0	0	0	0
ENSG00000143771	CNIH4	protein_coding	chr1	224356850	224379459	22610	+	0	0	0	0	0	0	0	0	0	0	0	0	1	0	0	0	0	0	0	0	0	0	0	0	0	0	0	0	0	0	0	0	0	0	0	0	0	1	0	0	0	0
ENSG00000162923	WDR26	protein_coding	chr1	224385143	224437033	51891	-	0	0	0	0	0	0	0	0	1	0	0	0	0	1	0	0	0	0	1	0	1	0	0	0	0	0	0	1	1	0	0	0	0	0	0	0	0	0	0	0	0	0
ENSG00000266618	MIR4742	miRNA	chr1	224398227	224398311	85	-	0	0	0	0	0	0	0	0	0	0	0	0	1	0	0	0	0	0	0	0	0	0	0	0	0	0	0	0	0	0	0	0	0	0	0	0	0	0	0	0	0	1
ENSG00000143786	CNIH3	protein_coding	chr1	224434660	224740549	305890	+	0	0	0	0	0	0	0	0	1	0	0	0	0	1	0	0	0	0	0	0	0	0	0	0	0	0	0	0	0	0	0	1	0	0	0	0	0	0	0	0	0	0
ENSG00000233384		bidirectional_promoter_lncRNA	chr1	224611404	224616220	4817	-	0	0	0	0	0	0	0	0	1	0	0	0	0	1	0	0	0	0	0	0	1	1	0	0	0	0	0	0	0	0	0	0	0	0	0	0	0	1	0	0	0	0
ENSG00000225334		antisense	chr1	224766900	224773341	6442	+	0	0	0	0	0	0	1	0	0	0	0	0	0	0	0	0	0	0	0	0	0	0	0	0	0	0	0	0	0	1	0	0	0	0	0	0	0	0	0	0	0	0
ENSG00000185842	DNAH14	protein_coding	chr1	224896262	225399292	503031	+	0	0	0	1	0	0	0	0	0	0	1	0	0	0	0	0	0	0	0	0	0	0	0	0	0	0	0	0	0	1	0	0	0	0	0	0	0	0	0	0	0	0
ENSG00000143815	LBR	protein_coding	chr1	225401502	225428925	27424	-	1	0	0	0	0	0	0	0	0	0	0	1	0	1	1	0	0	0	0	1	0	0	0	0	1	0	0	0	0	0	0	1	1	0	0	0	0	1	0	1	0	0
ENSG00000154380	ENAH	protein_coding	chr1	225486835	225653142	166308	-	0	0	1	0	0	0	0	1	0	0	0	0	0	0	0	0	0	0	0	1	1	0	0	0	1	0	1	0	0	0	0	0	0	0	0	1	1	0	0	0	0	1
ENSG00000143742	SRP9	protein_coding	chr1	225777813	225790466	12654	+	1	0	0	0	0	0	0	0	0	0	0	1	0	0	0	0	1	0	1	0	0	0	0	0	0	0	0	0	0	0	0	1	0	0	0	0	0	0	0	0	0	0
ENSG00000143819	EPHX1	protein_coding	chr1	225810092	225845563	35472	+	0	0	0	1	0	0	0	0	0	0	1	0	1	0	0	0	1	0	0	0	0	0	1	1	0	1	0	0	0	0	1	0	0	0	0	1	0	0	0	0	0	0
ENSG00000242861		antisense	chr1	225840883	225846522	5640	-	0	0	0	0	0	0	0	0	0	0	0	0	1	0	1	0	0	0	0	0	1	0	0	0	0	0	0	0	0	0	0	0	1	0	1	0	1	0	0	1	0	0
ENSG00000196187	TMEM63A	protein_coding	chr1	225845536	225882369	36834	-	0	0	0	0	0	0	0	0	0	0	0	1	0	0	1	0	0	0	1	0	0	0	0	0	0	0	0	0	0	0	0	0	1	0	1	0	1	0	0	1	1	0
ENSG00000143811	PYCR2	protein_coding	chr1	225919877	225924340	4464	-	0	0	0	0	0	0	1	0	0	0	0	0	0	1	1	0	0	0	0	0	0	0	0	0	0	0	0	0	0	0	0	0	0	0	1	0	0	0	0	0	0	0
ENSG00000143751	SDE2	protein_coding	chr1	225982702	225999331	16630	-	1	0	0	0	1	0	0	0	0	0	0	1	0	0	1	0	0	1	0	1	0	0	0	0	0	0	0	0	0	0	0	0	0	0	0	0	0	0	0	0	0	0
ENSG00000272562		antisense	chr1	226060712	226061876	1165	-	0	0	0	0	0	0	0	0	0	0	0	1	0	0	0	0	0	0	0	0	0	0	0	0	0	0	0	0	0	0	0	0	0	0	0	0	0	0	0	0	0	1
ENSG00000163041	H3F3A	protein_coding	chr1	226061851	226072001	10151	+	0	0	0	0	0	0	0	0	0	0	0	0	0	0	1	0	0	0	0	1	0	0	0	0	0	0	0	0	0	0	0	0	0	0	0	0	0	1	0	0	0	0
ENSG00000225518		lincRNA	chr1	226083639	226090292	6654	+	0	0	0	0	0	0	0	0	0	0	0	0	0	0	0	0	0	0	0	0	0	0	0	0	0	0	0	0	0	0	0	0	0	0	0	0	0	0	0	0	0	0
ENSG00000182827	ACBD3	protein_coding	chr1	226144679	226186730	42052	-	0	0	0	0	1	0	0	0	0	0	0	0	0	0	0	0	0	0	0	1	0	0	0	0	0	0	0	0	0	0	0	0	0	0	0	0	0	0	0	0	0	0
ENSG00000183814	LIN9	protein_coding	chr1	226231149	226309869	78721	-	0	0	0	0	0	0	0	0	0	0	0	0	0	0	0	0	0	0	0	0	0	0	0	0	0	0	0	0	0	1	0	0	0	0	0	0	0	1	0	0	0	0
ENSG00000143799	PARP1	protein_coding	chr1	226360691	226408079	47389	-	0	0	0	0	1	0	0	0	0	0	0	0	0	0	1	0	0	0	0	0	0	0	0	0	0	0	1	0	0	1	0	0	0	0	1	1	0	0	0	1	0	0
ENSG00000177770	CDKN2AIPNLP1	processed_pseudogene	chr1	226493188	226493489	302	-	0	0	0	0	0	0	0	0	0	0	0	0	0	0	0	0	0	0	0	0	0	0	0	0	0	0	0	0	0	0	0	0	0	0	0	0	0	0	0	0	0	0
ENSG00000203685	STUM	protein_coding	chr1	226548800	226609214	60415	+	0	0	0	0	0	0	0	0	0	0	0	0	0	0	0	0	0	0	0	0	0	0	0	0	0	0	0	0	0	0	1	0	0	1	0	0	0	0	0	0	0	0
ENSG00000143772	ITPKB	protein_coding	chr1	226631690	226739323	107634	-	0	0	1	0	0	0	0	0	0	0	0	0	0	0	1	0	1	0	0	0	0	0	1	0	1	1	0	1	1	0	0	0	1	1	0	1	0	0	0	1	0	0
ENSG00000228382	ITPKB-IT1	sense_intronic	chr1	226656640	226675067	18428	-	0	0	0	0	0	0	0	0	0	0	1	0	0	0	0	1	1	0	0	0	0	0	0	1	0	1	0	1	0	0	0	0	1	0	0	1	0	0	0	0	0	1
ENSG00000143801	PSEN2	protein_coding	chr1	226870184	226896105	25922	+	1	0	0	0	1	0	0	0	0	0	0	1	0	0	0	0	0	0	0	0	0	0	0	0	0	0	0	0	0	0	0	1	0	0	0	0	0	0	0	0	0	0
ENSG00000163050	ADCK3	protein_coding	chr1	226897536	226987545	90010	+	0	0	0	0	0	0	0	0	0	0	0	0	0	0	0	0	0	0	0	0	0	0	0	0	0	0	0	0	0	0	0	1	0	1	0	1	0	0	0	0	0	0
ENSG00000143776	CDC42BPA	protein_coding	chr1	226989865	227318474	328610	-	0	0	0	1	0	0	0	0	0	0	0	0	0	1	0	0	0	0	0	0	0	0	0	1	0	0	0	0	0	0	0	0	1	0	0	0	0	0	0	0	0	1
ENSG00000236636		processed_pseudogene	chr1	227264776	227265207	432	-	0	1	0	0	0	0	0	0	0	0	0	0	0	0	0	0	0	0	0	0	0	0	0	0	0	0	0	0	0	0	0	0	0	0	0	0	0	0	0	0	0	0
ENSG00000181450	ZNF678	protein_coding	chr1	227563543	227677443	113901	+	1	0	1	0	0	0	0	0	0	0	0	0	0	0	0	0	1	0	0	1	1	0	0	0	0	0	0	0	0	0	0	1	1	0	0	0	0	0	0	0	0	0
ENSG00000143740	SNAP47	protein_coding	chr1	227728539	227781231	52693	+	1	0	0	0	0	0	0	0	0	0	0	0	0	1	0	0	0	0	0	0	0	0	0	0	0	0	0	0	0	0	0	1	0	0	0	0	0	0	0	0	0	0
ENSG00000081692	JMJD4	protein_coding	chr1	227730425	227735411	4987	-	0	0	0	0	0	0	0	0	0	0	0	0	0	0	0	0	0	0	0	0	0	0	0	0	0	0	0	0	0	0	0	0	0	0	0	0	0	0	0	0	0	0
ENSG00000276255		lincRNA	chr1	228073909	228076550	2642	-	0	0	0	0	0	0	0	0	0	0	0	0	0	0	0	0	0	0	0	0	0	0	0	0	0	0	0	0	0	0	0	0	0	0	0	0	0	0	0	0	0	1
ENSG00000143761	ARF1	protein_coding	chr1	228082660	228099212	16553	+	1	0	0	1	0	0	1	0	0	0	0	0	0	0	0	0	0	0	0	0	0	0	0	0	0	0	0	1	0	0	1	1	0	0	0	0	0	1	0	0	0	0
ENSG00000143793	C1orf35	protein_coding	chr1	228100726	228105411	4686	-	0	0	0	0	0	0	0	0	0	0	0	0	1	0	0	0	0	0	0	0	0	0	0	0	0	0	0	0	0	0	0	0	0	0	0	0	0	0	0	0	0	0
ENSG00000162910	MRPL55	protein_coding	chr1	228106679	228109312	2634	-	0	0	0	0	0	0	0	0	0	0	0	0	1	0	0	0	0	0	0	0	0	0	0	0	0	0	0	0	0	0	0	0	0	1	0	0	0	0	0	0	0	1
ENSG00000280157		TEC	chr1	228121523	228123771	2249	+	0	0	0	0	0	0	0	0	0	0	0	0	0	0	0	0	0	0	0	0	0	0	0	1	0	0	0	0	0	0	0	0	0	0	0	0	0	0	0	0	0	0
ENSG00000143774	GUK1	protein_coding	chr1	228139962	228148984	9023	+	0	0	0	0	0	0	0	0	0	0	0	0	1	0	0	0	0	0	0	0	1	0	0	0	0	0	0	0	0	1	0	0	0	0	0	0	0	1	0	0	0	0
ENSG00000198835	GJC2	protein_coding	chr1	228149852	228159826	9975	+	0	0	0	0	0	0	0	0	0	0	0	1	1	0	0	0	0	0	0	1	0	0	0	0	0	0	0	0	0	0	0	0	0	0	1	0	1	0	0	1	1	0
ENSG00000203684	IBA57-AS1	lincRNA	chr1	228164086	228165512	1427	-	0	0	0	0	0	0	1	0	0	0	0	0	0	0	0	0	0	0	1	0	0	0	0	0	0	0	0	0	0	0	0	0	0	0	0	0	0	0	0	0	0	0
ENSG00000181873	IBA57	protein_coding	chr1	228165815	228182257	16443	+	0	0	0	0	0	0	0	1	0	1	0	0	0	0	0	0	0	0	0	0	1	0	0	0	1	0	0	0	0	0	0	0	0	1	0	0	0	0	0	0	0	0
ENSG00000162913	C1orf145	protein_coding	chr1	228203506	228213664	10159	-	0	0	0	0	0	0	0	0	1	0	0	0	0	1	0	0	0	0	0	1	0	0	0	0	0	0	0	1	0	0	1	0	0	0	0	0	0	0	0	0	0	0
ENSG00000154358	OBSCN	protein_coding	chr1	228208130	228378874	170745	+	0	0	0	0	0	0	0	0	1	0	0	0	0	1	0	0	0	0	0	1	0	0	0	0	0	0	0	0	0	0	1	1	0	0	0	0	0	0	0	0	0	0
ENSG00000154370	TRIM11	protein_coding	chr1	228393673	228406840	13168	-	1	0	0	0	0	0	0	0	0	0	0	0	0	0	0	0	0	0	0	1	0	0	0	0	0	0	0	0	0	0	1	0	0	1	0	0	0	1	1	0	0	1
ENSG00000231563		antisense	chr1	228407381	228409694	2314	+	0	0	0	0	0	0	0	0	1	0	0	0	0	0	0	0	0	0	0	0	0	0	0	0	0	0	0	0	0	0	0	0	0	1	0	0	0	0	0	0	0	0
ENSG00000162931	TRIM17	protein_coding	chr1	228407940	228416861	8922	-	1	0	0	1	0	0	0	0	1	0	0	0	1	1	1	0	0	0	0	1	1	0	0	0	0	0	0	0	0	0	1	1	1	1	0	0	0	1	0	0	0	0
ENSG00000181218	HIST3H2A	protein_coding	chr1	228456979	228457873	895	-	0	0	0	0	0	0	0	0	1	0	0	0	1	0	0	0	1	0	0	0	0	0	0	1	0	0	0	0	0	0	0	0	0	0	0	0	0	0	0	0	0	0
ENSG00000196890	HIST3H2BB	protein_coding	chr1	228458107	228460470	2364	+	0	0	0	0	0	0	0	1	0	0	0	0	0	0	0	0	0	0	0	0	0	0	0	0	0	0	0	0	0	0	0	0	0	0	0	0	0	0	0	0	0	0
ENSG00000266174	MIR4666A	miRNA	chr1	228462074	228462152	79	+	0	1	0	0	0	0	0	0	0	0	0	0	0	0	0	0	0	0	0	1	0	0	0	0	0	0	0	0	0	0	0	0	0	0	0	0	0	0	0	0	0	0
ENSG00000168159	RNF187	protein_coding	chr1	228487061	228495766	8706	+	1	0	0	0	0	0	0	0	0	0	0	0	0	0	0	0	0	0	1	0	0	0	0	0	0	0	0	0	0	0	0	1	0	1	0	0	0	0	0	0	0	0
ENSG00000183929	DUSP5P1	processed_pseudogene	chr1	228650241	228651379	1139	+	0	0	0	0	0	0	0	0	0	0	0	0	0	1	0	0	0	0	0	0	1	0	0	0	0	0	0	0	0	0	0	0	0	0	0	0	0	0	1	0	0	0
ENSG00000206878		snoRNA	chr1	228652436	228652560	125	+	0	0	1	0	0	0	0	0	0	0	0	0	0	0	0	0	0	0	0	0	0	0	0	0	0	0	0	0	0	0	0	0	0	0	0	0	0	0	0	0	0	0
ENSG00000234975	FTH1P2	processed_pseudogene	chr1	228687415	228687826	412	+	0	0	1	0	0	0	0	0	0	0	0	0	0	0	0	0	0	0	0	0	1	0	0	0	0	0	0	0	0	0	0	0	0	0	0	0	0	1	0	0	0	0
ENSG00000116574	RHOU	protein_coding	chr1	228735077	228746669	11593	+	1	0	0	0	1	0	1	0	0	0	0	1	0	0	1	0	0	0	0	1	0	0	0	0	0	0	0	0	0	0	0	0	1	0	1	0	0	1	1	1	0	0
ENSG00000177788		lincRNA	chr1	229258281	229271028	12748	-	0	0	0	0	0	0	0	0	0	0	0	0	0	0	0	0	0	0	0	0	0	0	0	0	0	0	0	0	0	0	0	0	0	0	0	0	0	0	0	0	0	0
ENSG00000168118	RAB4A	protein_coding	chr1	229271062	229305894	34833	+	0	0	0	1	0	0	0	0	0	0	0	0	0	0	0	0	1	0	0	0	0	0	0	0	0	0	0	0	0	0	0	0	0	0	0	1	0	1	0	0	0	0
ENSG00000237481		antisense	chr1	229319403	229323087	3685	+	0	0	0	0	0	0	1	0	0	0	0	0	0	0	0	0	0	0	0	0	0	0	0	0	0	0	0	0	0	0	0	0	0	0	0	0	0	0	0	0	0	0
ENSG00000154429	CCSAP	protein_coding	chr1	229321005	229343294	22290	-	0	0	0	0	0	0	0	0	0	0	0	0	0	0	0	0	0	0	0	0	0	0	0	1	0	0	0	0	1	0	0	0	0	1	0	0	0	1	0	0	0	1
ENSG00000143632	ACTA1	protein_coding	chr1	229431245	229434098	2854	-	0	0	0	0	0	0	0	0	1	0	0	0	1	0	0	0	0	0	0	0	0	0	0	0	1	0	0	0	0	0	0	0	0	0	0	0	0	0	0	0	0	0
ENSG00000069248	NUP133	protein_coding	chr1	229440260	229508341	68082	-	0	1	0	1	0	0	0	0	0	0	0	0	0	0	0	0	0	0	0	0	0	0	0	0	0	0	0	0	0	0	0	1	0	0	0	0	0	1	0	0	0	1
ENSG00000135776	ABCB10	protein_coding	chr1	229516582	229558695	42114	-	0	1	0	0	0	0	0	0	0	0	0	0	0	0	0	0	0	0	0	0	0	0	0	0	0	0	0	0	0	0	0	1	0	1	0	1	0	1	0	1	0	0
ENSG00000199672	RNU4-21P	snRNA	chr1	229535064	229535189	126	-	0	0	0	0	0	0	0	0	0	0	0	0	0	0	0	0	0	0	0	0	0	0	0	0	0	0	0	0	0	0	0	0	0	0	0	0	0	0	0	0	0	0
ENSG00000135801	TAF5L	protein_coding	chr1	229593111	229626047	32937	-	0	0	0	1	0	0	0	0	0	0	0	0	0	0	0	0	0	0	0	0	0	0	1	0	0	0	0	0	0	0	0	0	0	0	0	0	0	0	0	0	0	1
ENSG00000135763	URB2	protein_coding	chr1	229626234	229660199	33966	+	0	0	0	0	0	0	0	1	0	0	0	0	0	0	0	0	0	0	0	0	0	0	0	0	0	0	0	0	0	0	0	0	0	0	0	0	0	0	0	0	0	0
ENSG00000228058		lincRNA	chr1	230002730	230007162	4433	+	0	0	0	0	1	0	0	0	0	1	0	0	0	0	0	0	0	1	0	0	0	0	0	0	0	0	0	0	0	0	0	0	0	0	0	0	0	1	0	0	1	0
ENSG00000143641	GALNT2	protein_coding	chr1	230057990	230282124	224135	+	0	0	0	1	0	0	0	0	0	0	0	0	0	0	0	0	1	0	0	0	0	0	0	0	0	0	0	0	0	0	0	0	0	1	0	1	0	0	0	0	0	0
ENSG00000177614	PGBD5	protein_coding	chr1	230314482	230426371	111890	-	0	0	0	1	0	0	0	0	0	0	0	1	0	0	0	0	0	0	0	1	0	0	0	0	0	0	0	0	0	0	1	1	0	0	0	0	0	0	1	0	0	0
ENSG00000282564		lincRNA	chr1	230426491	230436822	10332	+	0	0	0	0	0	0	0	0	0	0	0	0	0	0	0	0	0	0	0	0	0	0	0	0	0	0	0	0	0	0	0	0	0	0	0	0	0	0	0	0	0	0
ENSG00000135775	COG2	protein_coding	chr1	230642489	230693982	51494	+	0	0	0	0	0	0	0	0	0	0	0	0	0	0	0	0	0	0	0	0	0	0	0	0	0	0	0	0	0	0	1	1	0	0	0	0	0	0	0	0	0	0
ENSG00000135744	AGT	protein_coding	chr1	230702523	230714297	11775	-	0	0	0	0	0	0	0	1	0	0	0	0	0	0	1	0	1	0	0	0	0	0	0	0	1	0	0	0	0	0	0	0	0	0	0	1	0	0	0	0	0	0
ENSG00000119280	C1orf198	protein_coding	chr1	230837119	230869589	32471	-	1	1	1	0	0	0	0	0	0	0	0	1	0	0	1	0	1	0	0	1	0	0	0	0	0	0	0	0	0	0	0	0	1	0	1	1	1	0	1	1	0	0
[truncated: 20,357 more rows]
[truncated: 27 more columns]
