# Supplementary material for: Dopamine signaling enriched striatal gene set predicts striatal dopamine synthesis and physiological activity in vivo
Source: Nat Commun. 2024 Apr 30;15:3342. doi: 10.1038/s41467-024-47456-5 (PMC11061310; doi:10.1038/s41467-024-47456-5)
Supplement: Supplementary file 7 — Supplementary Data 4 [file 41467_2024_47456_MOESM7_ESM.xlsx]

## Sheet: LIBD_postmortem
Dx	Race	Sex	Age	PMI	RIN_caudate	totalAssignedGene_caudate	rRNA_rate_caudate	mitoRate_caudate	RIN_dlpfc	totalAssignedGene_dlpfc	rRNA_rate_dlpfc	mitoRate_dlpfc	RIN_hippo	totalAssignedGene_hippo	rRNA_rate_hippo	mitoRate_hippo	GE_1	GE_2	GE_3	GE_4	GE_5	GE_6	GE_7	GE_8	GE_9	GE_10	PRS1.PGC2	PRS6.PGC2	PRS1.PGC3	PRS6.PGC3	C1	C2	C3	C4	C5	C6	C7	C8	C9	C10	C11	C12	C13	C14	C15	C16	C17	C18	C19
Control	AA	M	0.2492	36.5	6.3	0.39864	5.10348e-05	0.0353354	8.9	0.363993	3.78234e-05	0.00867114	6.2	0.461821	1.2586e-05	0.176105	-0.0803919	-0.00326477	0.00376083	1.07638e-06	0.00217164	-0.00124139	0.00305716	0.00251862	0.00146565	0.000327007	-0.293758	9.3973	-0.00141661	-0.000733048	1.07067	0.030336	0.0532791	-0.902487	0.223089	0.712519	-0.088827	-0.0785602	-0.0468543	-0.0359854	0.598433	0.0776523	-0.344352	0.0951292	-0.211344	0.161461	-0.536465	-0.39592	0.354179
Control	CAUC	M	0.2902	9.5	6.8	0.361482	0.000118058	0.0487844	7.1	0.299035	3.79266e-05	0.0140778	6.1	0.439604	3.61609e-05	0.222219	0.0289682	-0.00429828	0.00229265	-0.00307014	0.00778962	-0.00384799	0.00444695	0.00509289	-0.00345111	-0.00114282	-0.909011	-21.4038	-0.00537762	-0.00117692	-0.106877	0.377754	0.706628	-0.901676	0.130203	0.54978	-0.346003	0.200549	-0.494548	-0.00192191	0.673322	0.328964	-0.907956	0.752924	-0.754302	0.328437	-0.353326	-0.437886	0.443306
Control	CAUC	M	0.3258	22	8.7	0.584224	6.38873e-05	0.0416587	8.1	0.405831	3.86064e-05	0.0288174	8.5	0.510491	3.65991e-05	0.204291	0.0280675	-0.00299125	0.00299709	-0.00406691	0.00129509	0.00299207	-0.00928044	0.00279659	0.00276132	-0.000552067	-0.540606	-18.3484	-0.00559323	-0.00108201	-0.154542	0.160693	-0.390843	-0.263593	-0.684841	0.436193	-0.411502	0.101371	-0.135498	-0.0924848	0.677615	-0.340591	0.179154	-0.224713	-0.263368	-0.0523746	0.236793	-0.0618414	0.841586
Control	AA	M	0.408	59.5	6.4	0.341616	9.2876e-05	0.0777341	7.7	0.380753	5.66441e-05	0.00985321	6.8	0.432413	3.68519e-05	0.144862	-0.079513	-0.00275252	0.00271304	0.000332679	-0.00352651	0.00201544	-0.00319959	-0.001637	0.00291941	0.00260693	-0.675344	11.3851	-0.00394	-0.000915048	0.642771	-0.090298	0.513099	-0.743184	0.0449095	0.531859	-0.414303	0.272127	-0.741609	-0.0901145	0.6054	0.415146	-0.248555	-0.524469	-0.373968	0.26995	-0.206804	-0.227215	0.823341
Control	CAUC	F	1.624	18	7.4	0.54682	6.31056e-05	0.0637645	8.2	0.371673	3.71978e-05	0.0235496	8.4	0.505809	2.96291e-05	0.23725	0.0289379	-0.00352108	0.00332139	-0.00654894	0.0113581	-0.00742192	0.00664286	0.00070214	-0.000255296	0.00180152	-0.478709	-21.4897	0.000111555	-0.000958079	0.577526	0.0760922	-0.373856	-0.302902	-0.684721	0.538023	0.47657	0.0433967	-0.137193	-0.206749	0.405092	0.611298	0.181623	-0.485027	0.621642	-0.140934	-0.32932	-0.0759222	0.685784
Control	AA	F	2.023	21	7.1	0.510782	7.622e-05	0.0575784	8.6	0.41916	3.33207e-05	0.0198238	8.8	0.526532	1.52747e-05	0.230736	-0.0834611	9.52351e-05	0.00195115	-0.0019979	-0.000557183	0.000168544	-0.00494639	-0.00276207	0.000664251	0.00245673	-0.506156	11.4659	-0.00257222	-0.000677663	-0.530634	-0.136402	-1.06407	-0.203988	-0.461674	0.301685	-0.71947	-0.146804	-0.401238	-0.212246	0.350061	0.611891	0.266245	-0.515382	-0.00291526	0.045085	-0.234291	-0.151954	0.619476
Control	CAUC	M	3.045	44.5	6.4	0.507644	4.07237e-05	0.106705	7.1	0.358126	8.78766e-05	0.0219431	7.2	0.520657	2.48471e-05	0.234306	0.0274086	-0.00207722	0.00248746	0.0078046	-0.00122507	0.00439218	0.00297977	-0.00362208	0.0102023	0.00484519	-0.583597	-19.1466	-0.00459786	-0.00105711	-0.0031317	0.276968	1.7298	-2.40292	-0.15484	-0.643306	-0.433974	0.790037	0.324232	0.0342191	0.0177048	0.443685	0.248574	0.0411597	-0.0772688	0.0684441	-0.238672	0.649469	-0.143808
Control	CAUC	F	13.1	34.5	8.6	0.582566	3.47317e-05	0.0746842	8.8	0.522964	2.51917e-05	0.0372953	8.6	0.59639	1.19185e-05	0.318553	0.0277275	-0.00305147	0.00350076	-0.00147304	4.87621e-05	0.00315217	0.00201756	0.00526873	-0.00688613	-0.00172324	-0.377624	-17.5413	0.00221277	-0.00120087	-0.66018	-0.304366	-0.849058	0.0995842	-0.371245	0.179954	-1.34359	-0.284662	-0.382658	-0.286637	0.0809626	0.304959	0.910253	-0.623192	0.200755	-0.103598	0.0273831	0.17396	-0.0921291
Control	CAUC	F	15.16	26	9.2	0.547423	0.000119614	0.0294193	7.9	0.427482	2.39086e-05	0.0238788	7.8	0.517511	2.98337e-05	0.19083	0.0276399	-0.00239079	0.00329038	-0.000818627	0.00383396	0.00554863	-0.00253534	0.00915222	-0.00416654	-0.0003897	-0.44125	-20.0364	-0.00388442	-0.00109259	-0.294111	-0.418311	-0.316822	-0.352679	-0.438704	-0.082749	-0.251747	-0.42508	-0.216868	-0.0956616	0.0467108	0.369026	1.17352	0.624731	0.250509	-0.0336136	0.394324	-0.165541	0.167622
Control	AA	M	17.21	38	8.4	0.527192	5.23328e-05	0.028639	8.8	0.4231	3.45917e-05	0.0152663	7.9	0.510408	2.22936e-05	0.219871	-0.0785071	-0.00237689	0.00365915	-0.00101713	0.000355035	0.00103501	-0.00123289	0.00280183	-0.000454015	0.00104894	-0.395178	10.8802	-0.00111562	-0.000752165	-0.208686	0.445152	-0.112333	-0.142876	0.168271	-0.0640978	-0.389079	-0.023175	0.371375	-0.168164	0.122756	0.150045	0.0526234	-0.19082	-0.546435	-0.176207	0.189677	-0.118944	0.0232354
Control	CAUC	M	18.41	43.5	7.1	0.536771	3.22866e-05	0.0310927	6.9	0.402925	4.3148e-05	0.0281872	8.4	0.510592	1.81342e-05	0.246879	0.0277014	-0.00156214	0.00300161	-0.00586321	0.0013818	-0.000393101	-0.00567817	-0.00330025	0.00285777	-0.000465078	-0.325923	-16.0101	-0.00339155	-0.000923858	-0.83762	-0.149152	-0.0273487	-0.102366	0.0317868	-0.0324364	-0.326338	-0.184807	-0.0669644	-0.0940527	0.279254	0.176695	0.0116516	0.447347	-0.363146	-0.0432739	0.052655	0.188699	-0.0451299
Control	AA	F	19.69	19	7.5	0.543189	4.82981e-05	0.0358266	8	0.435591	3.62477e-05	0.0197048	8.7	0.574958	1.57876e-05	0.270133	-0.0723413	-0.00378554	0.00377806	0.0110852	-4.06656e-05	0.00570475	0.00286938	-0.00413677	-1.14774e-05	-0.00145781	0.0870066	6.54023	-0.0077355	-0.000877004	0.122891	-0.194315	-0.428381	0.133681	-0.293557	0.143212	0.205236	-0.708494	0.285912	-0.334178	-0.0629314	0.229916	0.272591	0.0534614	0.466491	-0.12174	0.117865	-0.26287	-0.515936
Control	AA	M	20.77	25.5	9.7	0.501175	5.73859e-05	0.0190416	8.7	0.251668	2.61446e-05	0.0324667	7.1	0.481783	1.1972e-05	0.197406	-0.0755414	-0.00214612	0.00282475	-0.00247659	0.00646602	-0.00286844	0.00396757	0.00676616	0.00425148	0.000320187	-0.386426	9.25968	-0.0032279	-0.000725728	0.163027	-0.084015	0.578891	-0.191209	0.144035	-0.054504	-0.334236	-0.207746	0.286821	0.38632	0.101107	0.27582	-0.321972	0.414143	0.208741	-0.0970224	-0.0908969	-0.601011	-0.0568312
Control	CAUC	M	20.85	32	7.2	0.49228	0.000192748	0.0218694	7.8	0.450903	7.18137e-05	0.0253653	8.1	0.532513	1.54126e-05	0.234283	0.0262863	-0.00458529	0.00221128	-0.00929252	0.00205082	0.00663757	-0.00671507	0.011823	0.00344826	-0.00205486	-0.124085	-16.6183	-0.00404954	-0.00117095	0.597547	-0.282798	-0.329251	-0.0236557	0.0150422	-0.0991012	0.582548	-0.0989637	0.28459	-0.173753	0.183907	0.178364	0.684321	0.728316	-0.139378	-0.282025	0.0891625	-0.172013	-0.309167
Control	AA	M	21.01	28.5	7.3	0.527367	6.623e-05	0.0698107	7.2	0.412261	3.49461e-05	0.017247	8.2	0.449053	7.77124e-05	0.158861	-0.0683712	-0.00288919	0.00235149	-0.0057212	-0.00325927	-0.00455417	-0.000986879	-0.00625105	0.0013814	0.00265811	-0.128389	7.13737	-0.00172795	-0.0008484	-0.566743	-0.220503	-0.082684	-0.136263	-0.164979	0.112663	0.0570063	0.280199	-0.347019	-0.13886	-0.0693866	0.636322	0.764351	-0.051409	0.197112	-0.0440256	0.120154	0.133964	0.0755658
Control	AA	F	21.53	25	9.7	0.50503	4.40316e-05	0.0327543	8	0.438896	2.15959e-05	0.0180863	8.6	0.543193	1.03428e-05	0.239508	-0.0644587	-0.00159641	0.0041559	-0.00195242	0.00530413	0.000467529	0.00162448	0.0041516	0.00546211	0.00104549	-0.414976	6.35637	-0.00648489	-0.00100055	-0.43975	-0.133138	-0.555759	0.11166	0.33617	0.23754	-0.75557	-0.0920464	0.256259	-0.187871	-0.0629471	0.234143	0.534929	-0.288419	0.0637609	0.0379007	0.0291239	-0.196627	-0.247311
Control	AA	M	22.16	32.5	9	0.588373	3.98549e-05	0.0530556	8.7	0.445069	2.76612e-05	0.0256529	8.4	0.498827	1.71479e-05	0.231437	-0.0468442	-0.00365261	0.00339129	0.000827423	0.00100271	0.000614532	-0.000194174	0.00268783	-0.00330354	0.000140546	-0.305042	1.25883	-0.00884867	-0.000906777	0.119564	-0.136911	0.279329	0.179517	-0.758905	0.093	0.0652505	0.0215937	-0.258502	-0.19512	-0.249457	0.130256	-0.189972	-0.212594	-0.0784419	-0.113137	-0.473458	-0.0999908	0.496715
Control	AA	M	22.71	38.5	7.4	0.585825	3.33477e-05	0.0342315	8.1	0.400165	3.74915e-05	0.0302469	7.4	0.479759	3.78689e-05	0.230194	-0.0820648	-0.00291544	0.00125104	-0.00351421	0.00199817	-0.00644798	0.00627015	-0.00400972	-0.00375358	0.00198136	-0.0200878	8.75879	0.00473462	-0.00060898	-0.298392	0.245388	0.463233	0.143479	-0.473837	0.220698	0.410044	-0.100701	0.148717	-0.016685	0.0921633	0.595558	-0.109056	0.382178	0.232313	-0.113494	0.110729	-0.0889024	-0.249828
Control	CAUC	M	23.22	18.5	7.4	0.396834	0.000209238	0.0250895	7.8	0.435918	3.72986e-05	0.0216067	7.1	0.503633	2.43338e-05	0.234129	0.0262651	0.00129212	-0.0289452	0.00505169	0.00866336	-0.00277179	0.00235526	0.00169913	-0.0031653	-0.000222387	-1.04939	-20.3775	-0.00604564	-0.00123039	-0.0690903	-0.245511	-0.464821	-0.0342015	0.361807	-0.0998276	-0.0617695	-0.235188	-0.431604	0.474501	-0.0447537	-0.0135678	0.049069	0.891277	-0.301738	0.230158	-0.100179	0.202239	-0.0681725
Control	CAUC	M	24.61	36	9.2	0.499471	4.40686e-05	0.0466959	7.5	0.437319	2.3884e-05	0.0240878	6.9	0.499653	2.71057e-05	0.229473	0.0248541	0.000580425	0.00390036	-0.00239287	-0.00297458	-0.00083765	0.0091646	0.00702891	0.00154935	0.00167563	-0.525764	-17.5899	-0.00164366	-0.00092283	0.686069	-0.21202	-0.925056	0.11279	0.210597	-0.106087	0.211047	-0.118023	-0.110264	-0.168483	-0.145522	0.341023	0.136464	0.0503098	0.129419	0.0634352	0.130403	0.454706	0.243415
Control	AA	M	24.79	43.5	9.5	0.578277	2.2712e-05	0.0337477	8.3	0.435204	3.96136e-05	0.0212196	8.5	0.507907	1.87596e-05	0.231986	-0.0698905	-0.00308475	0.00326287	-0.0030641	0.00308862	-0.000766184	0.000446279	0.00292328	-0.00386266	0.00104058	-0.354315	5.18334	-0.0046986	-0.000980484	-1.27313	-0.111832	0.5174	-0.0263539	-0.200571	-0.25095	0.731969	-0.150508	0.211846	-0.0691894	0.037227	0.112201	-0.842684	0.328233	0.204802	-0.0781104	0.449005	0.0581092	-0.126946
Control	AA	M	24.84	14.5	7.8	0.536394	4.38852e-05	0.0450258	8.8	0.480141	3.60101e-05	0.0188352	8.8	0.498827	2.82388e-05	0.234371	-0.0528549	-0.00419343	0.00333525	-0.00318952	-0.00016115	0.00272861	-0.00738747	0.0045741	0.00585166	0.00264032	-0.556574	-1.4468	-0.0027726	-0.00104594	-0.159512	0.116673	0.01885	-0.18539	-0.343195	-0.146031	-0.10041	0.511453	-0.0975528	-0.160602	0.322996	0.230494	0.473529	-0.0732945	0.157393	-0.166997	-0.119052	-0.0290356	-0.106261
Control	AA	M	25.82	31	8.6	0.580295	3.67047e-05	0.0294187	7.8	0.38882	2.45003e-05	0.0163798	8.6	0.526518	2.63738e-05	0.216638	-0.0735332	-0.00400422	0.00280109	0.00596009	-0.00193555	0.00464909	-0.00173353	-0.000589267	-2.47437e-05	0.00210563	-0.519603	6.51041	-0.0033266	-0.00101366	-0.623907	0.0124482	-0.0105861	0.235557	-0.0833654	0.12981	-0.176512	-0.0662572	0.339479	-0.171481	-0.147655	0.590932	0.311475	-0.250261	0.482544	-0.140068	0.104066	-0.218908	-0.323124
Control	AA	F	26.18	42	6.4	0.539935	2.29389e-05	0.0236774	9.6	0.48006	2.56284e-05	0.0186899	8.6	0.512439	1.732e-05	0.202686	-0.0658635	-0.000592877	0.0028202	-0.00374052	0.00132516	-0.00233035	0.000728652	-0.000453578	-0.00236664	0.00254203	-0.0192444	5.14904	-0.0033749	-0.000822724	0.315901	0.163781	-0.527962	0.122315	0.0717286	-0.102369	-0.0981122	-0.40469	-0.0144786	-0.0682854	0.128269	0.413413	0.347741	0.281688	0.397429	0.00594203	0.0323732	0.366726	-0.101968
Control	CAUC	F	26.51	40	8.9	0.490894	7.97345e-05	0.0463426	8.1	0.430197	1.66405e-05	0.0187275	8.5	0.546778	1.35314e-05	0.246921	0.027256	-0.00337481	0.000888359	-0.00351839	-0.0042432	-0.000843986	-0.00372055	-0.00607679	-0.00306738	0.00104835	-0.558268	-18.879	-0.00568349	-0.00119017	0.440496	-0.0980484	-0.558099	-0.0677302	-0.263413	-0.0257651	-0.134222	0.00830487	0.00935289	-0.070131	0.0620987	-0.29465	0.773947	-0.334612	0.6245	-0.0987247	0.0282798	-0.144713	-0.0321336
Control	CAUC	M	27.48	19.5	9.1	0.648477	2.41549e-05	0.0384754	8.6	0.450921	4.76855e-05	0.0222455	7.8	0.62327	5.04626e-06	0.381432	0.0271328	-0.00345945	0.0013368	-0.00648874	-0.00165426	-0.00579134	-7.24263e-05	-0.00499046	-0.00487957	0.00338429	-0.531907	-15.4587	-0.00298417	-0.000927519	-0.422127	-0.118664	0.694421	0.000703163	-0.33624	-0.0285112	0.637481	-0.0613573	0.557832	-0.0940271	0.0551682	0.432028	0.361049	0.414162	-0.0775802	-0.12509	-0.380643	0.0707579	0.119491
Control	CAUC	M	28.35	19	7.3	0.608206	2.17579e-05	0.0357916	7.5	0.502294	0.000101511	0.0268316	8.7	0.543806	2.14034e-05	0.268434	0.0243506	-0.0056987	0.00339958	-0.00432631	-0.00295874	-0.00267239	-0.00117947	0.00104002	-0.000562607	0.000653683	-0.17924	-16.8115	-0.00305512	-0.00117078	-0.280222	-0.14338	0.248306	-0.0157564	-0.207429	0.0934288	0.232436	-0.149072	-0.0910341	-0.142807	0.157962	0.406497	0.245762	0.16083	0.33055	-0.031667	-0.0323183	0.114523	0.152771
Control	AA	M	29.81	29.5	9.2	0.623425	2.4664e-05	0.0400233	8.4	0.428905	2.92227e-05	0.021389	8.8	0.557368	1.84953e-05	0.245371	-0.0767521	-0.00328862	0.00216675	-0.00295727	-0.00391067	-0.000944238	-0.00313196	-0.00513759	-0.00251527	-0.00126493	-0.334871	11.6824	-0.00222738	-0.000848377	-0.632686	-0.147797	0.633448	0.15699	-0.760495	0.083222	-0.23091	-0.121008	-0.0713547	-0.174791	-0.0753301	0.250305	0.571816	-0.310857	-0.0456027	-0.213907	-0.280331	-0.42602	0.560817
Control	CAUC	M	30.01	22	7.6	0.564122	2.18629e-05	0.0219216	8.8	0.494603	1.95171e-05	0.0419885	9.1	0.531991	1.33434e-05	0.269761	0.0292735	-0.00457833	0.00203478	0.00490348	-0.000134492	-0.00212471	-0.000244701	-0.00833884	-0.00153499	0.00304942	-0.875235	-15.3347	-0.00527482	-0.00124605	-0.399594	-0.36418	0.678199	-0.0359058	-0.297899	-0.514708	0.222869	-0.279185	0.318313	0.00503584	0.032612	-0.184899	-0.180647	-0.113079	-0.522429	-0.106675	-0.0148699	-0.151372	-0.11362
Control	AA	F	30.48	32.5	7.4	0.490728	2.90659e-05	0.01966	7.9	0.488702	8.94014e-05	0.0268354	8.2	0.52429	1.16932e-05	0.233623	-0.0801864	-0.0024838	0.00333746	-0.000211618	-0.00139901	-0.00026542	-0.00213736	-0.00256886	-6.5863e-05	0.00311231	-0.247472	11.4249	-0.00014564	-0.000863319	0.503131	-0.336571	-0.127339	0.0296285	0.156562	0.400183	-0.539745	-0.211736	0.0536143	0.00850842	0.0632653	-0.216204	0.488744	-0.0349078	0.721714	0.103114	0.118309	0.201096	-0.0196996
Control	AA	M	31.6	34.5	7.6	0.552128	4.19969e-05	0.0394641	8.7	0.43107	3.11093e-05	0.0254801	8.7	0.499757	1.53753e-05	0.222055	-0.0792328	-0.00201181	0.00260012	-0.00159085	-0.00035398	0.000199139	-0.0017118	-0.000879582	0.00110257	-0.00163469	-0.255242	5.40414	-0.00469998	-0.000938976	0.230927	0.344234	-0.318325	0.00397557	-0.262921	0.0942384	-0.029306	-0.402065	0.0277027	-0.0911423	-0.245467	-0.017859	0.0337932	-0.0442161	0.184872	-0.0494282	-0.284596	0.104064	0.500684
Control	CAUC	M	33.24	30.5	9.3	0.528953	3.67163e-05	0.0331307	8.3	0.411117	4.43676e-05	0.0254624	7	0.566745	7.866e-06	0.316693	0.0261721	-0.0035855	0.00262844	-0.00417012	0.00674858	-0.0024919	0.00552308	0.0111928	0.00355806	0.0012666	-0.390756	-14.3532	-0.000519956	-0.000971766	0.736536	-0.0703498	-0.304859	0.0523915	-0.133791	-0.436321	0.146638	-0.0895605	-0.0643097	-0.145582	0.0827139	0.076134	-0.0910496	0.221191	0.141494	0.0383449	0.257263	-0.234016	0.852373
Control	CAUC	M	34.23	13.5	9.4	0.444705	8.66717e-05	0.0371661	8.3	0.483023	3.06809e-05	0.020905	8.4	0.521339	2.48581e-05	0.234584	0.0270584	-0.00309776	0.00218541	0.000893259	0.000154991	0.00514365	-0.00774843	0.000686974	0.00435411	-0.000954144	-0.46574	-15.9124	-0.00656673	-0.0010649	0.726004	0.0794906	-1.1221	-0.817917	-6.67692e-07	0.304677	1.21402	0.0641805	-0.289096	0.954913	0.336631	0.298859	0.224126	-0.225514	0.245065	0.0912659	-0.169319	-0.462112	-0.224997
Control	CAUC	M	34.32	39.5	8	0.451511	7.60246e-05	0.0464916	6.8	0.408802	6.79642e-05	0.0240276	8	0.552533	8.67443e-06	0.289032	0.0247223	-0.000396021	0.00286111	0.0022777	-0.00780352	-0.00147485	0.0105213	0.00401286	0.0019144	-0.00166322	-0.325588	-18.021	-0.00783955	-0.00118306	0.937655	-0.305942	-1.78771	0.155735	0.231307	-0.687656	0.722256	-0.266698	-0.548288	-0.118199	0.114387	0.3525	-0.304431	-0.0993413	-0.270086	0.0800573	0.103323	0.0720819	-0.367674
Control	CAUC	M	34.56	36	8	0.512858	5.98594e-05	0.0364279	8.3	0.461891	6.39419e-05	0.0178867	9.5	0.52342	5.49731e-05	0.220764	0.0268395	0.00176847	-0.0300048	-0.00711815	0.00155077	-0.00390646	-0.00132917	-0.00373315	-0.00312375	0.000210065	-0.752525	-21.1922	-0.00658396	-0.00111555	-0.205923	0.0996024	-0.710642	0.0352225	0.162455	0.163632	-0.3471	-0.117631	0.179601	-0.0184001	-0.107406	-0.192968	0.14899	-0.09908	-0.102128	0.0609515	0.171472	0.0992639	-0.201433
Control	AA	M	34.57	21.5	7.9	0.534891	4.45913e-05	0.0309369	8.1	0.458597	5.52221e-05	0.0194688	7.4	0.523201	0.000137527	0.266331	-0.0654181	0.000907743	-0.0256289	-0.0017986	0.000154913	0.00175892	-0.00283913	0.00073824	-0.00153186	0.000166312	0.0556855	8.71837	-0.0037908	-0.00086876	-0.187642	0.0238616	-0.306865	-0.00434684	0.205959	0.356341	-0.19734	-0.324346	0.177835	-0.0124673	0.120846	-0.156897	-0.0592728	-0.314898	0.577897	-0.115026	0.26777	-0.0331192	-0.447545
Control	AA	M	34.76	47	7.4	0.474074	5.49659e-05	0.0185778	8.6	0.504959	3.12346e-05	0.0181596	7.8	0.555499	8.52578e-06	0.256677	-0.0772296	-0.00314353	0.00206544	0.00477362	-0.00171959	-0.00216227	0.000910079	-0.00795172	0.00275278	0.00252113	-0.275246	7.43632	-0.00354887	-0.000818066	-0.00959243	-0.193762	-1.62589	0.0916122	0.587166	0.0335488	0.391196	-0.251504	0.387496	-0.0111894	0.0341377	0.194076	-0.169418	-0.309444	0.282939	-0.0961898	0.0433329	0.216311	-0.724335
Control	AA	F	35.21	21.5	6.9	0.403105	6.19037e-05	0.0629606	6.3	0.365069	6.6571e-05	0.022051	6.6	0.477625	0.000124749	0.196345	-0.0811749	0.00166459	-0.0247005	0.000748076	0.00196547	-0.000525306	0.00103069	-0.000200671	0.000316338	0.00343679	-0.554344	8.84383	-0.00561012	-0.000841034	0.276731	-0.149345	1.97501	-0.00912787	0.475578	0.333702	-0.261795	0.0771944	-0.267813	-0.280342	0.168687	-0.226543	0.170632	0.0856439	-0.151229	0.423156	0.0295359	0.74058	0.570585
Control	AA	M	35.24	55.5	9.4	0.52	2.79592e-05	0.0225892	8	0.390654	7.18117e-05	0.0323278	8.1	0.474699	1.63009e-05	0.21019	-0.0630697	-0.00346351	0.00262462	0.00346873	0.00276119	0.000140322	0.00507316	0.00137413	0.00421303	-0.00148597	-0.305115	6.9075	-0.000457314	-0.000817709	-0.0624985	-0.0005434	0.108107	0.0292794	-0.0468622	0.0994458	-0.176737	0.0266903	-0.141925	0.225068	0.0372841	-0.101292	-0.314644	-0.0911696	-0.0737085	0.0206124	-0.0521354	0.298456	-0.144617
Control	AA	F	36.48	32	8.7	0.503687	5.58872e-05	0.0305819	8.3	0.478428	5.89285e-05	0.020439	8.7	0.547044	8.8847e-06	0.257487	-0.0521413	-0.0042152	0.00322426	-0.00435981	-0.0016277	-0.00168291	-0.00402098	0.000476585	0.000240844	-0.0014125	-0.627881	4.17709	-0.0023916	-0.000789335	1.03714	0.19627	-1.1695	0.115101	0.382726	0.0219392	-0.544687	-0.10865	0.770259	-0.0906563	-0.178952	0.0180633	0.184062	-0.483697	-0.0808161	-0.0403427	-0.279793	-0.132697	-0.668831
Control	CAUC	M	36.53	18	7.8	0.45822	0.00017072	0.0349172	7.9	0.4463	7.2861e-05	0.0247065	8.2	0.531253	1.26738e-05	0.249928	0.0280249	-0.00340031	0.0019244	0.00234884	6.24173e-05	-0.00449091	-0.000208652	-0.00638266	0.00371292	0.00100575	-0.632749	-17.9606	-0.00712718	-0.00101036	0.0661056	-0.075329	-1.13124	0.0843705	-0.0249044	-0.366878	-0.243343	-0.0207937	-0.389845	-0.127807	0.0480178	0.330044	0.459812	0.650682	-0.100811	0.0962855	-0.053662	0.315178	0.078087
Control	CAUC	F	38.39	41	7	0.577283	2.7186e-05	0.0477265	7	0.411198	5.05806e-05	0.0266618	8.3	0.500645	1.91256e-05	0.223117	0.0221953	0.000118039	0.00276055	-0.00116701	-0.00839594	0.00483821	0.00333237	0.00647427	-0.000541131	-0.00216128	-0.372216	-12.5937	-0.0060047	-0.00109296	-0.761069	0.200056	0.458111	-0.0198977	-0.261935	-0.261153	-0.103426	0.199711	0.18055	-0.193134	0.0422178	0.0196071	0.11936	-0.692089	-0.383923	-0.109107	-0.213588	0.206205	0.0554149
Control	AA	F	38.59	38.5	6.9	0.431451	6.79984e-05	0.0366969	7.6	0.500921	3.8718e-05	0.0160484	8.3	0.459763	2.99425e-05	0.178258	-0.0602678	-0.00301443	0.0028335	-0.00474656	0.00327446	-0.00685118	0.00496433	-0.00281136	0.00362409	0.00104725	0.195709	2.26953	-0.00295312	-0.000875307	0.151454	-0.0511519	-1.23428	0.0649264	0.526979	0.108359	0.266194	-0.386925	-0.0880427	-0.00489903	-0.0188251	0.361665	0.0518544	0.0646344	-0.455963	0.203532	-1.12602	0.192468	0.130062
Control	CAUC	M	39.64	49	7.8	0.547179	2.80976e-05	0.0370336	6.7	0.414772	3.24874e-05	0.0295358	7.4	0.555644	2.22273e-05	0.295047	0.028371	-0.00271809	0.00151091	-0.0023157	0.00132501	-0.00764839	0.00386788	-0.0045175	-0.00229283	0.000822322	-0.68095	-11.4835	-0.00377188	-0.000961096	0.305727	0.0330903	-0.0292848	0.131392	0.0191564	-0.349239	0.182055	-0.12408	-0.0979226	-0.0901459	0.112025	0.185958	0.185634	0.0680675	0.491981	-0.014029	-0.0368107	0.150716	0.29209
Control	CAUC	M	40.08	12	7.4	0.498968	7.39909e-05	0.0308826	8.3	0.487899	5.67746e-05	0.0211366	8.3	0.534066	1.84631e-05	0.260596	0.0233493	0.0021211	-0.0309872	-0.00016013	0.000267574	0.0013047	0.00352044	0.00199896	-0.00297149	-0.00128851	-0.413318	-20.9231	-0.0026932	-0.00132801	-0.662022	-0.0759346	-0.734252	0.075266	0.195143	0.228415	-1.0548	-0.00177633	0.325877	-0.159572	-0.113391	0.0754517	0.532271	0.575624	0.154544	-0.109392	-0.0439631	0.107127	-0.373617
Control	CAUC	M	40.08	28	8.3	0.561412	7.38105e-05	0.0704717	8.2	0.454525	6.55321e-05	0.0150474	9	0.58104	5.78627e-05	0.251477	0.0249741	0.00234708	-0.0306131	0.00551318	0.00683073	-0.00145942	0.0035038	-0.00121591	-0.00378142	-0.000425336	-0.87152	-21.6381	-0.00391357	-0.00120563	-0.153708	0.445776	0.339947	0.120053	-0.297896	-0.0924266	0.387269	0.229288	0.19324	-0.0415717	-0.0742817	0.0756213	0.586265	-0.499006	0.20681	-0.0812421	-0.0256638	0.0287036	-0.173811
Control	AA	F	40.18	25	7.7	0.419494	0.000150676	0.0876397	6.6	0.352586	5.18681e-05	0.0226253	6.4	0.514748	1.36695e-05	0.256621	-0.0695285	-0.00353675	0.00180152	-0.0058493	-0.00618267	-0.000238637	-0.0104629	-0.00700953	0.00299015	0.000981555	-0.451338	6.76811	-0.00398119	-0.000808782	-0.0252196	-0.093712	3.58527	0.221883	-0.274313	-0.0023846	-0.250555	-0.0979406	-0.847245	0.119533	0.134712	0.133541	0.241748	0.240886	-0.548604	0.348869	-0.018312	0.370665	0.436423
Control	AA	M	40.24	28	8.1	0.436564	3.18822e-05	0.0213529	7.5	0.416066	7.08235e-05	0.0182564	6.3	0.489354	1.2552e-05	0.235439	-0.0489555	-0.00364311	0.00411871	-0.00478433	0.000271138	-0.00440103	0.00898408	-0.0010682	0.0047756	0.00204906	-0.319426	-2.28772	-0.00328231	-0.00108978	-0.304879	0.0476146	-1.04887	-0.116526	0.843685	-0.0921932	-0.0898956	-0.223968	0.528993	0.333558	0.212102	-0.171519	-0.111335	0.144695	-0.360171	-0.0532974	-0.0609337	0.174185	-0.431787
Control	AA	F	41	45.5	9.7	0.483347	3.80351e-05	0.0265194	7.8	0.424841	3.64805e-05	0.0180402	8	0.521396	4.24263e-05	0.245096	-0.0787007	-0.00529061	0.0034579	-0.00132501	0.00136579	0.00370558	0.000268698	0.00741462	-0.00311418	-0.000616095	-0.106009	5.52453	-0.00497595	-0.000870071	-0.0611868	0.216041	0.120032	-0.0286984	0.0447105	-0.454202	-0.138849	3.50168	-0.250875	0.0534353	0.266113	0.469713	0.370408	0.357325	0.252773	0.143463	-0.0162943	0.36034	-0.271171
Control	CAUC	M	41.01	18	7.5	0.478783	0.000142004	0.0445058	7.2	0.452926	3.98011e-05	0.0222482	8.8	0.58685	1.22841e-05	0.31926	0.0251046	-0.00111753	0.00242608	0.00221867	-0.00876806	-0.000472357	0.0077241	-0.00244404	0.00036887	0.000481265	-0.342727	-23.1269	-0.00250217	-0.00125038	-1.34513	-0.055595	-1.07255	0.00897032	0.0353909	0.21742	-0.869223	-0.0669259	0.184335	-0.0822032	-0.000737778	0.461656	0.303975	0.170596	-0.222043	-0.198266	0.233215	-0.0654825	-0.435524
Control	AA	F	41.17	32	8.8	0.584854	2.05031e-05	0.0205374	8	0.486698	2.18965e-05	0.0258112	8.2	0.493075	2.2092e-05	0.205669	-0.0818847	-0.00147211	0.00493425	0.00132319	0.00349208	-0.000445747	0.00611412	0.00415808	-0.0038811	-0.00108677	-0.250444	6.60993	0.00245946	-0.000905437	0.725019	-0.093335	0.697463	0.192427	-0.340937	0.0656994	0.759857	0.0515896	0.193906	-0.0627309	-0.138564	0.0831291	-0.601278	0.0108135	-0.786388	-0.0279912	-0.0719618	0.189254	0.122228
Control	CAUC	M	41.44	32.5	8.1	0.550664	3.57624e-05	0.0253281	7.3	0.42044	4.23119e-05	0.0361067	9.2	0.593343	8.84558e-05	0.384027	0.0254896	0.00112008	-0.0306556	-0.00565066	0.00482146	-0.00957893	0.0012278	-0.00326906	0.00238869	0.00214523	-0.238955	-19.7605	-0.00558536	-0.00112962	-0.766731	-0.0932492	0.0561854	0.178244	-0.526747	-0.247967	-0.496287	0.499454	-0.221396	-0.400735	-0.379753	0.0638159	0.00704844	0.3175	-0.012678	0.00480311	0.153263	-0.0815838	-0.343734
Control	AA	M	41.99	24.5	6.9	0.577863	4.29614e-05	0.0386586	9	0.251003	1.48037e-05	0.0442595	8.4	0.572443	1.13544e-05	0.277768	-0.0796665	-0.00283801	0.00361284	-0.00305851	-0.0021001	-0.00125565	0.000175145	-0.00460788	-0.00513561	-0.000267745	0.0441444	10.4708	-0.00509682	-0.000865759	0.279807	-0.0196926	0.600393	0.0204285	-0.296909	0.187179	0.774254	-0.180195	0.189022	-0.0936322	0.0326705	0.611359	0.116053	-0.235385	0.235653	-0.0801811	-0.0881444	0.0414737	0.0541615
Control	CAUC	M	42.05	28.5	9.4	0.509585	3.1035e-05	0.0472806	8.3	0.409327	7.06087e-05	0.0254477	8.2	0.536791	8.3063e-05	0.256715	0.0251228	0.00107039	-0.029845	-0.00180886	-7.47828e-05	0.00218151	-0.00182638	0.000211387	-0.00567391	-0.000895574	-0.567204	-21.458	-0.00746593	-0.00118828	-0.0254465	-0.215087	-0.0300922	0.00658468	0.367708	0.204479	-0.0273039	-0.133223	0.288376	0.0154603	0.209758	-0.0579371	0.781037	-0.0539927	-0.0497425	0.0460474	-0.129003	0.478817	0.0555094
Control	AA	F	42.68	20.5	8.2	0.559182	2.92304e-05	0.046204	8.5	0.447592	3.39247e-05	0.0194094	7.9	0.52383	1.03846e-05	0.213549	-0.0718859	-0.00366741	0.00502281	-0.00249492	0.00392374	0.000697033	0.00236399	0.00344668	-0.00292474	0.000733506	-0.443342	6.97476	-0.000423751	-0.000832733	0.509671	0.131911	0.573265	-0.0724866	-0.00878007	-0.0416834	0.0777921	-0.0242249	0.47615	0.389238	-0.0955889	-0.0994924	-0.266472	-0.430193	0.0652243	-0.033044	-0.176611	0.0302276	-0.143581
Control	AA	F	42.91	25.5	7	0.441563	6.01019e-05	0.0142931	6.8	0.380181	6.82876e-05	0.0182903	6.1	0.534813	2.16124e-05	0.285937	-0.0837498	-0.00297899	0.00289495	-0.00442953	-0.000696922	-0.00568103	0.000508986	-0.00341724	0.00480814	0.00370897	-0.387851	11.077	-0.00132505	-0.00081365	-0.311677	-0.0753386	0.0143678	0.0538103	0.206594	-0.388834	0.108493	0.10468	-0.364324	-0.0314809	-0.174302	-0.177394	-0.311689	0.210347	0.0164002	0.183976	-0.14526	0.353819	0.270336
Control	AA	F	43.71	26	7.4	0.427293	6.11551e-05	0.0362239	7.4	0.391328	4.72342e-05	0.022655	6.8	0.515284	8.92353e-05	0.22438	-0.0873221	0.000630902	-0.0246545	0.00787258	-0.000434405	0.00231054	-0.00144878	-0.00146472	0.000734523	-0.00108784	-0.362054	13.7197	-0.00597444	-0.00104632	0.451581	-0.359217	-0.0507712	0.146478	0.663516	-0.133304	-0.0493773	0.0641111	-0.163239	-0.0581233	0.0897204	-0.0641473	0.414139	-0.176292	-0.244257	0.291592	0.150581	0.379045	0.0201767
Control	CAUC	M	44.7	25.5	8.5	0.57439	2.4155e-05	0.0223646	7.5	0.387395	5.08134e-05	0.0295952	8.1	0.578216	1.21609e-05	0.312126	0.0281801	-0.00350742	0.00169878	0.00283025	0.00521252	0.00104591	0.00405154	0.00259707	0.00692997	0.00292852	-0.415748	-10.8227	-0.00701555	-0.0011778	-0.0214547	0.157236	0.670043	0.195366	-0.254776	-0.141469	0.0226545	0.103507	0.287279	-0.190605	-0.0962954	0.188699	0.539877	-0.18598	0.666908	-0.135249	-0.0293649	-0.104562	-0.0718345
Control	AA	M	44.72	34.5	8.7	0.508941	3.08972e-05	0.017559	8.7	0.384552	2.28356e-05	0.0152282	8.6	0.509671	1.60891e-05	0.22929	-0.0734601	-0.00273115	0.00352033	0.000511456	0.00152869	-0.00478353	0.00354998	-0.000958317	0.000972973	-0.000799499	-0.683776	6.59177	-0.00387258	-0.000877044	0.344671	0.669368	-0.0496654	0.0157148	0.0876886	-0.0223933	-0.310999	0.227871	0.0424791	0.0353263	-0.0420008	0.550869	0.609182	-0.316053	-0.152626	-0.023953	-0.121275	0.152132	-0.0456624
Control	AA	F	44.82	62.5	7.8	0.622108	1.64747e-05	0.0294031	7	0.408297	2.33093e-05	0.019354	8.4	0.525318	1.63625e-05	0.268155	-0.0714497	-0.00368939	0.00267514	-0.00435141	0.0017301	-0.00267637	0.000281019	0.000731467	-0.00091609	0.00141041	-0.490523	6.72331	-0.00281557	-0.000804452	0.0145326	-0.0332509	0.711325	0.140956	-0.522619	-0.361484	0.412753	0.172586	0.0688546	-0.0484555	0.0332446	0.144429	0.213251	-0.288126	-0.252679	-0.104014	0.0348317	-0.0111895	0.370567
Control	AA	M	44.82	16	7.6	0.515961	6.79626e-05	0.0206752	9.2	0.445914	2.58052e-05	0.0280936	8.8	0.538836	1.18881e-05	0.234293	-0.0780896	-0.00413369	0.00404565	-0.00452249	0.0010302	0.000948372	0.00042955	0.00338332	-0.00177818	1.64754e-05	-0.436762	9.3358	-0.000944465	-0.00064778	-0.584064	0.017256	-0.420389	0.0148746	-0.352196	0.0128485	-1.48196	-0.160235	0.1708	-0.0714748	-0.00776542	-0.167272	0.290665	-0.0940757	-0.365513	0.0312558	0.283832	-0.0518407	0.104414
Control	AA	M	45.16	14.5	7.6	0.59557	7.2285e-05	0.0410068	8.3	0.419447	3.50004e-05	0.0210891	7.3	0.58897	8.25489e-06	0.307172	-0.0705313	-0.00181373	0.00269137	0.00359677	0.00116649	0.003816	-0.00362905	0.00397962	-0.00214388	-0.00215885	0.0024769	7.59514	-0.00196348	-0.000832252	0.500089	-0.0014328	0.937558	0.0765475	-0.744771	0.317227	0.789073	0.121404	0.234919	-0.0973082	0.0837024	0.0334678	0.681839	0.472075	0.0337025	-0.17793	0.233808	-0.155117	0.0601959
Control	AA	M	45.29	21.5	8	0.452678	4.4479e-05	0.0296158	7.9	0.424331	3.0216e-05	0.0161995	6.2	0.526613	2.23221e-05	0.392672	-0.0752427	-0.00255566	0.00163985	0.00562275	-0.00431621	0.00444574	-0.00299781	-0.00496713	-1.7634e-06	0.00311793	-0.13084	6.68842	-0.00257485	-0.000915413	-0.0464172	-0.315215	-0.185343	0.0444424	0.438959	0.182842	-0.777116	-0.400146	0.275374	0.236434	0.100988	0.288572	-0.735164	-0.0722405	0.340343	0.112529	0.314539	0.213329	0.198178
Control	AA	M	45.86	26.5	9.6	0.462134	9.75702e-05	0.0322496	8.8	0.44958	6.50092e-05	0.031003	8.9	0.530498	1.02678e-05	0.239422	-0.0559704	-0.00375009	0.00333889	-0.00800432	-0.00769282	0.00402594	-0.00508921	0.00542295	0.00758417	0.00287072	-0.538394	4.3513	-0.00108874	-0.000913294	0.0992651	0.246263	-1.28406	0.0263077	0.239654	-0.103708	-0.126283	-0.198483	-0.0264847	0.00738945	-0.128619	-0.0727937	-0.0607848	0.520165	-0.0128573	0.0511015	0.0701188	0.332836	-0.372742
Control	AA	M	45.91	38.5	7.4	0.524388	0.000115513	0.0326621	8.4	0.465376	5.08992e-05	0.0185935	9.2	0.517318	3.83833e-05	0.218816	-0.0790622	-0.000717647	0.00299989	0.00702857	-0.000286887	0.00251642	0.0031069	-0.000121275	0.00222007	-0.0012226	-0.290257	9.61129	0.00189165	-0.000907006	-1.76429	0.181188	-0.517165	0.112737	-0.0988957	0.231803	1.00544	-0.116781	0.163719	-0.0578826	-0.101909	-0.318413	-1.04499	0.219467	1.02772	-0.0411003	-3.05998	-0.0295869	-0.643732
Control	AA	M	46	9	7.7	0.549477	3.21143e-05	0.0237047	8.4	0.477521	5.57137e-05	0.0199267	8.3	0.628058	3.84597e-06	0.307966	-0.0565651	-0.00347443	0.00324385	0.00536157	0.0016652	0.0062906	-0.00187433	0.00458953	0.000516151	5.1362e-05	-0.232775	2.94549	-0.00242582	-0.000844244	0.0416799	-0.0351312	-0.0351594	-0.0236308	-0.103832	0.314383	0.345397	-0.124246	-0.138647	0.0812896	-0.235323	-0.243036	0.451031	0.208844	-0.595587	0.0773048	0.100286	0.0609445	-0.0347742
Control	AA	F	46.07	13	7.7	0.549159	2.63582e-05	0.0372907	10	0.465543	3.01985e-05	0.0223972	8.4	0.566307	9.23327e-05	0.219049	-0.0680963	-0.00283362	0.00246387	0.00437795	-0.00337622	-0.00152306	-5.29684e-05	-0.0098666	-0.0023229	0.00228456	-0.186004	5.38035	-0.00679759	-0.000836253	-0.00782127	-0.291836	-0.241345	0.333012	-0.191459	-0.0338865	-0.0494786	0.0074404	-0.340039	-0.0202393	-0.0722574	0.241193	0.860821	-0.14162	0.0658092	-0.0131181	0.139439	0.0522451	0.153599
Control	CAUC	M	46.08	34	9.4	0.494393	5.50461e-05	0.0363875	7.9	0.478299	2.86288e-05	0.0225518	7.7	0.53703	2.40128e-05	0.275038	0.027358	-0.00369778	0.00214069	-0.00114074	0.000722646	0.00407055	-0.00746642	-0.000864402	0.00519775	0.001518	-0.668411	-19.4559	-0.00912187	-0.00115274	-0.0552084	-0.225504	-1.25139	0.0976357	0.0918427	-0.0409484	0.254778	-0.202676	-0.079497	-0.0944739	0.0361247	0.0526567	0.213892	-0.450485	0.643769	-0.0933583	-0.170855	-0.141659	-0.391792
Control	CAUC	M	46.12	28	7.5	0.535221	6.63875e-05	0.0434046	8	0.45674	4.76916e-05	0.0228081	7.2	0.511853	6.45942e-05	0.233269	0.0266274	0.00315623	-0.0306657	0.00485167	-0.000351139	0.00550359	0.00021252	-1.08744e-05	-0.00405899	-0.000911821	-0.417364	-24.5543	-0.00564306	-0.00132576	0.47538	-0.0973316	-0.559912	0.147606	-0.0771754	0.0139124	-0.423572	0.0249108	0.0750135	-0.1566	-0.117385	-0.313381	0.413884	-0.497812	0.18443	-0.0359928	0.0363153	0.117831	-0.24018
Control	CAUC	M	46.53	16	7.2	0.49573	0.000129723	0.0812743	7.5	0.47006	5.01818e-05	0.0175235	8.4	0.504328	1.55134e-05	0.20406	0.0283836	-0.00270346	0.00267764	-0.000731042	-0.00151106	0.00478616	-0.00867779	-0.00149916	0.00671411	0.000343531	-0.478653	-24.2651	-0.00373869	-0.00102523	0.219907	0.233146	-0.0644332	0.0336586	-0.30557	0.210172	0.669918	-0.017978	-0.0828802	-0.11324	-0.0453381	0.20004	-0.406622	-0.423253	-0.0234324	-0.0199217	-0.11712	-0.0514651	-0.287753
Control	CAUC	M	46.57	68	7.3	0.463885	0.000112115	0.0277397	10	0.40833	3.88517e-05	0.0212603	8.7	0.539798	1.10703e-05	0.260609	0.0271315	0.000142729	0.00287305	-0.00723637	0.00224122	-0.00479424	0.00979676	0.00233691	0.00455256	0.00220317	-0.398051	-14.4702	-0.00631879	-0.00102548	-0.704402	0.0892834	-1.06746	0.0783678	0.218544	-0.06436	-0.818574	-0.0881557	-0.00856469	0.0451492	0.00847478	-0.118741	-0.156355	0.490398	0.110212	0.049075	0.137153	-0.0978614	-0.648236
Control	AA	F	46.71	31.5	7.4	0.505971	3.97354e-05	0.0295192	7.4	0.405368	5.97263e-05	0.0267401	8.1	0.558779	9.73958e-06	0.279295	-0.0705433	-0.0037111	0.00392987	0.00186337	-0.000764289	0.00247403	-0.0033799	-0.00223404	0.00369162	4.26809e-05	-0.571512	8.80516	-0.0016863	-0.000896723	1.35678	-0.254246	-1.1099	0.183575	-0.00358532	0.241108	0.212313	-0.202918	-0.270435	-0.216245	-0.122803	0.271634	0.0990697	0.0706652	0.00740596	0.0845476	-0.107515	0.395099	0.0489157
Control	CAUC	M	46.94	67.5	8.7	0.455992	8.52428e-05	0.0398723	7.6	0.408265	3.59953e-05	0.0291463	8	0.54852	1.90442e-05	0.289368	0.0215496	0.0120679	0.00546071	0.00695138	-0.0045931	-0.00704915	-0.00682432	0.00763308	-0.00187314	-0.00072491	-0.763234	-10.2082	-0.00305667	-0.000878165	-0.0771561	-0.257274	-1.10241	0.222077	0.00580972	-0.300202	0.298613	-0.363557	-0.645017	-0.23103	0.131389	0.0168452	0.394279	0.333584	0.331164	0.107015	-0.0780094	0.0659784	0.525001
Control	CAUC	M	47.45	57	8.8	0.49299	9.7393e-05	0.0303103	6.8	0.431263	3.533e-05	0.0249102	7.1	0.517351	2.94106e-05	0.285029	0.0274745	-0.00482726	0.00347437	-0.00780522	0.00428176	-0.00153781	-0.00766231	0.00456505	0.000377929	0.000143346	-0.498203	-22.3432	-0.00109663	-0.00114454	0.248969	0.0035578	-0.205541	0.225021	-0.00961174	-0.520424	0.912063	0.286439	0.0528716	-0.0368716	-0.0854736	0.687618	-0.22172	0.742236	0.500397	0.0395528	0.331158	-0.0915678	-0.242194
Control	AA	F	48.1	16	8.5	0.538172	6.89772e-05	0.0282866	7.5	0.441683	4.41527e-05	0.0245993	8.6	0.501726	1.66683e-05	0.216634	-0.075183	-0.00301097	0.00318261	0.00573553	-0.00203575	0.0046527	-0.002415	-0.000733403	-0.00282639	-0.00071535	-0.00230194	10.9816	-0.000590533	-0.000747928	-0.00414109	-0.130522	-0.0032873	0.19035	-0.210337	-0.102381	0.598844	-0.00752033	0.126928	-0.0531134	0.00243622	-0.0185682	-0.443951	0.329463	-0.185022	-0.0308153	0.134849	0.000130125	-0.37051
Control	AA	F	48.57	43.5	7.2	0.427253	0.000123481	0.0214945	6.8	0.383613	3.51304e-05	0.0171262	6.6	0.497042	2.66337e-05	0.230746	-0.0571546	0.00293219	-0.0264621	-0.0031239	0.00333585	-0.00697244	0.00167644	-0.00542037	0.0013225	0.00104079	-0.691716	-2.72619	-0.00474487	-0.00113921	-0.695447	-0.0450078	0.497395	0.193432	0.319617	-0.34026	0.375652	0.166159	0.307715	-0.0315383	-0.0801574	-0.0922826	-0.845622	1.082	-0.0678494	-0.0871262	0.167887	-0.281426	-0.220653
Control	AA	M	48.59	33.5	7.8	0.487662	3.87406e-05	0.0374377	7.7	0.397131	3.0013e-05	0.0191303	7.1	0.500759	1.54687e-05	0.21239	-0.0809621	-0.00358594	0.00313755	-0.00472733	0.00378402	-0.0016514	0.00436445	0.00353197	0.00290435	0.00316582	0.275262	8.51805	-0.003101	-0.00083276	-0.432889	-0.123869	0.246957	0.141023	0.125756	0.309842	0.307116	-0.103876	-0.0666519	-0.132383	0.0585417	0.157223	0.222509	-0.0986735	-0.783967	0.0352143	-0.0380377	0.297971	0.308902
Control	AA	M	48.61	23	8.2	0.498526	5.63413e-05	0.0188202	8.6	0.528012	2.40818e-05	0.0197829	8.8	0.519904	1.93348e-05	0.217432	-0.0705604	-0.0031891	0.00369615	-0.00515793	0.00111959	0.00182104	-0.00342646	0.00387707	-0.0010819	0.00107114	-0.305397	6.48579	-0.00212782	-0.000864502	-0.33655	-0.123755	-0.314417	0.128441	0.17009	-0.102431	0.00965633	-0.00421972	0.213023	0.471686	-0.502643	-0.165304	0.167243	0.440519	0.359077	0.00382738	-0.0760156	-0.0584011	-0.688101
Control	AA	M	48.66	37	8.2	0.513243	2.32451e-05	0.038358	8.7	0.412751	3.19862e-05	0.0289937	7.8	0.582404	7.82942e-06	0.290815	-0.0785193	-0.00341594	0.00288772	-0.00196286	-0.00102567	0.00446574	-0.00388235	0.00376957	-0.000933363	-0.0029073	-0.457329	7.18487	-0.00111329	-0.000804575	0.0386304	-0.0582504	-0.627383	0.253195	-0.0500185	0.11738	1.73902	-0.0633509	-0.700229	-0.11316	-0.0499875	0.0161714	0.263218	-0.90823	0.438829	0.07128	-0.113714	-0.0104857	-0.601021
Control	CAUC	F	48.69	41.5	7.9	0.467507	0.000114428	0.0279891	8	0.394542	5.14996e-05	0.0131245	6.5	0.504485	3.416e-05	0.274378	0.025045	-4.67673e-05	-0.0292451	0.0119687	0.00171322	0.00516804	9.60655e-05	-0.00132384	-0.00274505	0.00158955	-0.481615	-18.3094	-0.0071747	-0.00117033	0.419115	-0.108525	-0.730493	-0.0534482	0.121198	0.0122304	-0.510496	-0.016899	-0.389695	0.0933636	0.0995534	-0.109226	-0.317909	0.707558	0.211214	0.035986	0.189003	0.479521	0.0239309
Control	CAUC	F	48.99	36	7.8	0.503336	9.35999e-05	0.0221407	7.6	0.415653	5.77601e-05	0.0153371	7.2	0.510627	3.268e-05	0.240237	0.0263961	-0.00204081	0.00315546	-0.00259892	0.00199939	-0.00456206	0.00591033	-0.00132618	-0.00668505	-0.00160938	-0.465955	-14.8687	-0.00664151	-0.00118771	0.766878	0.0548341	-1.06796	0.0895844	0.368454	0.209931	0.673452	0.10804	0.578987	0.0549004	-0.0423171	-0.114388	0.882113	-0.171097	0.370504	-0.144974	-0.0655807	-0.252033	-0.81305
Control	CAUC	M	49.17	28	7.6	0.635595	2.35427e-05	0.0378641	7.8	0.431782	5.30734e-05	0.0265832	8.2	0.522925	1.20339e-05	0.206846	0.0282925	-0.00152218	0.00299613	-0.000855478	-0.00218266	-0.00226797	-0.0017243	-0.0054342	-0.00011597	0.000549755	-0.642951	-23.1596	-0.00028732	-0.000990563	-1.06466	-0.358722	0.296378	0.140794	-0.294318	0.098053	0.123938	0.00721188	0.236797	-0.155337	-0.231913	0.219948	-0.983973	0.186566	-0.994497	-0.114282	0.28189	-0.149153	0.213898
Control	CAUC	M	49.18	52	8.5	0.472598	3.79559e-05	0.0195216	7.1	0.42993	3.76036e-05	0.027131	8.1	0.517359	1.18324e-05	0.303147	0.00561011	0.0380026	0.00539367	-0.0101403	-0.00226433	0.00992843	0.00520287	0.011456	0.00186169	0.0016298	-0.887841	-6.69068	-0.00381481	-0.000944408	0.818426	-0.200693	-2.06869	0.10831	0.779001	-0.067471	-0.146293	-0.368272	0.640725	-0.0668215	0.0679528	-0.249351	0.0857503	0.384568	0.0777924	-0.0349254	-0.00788176	0.123249	-0.837832
Control	CAUC	M	49.26	29.5	9.1	0.685256	1.9768e-05	0.0438878	8.4	0.434386	4.82227e-05	0.0252757	6.4	0.546926	0.000104661	0.250746	0.02769	-0.00307976	0.00175074	-0.006338	-0.0071281	-0.00180731	-0.00261425	-0.00355007	-0.005899	-0.0020954	-0.215272	-13.1377	-0.00135907	-0.000986695	-0.434515	-0.140465	1.0553	0.0683522	-0.636168	0.138314	0.229752	0.0337695	0.448992	-0.184907	-0.315588	-0.18358	0.673926	0.0181602	0.626653	-0.184659	-0.0850869	-0.194486	-0.210274
Control	CAUC	M	49.53	18.5	9.3	0.490116	8.53787e-05	0.0402175	8.7	0.428371	0.000124735	0.035168	8.8	0.535744	1.05086e-05	0.258369	0.0271901	-0.00158828	0.00187311	0.000120051	-0.00156113	-0.00581633	0.00212858	-0.00344331	-0.00288744	-0.00100473	-0.27296	-15.603	-0.00409492	-0.00107621	0.670893	0.0824018	-0.696502	-0.148875	-0.224593	0.199419	0.0692963	0.0260187	0.196494	-0.0648424	0.151855	-0.282865	-0.50327	-0.364939	-0.563593	-0.00209122	0.0165568	0.303771	0.0688128
Control	AA	M	49.65	15.5	7.3	0.463537	2.96023e-05	0.0182458	7.1	0.380957	6.1696e-05	0.00610211	8.5	0.471954	2.0801e-05	0.185642	-0.0733483	-0.00332251	0.00406345	-0.00288261	0.00101319	-0.00048846	0.00125969	0.00216072	-0.000108424	0.000734835	-0.272607	10.4567	-0.00480616	-0.000900726	0.0808095	0.206104	-0.0826361	-0.119359	0.462652	0.0987928	0.179691	0.218928	0.370063	0.694771	0.0534151	-0.647745	-0.229481	-0.402561	0.606182	0.132777	0.171787	-0.138023	-0.00825038
Control	AA	M	49.72	50.5	8.1	0.456411	3.21873e-05	0.0285135	6	0.369879	6.73354e-05	0.0105006	6.7	0.452902	3.71712e-05	0.207002	-0.0527081	-0.00485213	0.00383073	-0.00383407	0.000986961	-0.000129935	-0.0017845	0.00106095	0.00272472	0.000440704	-0.433266	3.58926	0.000628458	-0.000864114	0.940831	0.63312	0.144216	0.263286	0.305083	0.15683	-0.535508	-0.0310762	-0.260102	-0.150165	-0.176219	-0.136317	-0.0439403	-0.292924	0.270295	0.143799	-0.055208	0.01865	0.0398344
Control	AA	M	49.73	51	8.1	0.600444	2.47539e-05	0.0339679	8	0.414157	4.73451e-05	0.0343514	8.3	0.509204	3.42302e-05	0.230114	-0.0663534	-0.00363612	0.00327085	0.00463068	-0.000418759	0.00304936	0.00202585	-0.000843437	0.00192306	0.00373507	-0.589314	3.22782	0.000851065	-0.000868574	0.717105	0.177928	0.203703	0.140535	-0.697487	0.0718458	0.0969263	0.0173733	-0.631704	-0.0898337	-0.173226	-0.661877	0.762362	-1.0893	0.322156	-0.062433	0.00915474	-0.308682	0.264194
Control	AA	M	50.28	33	8.7	0.458792	0.000108112	0.0599087	7.3	0.401459	5.36678e-05	0.0181815	6.5	0.462932	7.70743e-05	0.198612	-0.0516061	0.00113236	-0.0271011	0.00635134	-0.00268127	0.00281457	-0.00121353	-0.0059041	-0.00050118	0.00277514	-0.422416	0.218064	-0.00715947	-0.000838357	0.173233	-0.0510366	-0.740531	0.0951286	0.158304	-0.047159	-0.708863	0.41683	-0.357437	0.0273537	-0.00170727	-0.246374	-0.353117	-0.0571182	0.266409	0.080077	0.187172	0.0504425	0.424955
Control	CAUC	F	50.42	43	8.3	0.484645	0.000160034	0.0328547	8.1	0.385529	3.17291e-05	0.0296446	7.8	0.547957	3.30882e-05	0.241348	0.0278334	0.00114974	-0.0302077	-0.00243407	0.0044265	-0.00328925	-0.00203051	0.000755905	-0.00230558	-0.00159217	-0.0192548	-17.277	0.000745922	-0.00119592	-0.445646	-0.158747	-0.634582	0.185462	-0.0275625	-0.170464	-0.493647	-0.196274	-0.322093	-0.132156	-0.0685811	0.0127688	0.465212	0.35235	-0.130647	0.0817576	0.0780961	0.336387	-0.372292
Control	AA	M	50.47	14.5	8.1	0.561786	2.71588e-05	0.0347897	8.6	0.448643	7.352e-05	0.0170276	7.6	0.535992	3.67193e-05	0.237187	-0.0499871	0.00569464	-0.0265249	-0.0049839	0.000122935	-0.00231331	-0.00241778	0.000898156	-0.00256161	-0.000219286	-0.421108	2.63934	-0.00710427	-0.000970484	0.610548	0.403828	0.011628	-0.00728629	-0.346482	-0.320849	0.272388	0.0315284	0.0186062	-0.0912534	-0.0710755	-0.373582	-0.256869	0.100087	-0.0622191	-0.0198584	-0.0334954	0.185669	0.607206
Control	AA	F	50.84	50.5	7.3	0.534082	2.6189e-05	0.0122763	7.5	0.41401	4.54063e-05	0.0170825	7.6	0.488124	3.19964e-05	0.179489	-0.0735516	0.00259994	-0.0259647	-0.00610012	0.001271	-0.00214113	-0.00681692	0.0011794	0.00133298	0.000546889	-0.473254	4.30754	-0.00412283	-0.000865786	-0.22441	0.150145	-0.0396593	0.275898	0.143765	-0.0813601	0.151683	0.222566	0.455998	-0.100172	-0.254532	-0.19755	-0.116853	-0.263948	0.371221	-0.061589	0.074185	-0.288997	-0.284247
Control	CAUC	M	51	44	7.8	0.566517	5.31637e-05	0.0457712	6.8	0.369778	4.00281e-05	0.0310244	7.5	0.56165	8.44227e-06	0.273647	0.0294512	-0.00337054	0.00230217	-0.00200449	0.00653919	-0.00196108	0.00229949	0.000884148	-0.000984395	0.000677696	-1.05588	-20.7198	-0.00585055	-0.00118356	-0.820772	-0.112588	0.48715	0.262509	-0.371898	-0.640194	0.985014	-0.0467456	-0.0654409	-0.00539141	0.0704914	0.293617	-1.00309	-0.209218	0.00490125	-0.0521496	0.0480628	0.0806367	0.0453744
Control	CAUC	M	51.05	23.5	7	0.504051	0.000104549	0.0445465	7.7	0.395461	3.8798e-05	0.0189855	7.2	0.501455	3.70818e-05	0.222609	0.0266319	0.00115322	-0.0296197	0.0103813	0.00479303	0.00245584	0.000773201	-0.00253481	0.00200696	0.00352128	0.169085	-15.7274	-0.00145628	-0.00115002	-0.547611	0.236338	-0.435684	0.147311	-0.222106	-0.259051	0.338599	-0.0477429	-0.0268621	-0.0844514	0.105907	0.0442942	-0.816336	-0.0633744	-0.0365633	0.0297511	0.226414	0.311069	0.212307
Control	CAUC	M	51.23	29	7.6	0.544588	4.07992e-05	0.0380059	8.3	0.462433	3.6465e-05	0.0257411	9	0.528856	6.64567e-05	0.19848	0.0211612	0.00377064	-0.0303094	0.00150081	-0.00983854	0.00575484	0.00423301	0.00623009	0.000438703	0.000470031	-0.820345	-15.2076	-0.00461181	-0.000986481	-1.07843	-0.139086	-0.137345	0.167643	0.0634913	0.0638778	0.29434	-0.256273	0.0974637	-0.0864925	-0.244426	-0.0713927	-0.162765	-0.342124	-0.602055	-0.0299983	0.141576	-1.03687e-05	-0.278867
Control	CAUC	M	51.35	30.5	6.5	0.441782	5.19705e-05	0.0639642	8	0.460803	3.80753e-05	0.00947169	7.4	0.558769	1.53643e-05	0.301341	0.0267302	-0.000865724	0.0035786	0.00624227	0.00248303	0.00682344	-0.000550571	0.00620996	-0.0010428	-0.00286156	-0.613494	-18.0411	-0.0078397	-0.00102413	1.19722	-0.260287	-1.35124	-0.0306774	0.307295	0.0186223	0.435246	-0.219372	-0.718709	-0.297351	0.182947	-0.0541655	-0.296486	-0.419908	-0.351839	0.240906	-0.159427	0.195653	0.546837
Control	AA	F	51.45	24	7.8	0.469065	2.42846e-05	0.0158649	8.5	0.402968	0.000103865	0.0173158	7.6	0.515439	1.08226e-05	0.250094	-0.0581684	-0.00330627	0.00498691	-0.00474357	0.00276357	-0.00499976	0.00464502	-0.00459405	-0.000256646	0.00164698	-0.157503	1.76139	-0.00540938	-0.00101063	0.3102	0.98134	-0.123583	0.00782646	0.204897	-0.320188	-0.876016	-0.147278	-0.157601	0.13449	0.0347458	-0.0118485	0.125899	-0.0610195	-0.45055	0.139448	-0.0214553	0.153956	0.279818
Control	AA	M	51.55	58	8.5	0.5193	8.78598e-05	0.0315714	7.1	0.434684	3.42619e-05	0.0193986	7.7	0.52571	8.37354e-06	0.240154	-0.0703509	-0.00211709	0.00433173	0.00128379	0.00679901	-0.000325946	0.00644823	0.00686968	0.00186611	-0.000300833	-0.126802	5.71141	0.00141795	-0.000936002	0.762029	-0.12485	-0.514872	0.0415155	-0.0592718	0.0720288	-0.18137	-0.179164	0.00235224	-0.0867339	0.0483457	-0.0808412	-0.390748	-0.551947	-0.60573	-0.0324069	-0.0283584	0.0449235	0.366918
Control	CAUC	M	51.63	38.5	8.2	0.522519	5.23483e-05	0.0252052	8.1	0.385256	3.39819e-05	0.0246846	8.2	0.542619	4.72878e-05	0.216371	0.0260677	0.00135398	-0.0304404	-0.00676466	0.00044302	-0.00333564	-0.00611762	-0.000253654	-0.000532626	0.00157313	-0.712362	-19.4633	-0.00546135	-0.0012021	-0.264634	0.0137649	0.396131	0.102428	-0.215205	0.570469	1.10137	-0.128302	-0.00469854	-0.172334	-0.160465	0.148392	-0.747893	0.0707383	0.146078	0.0322004	0.213994	0.0809004	0.0958354
Control	CAUC	M	51.72	29	7.6	0.530938	2.52616e-05	0.0360475	8.2	0.396379	1.66669e-05	0.0205927	7.9	0.660121	4.10156e-06	0.357955	0.0194015	0.00119282	0.00243222	-0.000694271	-0.0266687	0.00794469	0.00986055	0.00987078	0.00105146	-0.00409641	-0.573477	-15.5168	-0.00383977	-0.000908899	0.306554	-0.360025	0.199547	-0.19296	0.28228	0.276074	0.039867	-0.38606	0.15642	-0.171128	0.262281	-0.317973	1.03117	-0.284116	-0.256705	-0.026131	-0.254714	0.0879172	0.0857868
Control	AA	F	51.8	28	8.1	0.44638	3.65296e-05	0.0144785	6.7	0.403098	6.66536e-05	0.0130084	8.2	0.377996	3.40107e-05	0.0273184	-0.0610075	-0.0032145	0.00470576	-0.00476577	0.00287321	-0.00530968	0.00226654	-0.00282118	-0.000475801	0.00203446	-0.505939	2.32719	-0.00540805	-0.000888858	0.0420201	-0.0505874	0.0420976	-0.00487497	0.217682	-0.202629	-0.389241	0.122815	0.0758512	0.0341622	-0.0548024	-0.383841	0.239885	0.539225	-0.233176	0.20224	0.16292	0.228931	0.606768
Control	CAUC	F	51.91	51.5	8.6	0.520735	5.01335e-05	0.0190257	6.9	0.419379	0.000115768	0.0179954	7.9	0.37909	4.28756e-05	0.026508	0.0186047	-0.000766011	0.00290562	0.00445036	0.00132049	-0.00561321	0.00569356	0.00319969	0.00836614	0.00294697	-0.203608	-16.481	-0.00029458	-0.00095748	0.459206	0.572225	0.293212	0.116867	-0.0782333	0.250493	-0.500997	-0.0253156	0.303063	0.00182762	0.150639	0.0152312	0.363742	0.0217118	-0.198767	-0.0251746	0.0173172	0.205365	-0.265621
Control	AA	M	52.13	19.5	7.2	0.478637	3.10439e-05	0.0309919	8.4	0.43479	2.94642e-05	0.0227279	6	0.516712	1.86484e-05	0.254456	-0.0812267	-0.00258032	0.00189922	-0.00553928	-0.00441331	-0.0030711	-0.00372882	-0.00733872	0.00135442	0.000436761	-0.690184	6.0685	-0.00218734	-0.000823939	0.266681	-0.376784	0.26876	0.0177441	0.291505	-0.0225254	-0.595526	-0.187519	-0.121254	-0.138434	0.146747	-0.242471	0.268477	0.42225	-0.262946	0.12873	0.0449051	0.0534614	0.42234
Control	CAUC	M	52.33	36	7.4	0.482246	5.30163e-05	0.0427711	7.8	0.475679	0.000156552	0.0270182	6.9	0.535732	7.38137e-05	0.241169	0.0258063	0.00078631	-0.0292753	0.00187639	0.00318961	-0.00129173	0.00308965	-0.000140082	-5.36207e-05	0.0026896	-0.535286	-16.4607	-0.00936725	-0.00119453	0.166631	-0.269255	-1.11941	0.265423	0.216605	0.0686546	-0.614796	-0.323425	-0.313221	-0.194748	-0.0562171	0.176326	0.881773	-0.145098	-0.701262	0.0668761	-0.914568	0.16298	-0.0165219
Control	AA	F	52.57	26	7.6	0.632852	1.7196e-05	0.0240616	6.9	0.384885	8.08462e-05	0.0133915	8.4	0.382674	8.1612e-05	0.021868	-0.0744774	-0.00259747	0.00207431	-0.00380781	0.00379597	-0.00142728	0.0030471	0.00261587	-0.000461208	-0.00117639	-0.249477	9.62187	-0.00451446	-0.000949419	0.970102	0.190776	1.45121	-0.000173038	-0.377444	0.24581	0.268629	0.149489	0.351408	-0.381328	-0.0141033	-0.353282	0.169711	0.372653	0.240652	-0.121297	-0.162619	-0.200138	0.0118205
Control	AA	M	53.26	57	7.5	0.510857	8.1516e-05	0.0286058	7.8	0.443578	3.27423e-05	0.0241161	8.2	0.507272	1.80725e-05	0.211164	-0.0528533	-0.00577719	0.00352914	-0.00510826	-0.0027713	0.00068067	-0.012409	-0.00419678	-0.00225849	0.00177169	-0.699913	0.458226	-0.00415229	-0.000961842	0.36387	-0.200053	-0.301938	0.301132	-0.0978137	0.102209	0.415017	0.131969	0.0035953	-0.132847	-0.266491	0.406027	0.766168	0.507636	-0.00658593	0.074581	-0.226662	-0.0906532	-0.286941
Control	CAUC	M	53.29	28	7.9	0.597299	2.0731e-05	0.0511117	7.9	0.419021	6.25702e-05	0.0196728	8.2	0.544039	9.54144e-06	0.2528	0.0278455	-0.00440612	0.00215622	0.00191957	0.00567623	-0.00240153	0.00369895	-0.00666758	0.00309315	0.00317712	-0.578132	-18.3132	-0.00706891	-0.00111567	0.233689	0.169759	0.574734	0.119748	-0.402055	0.365661	0.710451	0.00710208	-0.241534	0.0135081	-0.0930168	-0.310931	-0.827451	-0.451542	0.338885	-0.0636543	0.167875	0.0138822	0.296525
Control	AA	F	53.36	50.5	6.7	0.429389	5.6178e-05	0.0274117	8.1	0.5049	2.21414e-05	0.0161923	8	0.366196	3.84346e-05	0.0259282	-0.0644805	-0.00309713	0.00332482	-0.00235178	-0.00150819	-0.00764009	0.00349913	-0.00717912	-0.00559239	-0.000852504	-0.52621	5.43744	-0.00520093	-0.000845399	0.268097	-0.0294798	-0.437445	-0.299508	0.363596	-0.009771	-0.178351	-0.0167632	0.151394	1.0141	-0.419375	-0.509113	0.281652	0.306539	0.57659	0.133691	-0.161906	-0.0880789	0.319607
Control	AA	F	53.56	46.5	9.2	0.53673	4.25867e-05	0.0403162	7.8	0.429002	5.539e-05	0.0118098	7.5	0.371777	3.33606e-05	0.0320784	-0.0694984	-0.00293359	0.00344273	-0.00134076	-0.00149239	0.000638545	-0.00304907	0.00103243	-0.00196988	-0.00201929	-0.162423	4.60253	-0.00142969	-0.00097024	0.642813	0.0750522	0.443404	-0.00525734	-0.340552	-0.0157867	-0.0403706	-0.0871756	-0.14553	0.0996377	0.0100715	-0.562398	0.0156916	0.123697	0.453434	-0.0707243	-0.113688	0.0399057	0.38214
Control	AA	F	53.86	25.5	8.7	0.584625	2.23329e-05	0.0286047	7.7	0.462849	3.41287e-05	0.0227326	8.1	0.450239	2.11832e-05	0.0288077	-0.0725605	-0.00272087	0.00282239	-0.000517778	-0.00352971	-0.000268221	-0.00157774	-0.00377327	-0.00484112	-0.00232155	-0.470552	6.13295	-0.00276037	-0.000677667	-0.137119	-0.0401328	0.710953	0.179072	-0.519856	0.117219	-0.898601	-0.130885	-0.0142311	-0.153671	-0.0631337	-0.0810803	0.907667	0.427013	-0.132044	-0.0953713	-0.0916011	-0.260654	0.366145
Control	CAUC	M	53.94	63	7.2	0.528569	3.16981e-05	0.0486099	8.7	0.320553	2.69797e-05	0.0252974	8	0.522868	6.40127e-05	0.196477	0.0284756	-0.00204111	0.00123011	0.00161251	-0.00848089	0.00207199	-0.00253908	-0.00744271	-0.00129521	-0.00285579	-0.431195	-19.037	-0.0019426	-0.000859023	-0.377128	-0.16799	0.125658	0.128916	0.235263	-0.0672822	0.192834	-0.190973	-0.150301	-0.138961	0.0677801	0.81967	0.50223	-0.169796	-0.948475	-0.0574762	-0.0731981	0.0765892	0.277467
Control	CAUC	M	54.43	21.5	8.4	0.539216	3.10014e-05	0.0233303	8.5	0.420853	4.18153e-05	0.0253319	8.8	0.496404	0.000121573	0.185324	0.0251419	9.61629e-05	-0.0291941	0.00311339	0.00393049	0.005577	0.00080275	0.00761678	-0.00565407	-0.000523994	0.0531141	-16.3481	0.00144811	-0.00106287	-0.254858	-0.178371	0.442492	0.132892	-0.396751	-0.0724792	-0.265027	-0.176352	-0.183096	-0.00381805	-0.0316744	-0.0861678	0.12582	0.172888	-0.440714	-0.00866206	0.30402	0.115825	0.290936
Control	AA	F	54.48	24	9.9	0.441673	9.63807e-05	0.0280818	7.3	0.444106	3.94278e-05	0.0232053	8.5	0.405134	2.81954e-05	0.0206277	-0.0724916	-0.0025052	0.00147073	0.00373337	-0.00140287	0.00709687	-0.00112933	0.00084612	-0.00407361	-0.000204117	0.164746	9.6328	-0.00457999	-0.000825968	-0.68776	-0.2747	-0.237256	0.114111	0.261639	0.565012	-1.82232	-0.0741239	-0.397915	-0.115444	-0.110604	0.0389662	1.02938	0.605901	0.0121483	0.144979	0.346432	0.0218526	-0.236585
Control	AA	F	54.56	53.5	6.9	0.48415	3.21769e-05	0.0397249	7.1	0.404454	3.28066e-05	0.0229305	7.8	0.407193	0.000150574	0.0354522	-0.0840013	-0.000795798	0.00232189	-0.000405663	-0.00285488	0.00355101	-0.00537787	-0.00181071	-6.40141e-05	-0.000367378	-0.22628	7.06584	-0.00724661	-0.00100991	1.00659	-0.251003	-1.5777	0.10652	0.122337	-0.685654	0.777665	-0.238168	-0.338279	-0.222948	0.0901108	-0.305637	0.633574	-0.200353	-0.20475	0.129717	0.156482	0.158463	0.178128
Control	CAUC	M	54.9	18	8.2	0.533096	4.53896e-05	0.034163	7.6	0.42474	5.94745e-05	0.0172869	7.5	0.497401	6.16892e-05	0.1932	0.0261087	0.00274633	-0.030294	0.00367368	0.00581634	-0.000766379	0.00148831	-0.00239958	-0.000659902	-2.34074e-05	-0.29964	-17.3165	-0.00553253	-0.00120359	-0.390149	0.268057	-0.342947	0.0459323	0.217455	-0.0921287	-1.20498	-0.0527452	0.181144	0.198121	0.161316	-0.246044	0.46172	-0.303897	-0.662448	-0.0374713	0.110087	0.240758	-0.376694
Control	CAUC	M	55.51	31	7.5	0.464093	4.13306e-05	0.0470955	7.8	0.418168	4.81487e-05	0.0180787	8.1	0.414625	5.63465e-05	0.0248378	0.0283796	-0.00350493	0.00286784	0.00364597	0.00205041	0.00230958	0.00061844	0.00158523	0.000995346	0.00138746	-0.529403	-16.1523	-0.00462418	-0.000980334	0.453921	0.122098	-1.19021	0.0813878	0.456965	-0.205057	-0.221767	0.0305897	-0.0620394	-0.0968125	-0.0479749	-0.282319	0.541455	-0.00168677	-0.768931	-0.0422368	0.264363	0.0371482	-0.319631
Control	CAUC	M	55.91	39.5	7.2	0.528358	4.02653e-05	0.0390512	7.3	0.38147	3.84741e-05	0.0227241	7.8	0.498487	1.84745e-05	0.21988	0.0278417	-0.00336769	0.00203803	0.00978941	-0.000181252	0.00218178	5.07081e-05	-0.00669925	-0.000120571	0.000363846	-0.521925	-21.2642	-0.00313429	-0.00116354	-0.0809089	0.19055	-0.00717476	0.100545	-0.0433064	-0.221169	0.685044	0.099059	-0.0106125	0.00614333	0.0539797	0.0893825	-0.860536	-0.564875	-0.613926	0.0190499	0.324194	0.180441	-0.353096
Control	CAUC	M	56.05	23.5	7.4	0.531913	9.79211e-05	0.0457272	7.8	0.420795	3.95979e-05	0.0213054	8.3	0.405571	2.05741e-05	0.0183048	0.0255587	-0.00215101	0.00109329	0.00634181	-0.00196089	0.00240632	-0.00316743	-0.006194	-0.00373889	0.00106004	-0.729587	-13.6115	-0.00250642	-0.00118472	-0.379569	0.0134914	0.36405	0.0220799	-0.272886	0.142407	0.986746	0.0617955	-0.0243642	0.0176008	0.171364	-0.07816	-0.835715	-0.361222	0.535544	-0.0791464	0.267068	-0.123868	0.114497
Control	AA	M	56.48	24	7.3	0.456108	7.45216e-05	0.0184606	7.8	0.456609	4.02785e-05	0.0157692	7.1	0.475299	2.15605e-05	0.203353	-0.0601164	-0.00261437	0.00395467	0.00937475	0.00272301	0.00694473	0.00188646	0.00381253	0.00330091	-0.00183634	0.286271	5.92779	-0.00110521	-0.000689668	0.691964	-0.187452	-0.932599	-0.0493343	-0.0478815	0.517048	0.102677	-0.483625	-1.12935	-0.00872134	0.0938689	-0.617927	0.409708	-0.952787	0.118631	0.242641	-0.0628538	-0.0868094	0.273381
Control	AA	F	56.6	42	8.2	0.513117	3.05715e-05	0.0210567	7.8	0.41482	4.65909e-05	0.0104675	7.8	0.501449	3.50492e-05	0.190021	-0.0530314	0.0022638	-0.0259987	0.00360015	0.00612464	0.000133809	0.00340406	0.00240946	0.00641069	0.00219665	-0.476246	0.317539	-0.00492462	-0.000910252	-0.762495	0.067634	-0.577141	-0.147033	0.239259	0.0243416	-1.05348	0.612002	0.160439	0.0150506	-0.0665698	-0.831058	0.183906	-0.106643	-0.357675	-0.138633	0.250884	-0.316014	-0.822448
Control	CAUC	M	56.82	23	8.4	0.502383	5.86404e-05	0.0360382	6.7	0.355959	3.83092e-05	0.0205328	6.9	0.517901	3.129e-05	0.232594	0.0270382	0.00147856	-0.0304373	0.000540876	-0.00129113	-0.000344192	-0.00972926	-0.00500745	0.00476793	0.0021724	-0.388036	-16.3268	-0.00369057	-0.00101035	0.197143	-0.196857	-0.217383	0.163585	0.165125	-0.224952	0.0344781	0.701682	0.0810481	-0.179957	-0.0376169	0.160307	0.301228	0.409631	-0.0260299	0.0228585	-0.011805	-0.053028	-0.210138
Control	CAUC	M	57.6	24	9.4	0.537677	3.3545e-05	0.0448947	7.7	0.437568	3.47632e-05	0.0214431	8.6	0.412149	2.43959e-05	0.0191906	0.0276187	-0.00355276	0.00273344	-0.0103778	-0.00612896	-0.00270721	-0.00881315	-0.0027864	0.000889094	0.00364481	-0.421767	-17.8807	-0.00178231	-0.00112674	0.280365	-0.0989693	0.0059498	0.0980418	0.149755	-0.228682	-0.248743	-0.0392547	0.0612984	-0.120659	-0.0485006	-0.368731	0.6721	0.18447	0.198647	0.0754009	-0.0498233	0.265332	-0.12173
Control	AA	M	57.82	55.5	7.3	0.414672	6.97666e-05	0.0925866	6.2	0.330625	4.41377e-05	0.0240852	6.4	0.504822	6.54726e-05	0.246656	-0.0401614	0.0332449	-0.0225367	0.0166474	-0.00249263	-0.0194692	-0.0108152	0.00839775	-0.0031747	-0.000811816	-0.31849	7.44908	-0.00822622	-0.000904405	0.248782	0.188061	2.38634	0.262566	-0.242251	0.119919	-0.688059	0.27625	-1.11958	0.0397477	0.0987979	0.00838412	0.568298	-0.0221407	-0.163123	0.321697	-0.0576861	0.177476	0.550293
Control	CAUC	F	57.83	24.5	7.8	0.519533	4.8361e-05	0.0365239	8.1	0.437579	3.68864e-05	0.0227952	8.2	0.535858	9.36681e-05	0.241938	0.0254713	0.00222676	-0.0330439	0.00695134	-0.00288683	0.000917867	-0.000282618	-0.00696665	-0.00196778	0.000477003	-0.67744	-18.9163	-0.00226968	-0.00115872	-0.358759	-0.0455738	-0.624466	0.270103	0.0765155	0.0102686	0.434932	-0.0327733	0.0474911	0.00185682	0.005499	0.235776	0.0525071	-0.194718	0.144404	-0.114832	0.129893	0.124896	-0.21236
Control	AA	M	57.89	47.5	7.4	0.462135	4.39675e-05	0.0277274	7.1	0.402987	3.62904e-05	0.0148751	7.9	0.343667	8.74061e-05	0.0146505	-0.0710451	-0.00518464	0.00365032	-0.00310842	0.0033222	-0.000175687	-4.7617e-06	0.00689424	-0.00610265	-0.00185241	-0.0289785	13.4878	-0.00105894	-0.000595222	0.343995	-0.0026798	-0.780106	-1.01227	0.270126	-0.516039	0.265041	0.267263	0.184721	0.702831	0.616397	-0.174361	-0.752836	-0.272873	0.168302	-0.263873	0.0823629	0.0718047	-0.876922
Control	AA	M	58.19	53	7.6	0.52928	3.06147e-05	0.016844	7.5	0.449511	2.876e-05	0.0185329	8.3	0.383684	6.36408e-05	0.032227	-0.0567066	-0.00350871	0.00432953	0.00620336	-0.00160056	0.00433695	-0.00103257	0.000674142	0.00105401	0.000788117	-0.221683	6.80739	-0.00371838	-0.000989047	-0.586922	-0.113962	0.54292	0.0027771	0.0782463	-0.0016814	0.0454558	-0.196561	0.113352	-0.0414628	-0.222091	-0.335353	-0.125788	-0.0268655	-0.61119	-0.039661	-0.0574887	0.15808	-0.242964
Control	AA	M	58.48	28.5	8.2	0.524085	4.73844e-05	0.018643	7.9	0.389505	3.74984e-05	0.0279233	8.3	0.420811	2.11607e-05	0.0208082	-0.0540741	-0.00446357	0.00406505	-0.00189476	0.00775592	-0.00130975	0.00564311	0.00437794	0.00318383	0.00279834	-0.190553	2.85029	-0.00404573	-0.000817171	0.339347	0.0220835	-0.51985	0.0473888	0.417143	-0.139563	0.286787	-0.210078	1.04004	-0.0280298	-0.035176	-0.0448417	0.497682	-0.461648	0.262571	-0.209647	-0.0986474	-0.261063	-0.739564
Control	AA	M	58.48	15	7	0.394368	4.37845e-05	0.0411612	8.1	0.38783	2.93826e-05	0.0191906	8	0.375331	2.9152e-05	0.0212921	-0.0585156	-0.00258727	0.00582465	-0.00161652	-0.00133391	0.00284951	-0.00312484	0.00412204	-0.00556514	-0.00264575	-0.316812	3.97945	-0.00268743	-0.0010541	-0.411383	0.0429303	0.319259	0.230922	0.398574	0.305643	-0.994875	0.00072	-0.875582	0.166734	-0.0876975	0.240448	0.366042	-0.348691	-0.242893	0.366823	0.345664	0.26234	-0.156056
Control	CAUC	M	59.22	22	6.4	0.38582	5.76798e-05	0.023128	7.1	0.39141	3.56684e-05	0.0153304	6.9	0.359832	5.00471e-05	0.0219156	0.020673	0.000195662	0.00144532	-0.00843684	-0.0198414	-0.00153498	0.0184051	0.00888387	0.00078442	0.000335173	-0.654081	-14.0249	0.00273537	-0.00108092	-0.229732	-0.138856	0.434617	-0.711556	0.40126	-0.677732	0.547443	-0.0889616	0.0350829	0.80514	-0.0203256	-0.692026	-0.283188	-0.149436	0.482621	0.231633	0.193165	-0.339072	0.0905576
Control	AA	F	59.58	37	8.6	0.517151	2.49121e-05	0.0363622	7.5	0.453197	4.18131e-05	0.0242065	6.9	0.406373	1.92175e-05	0.0346132	-0.0840491	-0.000485876	0.00261127	0.00521845	-0.0013439	-0.000622875	0.00136128	-0.00258577	0.000663072	0.00275591	-0.387125	11.5491	-0.00539909	-0.000839521	0.672306	-0.236248	-0.612032	0.204592	0.204026	-0.00666805	-0.319402	-0.085291	0.14691	-0.257834	0.0794743	-0.145924	0.270704	0.573953	-0.109508	0.08731	0.0316511	0.136959	0.128428
Control	AA	M	60.35	44	8.3	0.52354	2.91222e-05	0.0292448	6.8	0.420114	8.14001e-05	0.0198347	7.6	0.478836	2.42666e-05	0.191214	-0.0641385	-0.00251734	0.00325413	-0.00300835	-0.00394929	-0.00273618	-0.00260938	-0.00398408	0.0029153	0.000184874	-0.498793	7.80185	-0.00431738	-0.000941171	0.0337941	0.206419	0.739783	0.0670334	0.285311	-0.0008047	-0.0343884	0.121583	0.624884	0.16907	0.124427	-0.489917	-0.0602628	-0.033407	0.0687026	0.00882594	0.165383	-0.706114	-0.371234
Control	CAUC	F	60.51	46.5	8	0.501717	3.54282e-05	0.0332993	6.7	0.366222	6.1106e-05	0.0149062	7.6	0.534967	2.14173e-05	0.256324	0.0257385	0.00141824	-0.0287309	0.00772948	0.000991226	-0.000227862	0.00124706	-0.00269384	0.00195256	0.00248608	-0.345338	-16.9683	-0.00709715	-0.0011764	-0.197344	0.672267	-0.413	0.0982489	0.244825	-0.55109	-0.650981	0.480274	-0.0864162	0.0711135	0.299028	0.430116	0.464486	-0.303191	-0.115939	-0.0985115	0.0509049	-0.29783	-0.0548705
Control	AA	M	60.7	20	9.4	0.518666	3.31073e-05	0.0146703	7.6	0.441831	3.33932e-05	0.0180838	8.5	0.413202	3.18461e-05	0.0346325	-0.0832917	-0.00296681	0.00147162	-0.000594032	-0.00358825	0.00411842	-0.00408233	-0.000843616	-0.00474951	-0.000863162	-0.112193	14.5791	-0.00374584	-0.000741039	0.418386	0.088097	0.421899	0.172502	-0.017113	-0.089983	0.977973	0.0379697	0.0982408	0.0171294	0.0346222	0.144226	-0.0943451	0.375629	0.248175	0.00693188	0.316424	0.256747	0.130363
Control	AA	M	60.72	13	7.9	0.552381	1.50069e-05	0.0197502	7.2	0.425028	8.12995e-05	0.0143542	8.5	0.410758	2.19941e-05	0.0165877	-0.073826	-0.0035531	0.00442159	-0.00332298	0.0015604	0.000307078	0.000318228	0.00749942	-0.00300784	-0.00174648	-0.508731	7.18394	-0.00354369	-0.000805001	0.499943	0.288186	0.650478	0.0764194	-0.256296	0.168526	0.304142	0.0216512	0.324931	-0.10382	-0.00190781	-0.239971	0.073653	-0.23828	0.107233	-0.119953	0.184174	-0.0499593	-0.0360314
Control	CAUC	M	61.13	19.5	8.4	0.562127	3.46536e-05	0.0489118	7.6	0.498638	4.91601e-05	0.0214103	8.6	0.41935	2.18086e-05	0.0228128	0.0278198	-0.00455065	0.00224022	0.00446027	-0.00166823	0.00237865	-0.00274921	-0.00523668	-0.00530513	-0.0013765	-0.302551	-16.1103	0.00173536	-0.000946369	-0.0428141	0.210218	0.171057	-0.0400691	0.00441547	0.345993	-1.12753	-0.151896	0.0619948	-0.0354723	-0.0829448	-0.376842	-0.122403	-0.711103	-0.194842	-0.140457	-0.165941	-0.326371	-0.393804
Control	CAUC	M	61.75	22.5	8.1	0.510711	4.08136e-05	0.0164168	7	0.404961	8.89915e-05	0.0225274	8.1	0.495645	0.00012635	0.187531	0.0261608	0.0014713	-0.0300836	0.00228294	0.00345113	-0.00660401	0.00361965	-0.00654746	-0.00229029	0.00136773	-0.226915	-17.9364	-0.00102365	-0.000814592	-0.821807	-0.0375562	-0.117804	0.207655	-0.0709595	0.563173	-1.48758	-0.230579	-0.183208	0.0535994	0.129807	0.358494	0.679221	0.177669	-0.101055	0.0369631	0.290641	0.317114	0.0674786
Control	CAUC	M	62.27	46.5	8.6	0.617963	3.12201e-05	0.0363251	7.6	0.409361	5.90272e-05	0.0147427	9	0.368699	2.89318e-05	0.0290802	0.0209457	0.0018196	0.000168646	-0.000330848	-0.0275123	0.00475359	0.00677612	0.00470985	0.00399141	-0.000128591	-0.112087	-11.7066	0.000417804	-0.0010599	-0.122214	0.0297245	1.36865	0.0170516	-0.339827	0.333993	0.363351	0.212352	0.449941	0.0934218	0.180148	-0.151821	-0.278951	-0.418005	-0.291639	-0.155021	0.420445	-0.124378	-0.0856523
Control	AA	M	62.74	37	8.2	0.684662	1.45277e-05	0.027207	7.8	0.416147	3.39173e-05	0.0199501	7.9	0.38016	2.45639e-05	0.0165997	-0.0512819	-0.00384721	0.00367259	-0.0056992	0.00455096	-0.00016948	-0.00368236	0.00413859	0.00100925	0.00104411	-0.535235	-2.99449	-0.0048385	-0.00102584	0.771138	-0.0946278	1.8093	0.207386	-0.647022	-0.0525436	-0.203773	-0.129858	0.574089	-0.325433	-0.226332	-0.0207433	-1.52194	0.383622	0.172043	-0.176096	-0.0856538	-0.538579	-0.135059
Control	CAUC	M	63	45.5	8.9	0.505115	5.26586e-05	0.0282717	7.6	0.399304	4.33082e-05	0.0177699	7.4	0.388317	3.40854e-05	0.0232706	0.0211958	0.00214476	0.0026341	-0.000920683	-0.0208587	0.00252687	0.0190452	0.00980434	0.00533889	-0.00177512	-0.818834	-16.0703	-0.00540444	-0.00125377	-0.00204029	0.0992224	0.378852	-0.192898	0.0622471	-0.0606077	-0.30376	0.0251198	0.029063	-0.0627252	-0.22048	-0.0195897	0.0958066	-0.190077	-0.260073	0.0757799	0.0209024	-0.268899	-0.328503
Control	CAUC	M	63.16	41	7.9	0.483886	5.01501e-05	0.0620443	8.2	0.460878	6.53148e-05	0.0197149	6.6	0.552473	6.13665e-05	0.282823	0.0235834	0.00326381	-0.0298177	-0.00638413	0.00163101	-0.00173061	-0.00721549	-0.00387476	-0.000928198	0.00352389	-0.514488	-17.1819	-0.00292965	-0.00109969	-0.327551	-0.176705	-0.833481	0.151097	0.0453046	-0.70614	1.00718	-0.111708	-0.331786	0.0541415	0.0941989	0.203294	-0.28781	0.0800763	0.188676	0.0125588	0.230684	0.112133	0.396526
Control	CAUC	M	63.2	26	8.6	0.525238	7.96706e-05	0.0424395	7.5	0.42454	3.34981e-05	0.0234878	7.3	0.367692	2.54509e-05	0.0217049	0.0213643	0.00089745	0.00214655	-0.00208004	-0.0218398	0.00172001	0.0188803	0.00754834	0.00695349	-0.000296619	-0.56538	-17.9241	-0.00432385	-0.00115663	-1.68786	0.344313	0.00333006	0.108193	-0.262603	0.61735	0.672679	0.12702	-0.0183661	0.0842242	-0.0220143	0.191392	-1.87159	-0.380405	0.840077	-0.101493	0.319664	-0.027966	0.368604
Control	AA	F	64.86	52.5	7.3	0.484887	5.3609e-05	0.0458051	7.5	0.434045	3.57337e-05	0.0138903	8.2	0.39024	5.89273e-05	0.038523	-0.0351804	-0.00614434	0.00549661	-0.00497438	0.000635811	-0.00133371	-0.00313175	-0.000519257	-0.00256723	-0.00294255	-0.0689043	-4.47208	-0.00216437	-0.000840414	0.188765	0.113823	-0.0813872	0.294448	-0.0731296	-0.349696	-0.517907	0.0916582	-0.262377	-0.000533818	0.0142155	-0.154017	0.619397	-0.194427	-0.0688842	-0.00113757	-0.498418	-0.0169826	0.0519494
Control	AA	F	65	57.5	7.8	0.415287	6.12538e-05	0.0501232	7.3	0.407863	6.94713e-05	0.0103022	6.8	0.371245	3.17401e-05	0.01847	-0.0717972	-0.00407563	0.00405525	-0.00416315	-0.00248812	-0.00667527	-0.00174495	-0.00651013	0.000808851	0.00136306	-0.128995	7.3604	-0.0029021	-0.000724784	-0.656991	0.100557	-0.681988	0.0946484	0.20929	0.271613	-0.123172	-0.0593582	-0.570411	0.0488982	-0.134758	-0.0256059	-0.652001	-0.174192	-0.271571	0.275087	-0.216844	-0.0771239	0.680064
Control	AA	M	65.58	40.5	8.3	0.547188	3.56033e-05	0.034777	7.1	0.400062	6.55052e-05	0.0128806	6.5	0.361796	2.68608e-05	0.0180948	-0.0741322	-0.00430215	0.00232009	-0.00275989	0.000821043	-0.000312312	0.00193892	0.00103747	-0.00353656	-0.000645124	-0.601815	2.97088	-0.00424899	-0.000785473	0.464195	0.141761	0.18591	0.101609	0.0601105	-0.290746	0.283467	-0.0351396	0.179258	-0.0295756	0.197945	0.265153	-1.13037	-0.457066	0.102768	-0.120637	-0.0816781	-0.0550041	0.291983
Control	AA	M	68.54	58	8.1	0.516325	5.12273e-05	0.0342732	6.8	0.399729	9.40004e-05	0.0144239	8	0.386169	2.45284e-05	0.0332764	-0.0693104	-0.00327443	0.00307502	0.00365065	-0.0011279	7.80819e-05	0.000656612	-0.00488278	0.000946138	0.0020288	-0.0782051	10.363	-0.00185811	-0.000908283	1.08773	0.917396	-0.332619	0.189763	-0.173256	0.116691	-0.64436	-0.0452161	-0.26954	0.0192544	0.00214244	-0.156006	1.08772	0.452488	0.447522	-0.0189935	-0.223084	-0.155313	0.209484
Control	CAUC	F	69.07	15.5	8.3	0.5467	2.98829e-05	0.039179	8.6	0.437788	5.18255e-05	0.0245726	8.1	0.544232	6.448e-05	0.243655	0.0197559	0.00523499	-0.0306612	-0.000858628	-0.0215324	0.00462871	0.00977217	0.00610897	0.00356907	0.000169089	-0.258796	-17.3041	-0.00181893	-0.00108222	-0.709478	0.039713	0.275543	0.187676	0.0333411	0.123735	0.473121	-0.0299504	0.25275	0.00710055	-0.00784278	0.0582895	-0.2768	-0.274498	-0.797892	-0.0151728	0.254157	0.111953	-0.0510053
Control	AA	M	71.4	19	8.1	0.594622	2.84178e-05	0.0291892	8.2	0.47831	4.54465e-05	0.0200262	8.4	0.549817	4.51198e-05	0.229424	-0.0189821	0.000358582	-0.0274549	-0.00656442	0.000373895	0.00464186	-0.012716	0.00284851	0.00349063	0.00101742	-0.332185	-8.57822	-0.00480761	-0.00106243	-0.268163	-0.188875	0.606513	0.210688	-0.0544169	0.109891	0.0904206	0.208247	0.373579	-0.0300699	-0.0600166	-0.184449	0.197026	0.340981	-0.0576331	-0.0842505	0.217371	0.0724132	0.0860814
Control	AA	F	71.77	25	8.3	0.477783	4.7464e-05	0.043783	7.5	0.432695	3.27743e-05	0.0239805	8	0.381735	0.000139012	0.018025	-0.0734124	-0.00207641	0.00362861	-0.00267499	0.00159754	0.0012829	-1.02276e-05	0.00103183	-0.00615588	-0.000529338	0.149411	7.03883	-0.000908297	-0.000739819	0.151579	-0.153969	0.283418	0.255207	0.0938852	0.085332	0.692562	-0.302379	0.039967	0.0987685	-0.201335	-0.495488	-0.654879	-0.364726	0.51651	0.0163243	0.0893578	0.00532475	0.362626
Control	CAUC	M	72.43	27.5	8.3	0.458805	0.000154389	0.0220261	7.4	0.390109	4.81104e-05	0.0157459	7.3	0.482949	0.000124824	0.210825	0.0250626	0.0013178	-0.0307814	0.00340331	0.000465282	0.00486524	-0.00436928	-0.00136774	-0.00553741	-0.00204527	0.0968673	-14.8541	-0.00135662	-0.00108909	-0.482365	-0.0288769	-0.380311	0.0736579	0.155263	0.484152	-0.457581	-0.230247	0.131675	0.398292	0.063956	-0.135689	-0.404655	0.501551	-0.232058	0.0973145	0.125775	-0.0490316	-0.455159
Control	AA	M	73.23	68.5	7.9	0.444339	6.55329e-05	0.0273743	6.9	0.422717	3.06568e-05	0.0168975	6.9	0.35249	2.7785e-05	0.0215094	-0.0638933	-0.000877904	0.00364187	0.00351998	0.0013129	-0.00116231	0.00037082	-0.00316506	-0.00383286	0.00308358	0.152147	7.00235	-0.000834261	-0.000890255	-0.280642	-0.130078	-0.0025786	-0.0413003	0.335238	-0.395746	-0.545352	0.00994483	-0.24225	0.164842	0.0260201	-0.366756	-0.281867	0.29647	-0.876585	0.118314	-0.311502	0.0209055	0.353855
Control	AA	M	73.86	11	7.3	0.510009	8.28067e-05	0.0336488	8	0.423957	4.19785e-05	0.0298732	7.4	0.395616	2.02722e-05	0.0141199	-0.0756534	-0.00363027	0.00357246	-0.000115843	0.000630295	0.00181047	-0.00127067	0.00200126	-0.00307902	-0.00106111	-0.510536	7.62096	-0.00141041	-0.000828079	0.892951	-0.038454	-0.628221	0.0597281	0.177189	0.0340462	0.418609	-0.0895568	0.596101	0.00124179	0.194752	-0.00075635	-0.472128	-0.255582	-0.313393	-0.0789381	-0.341147	-0.262052	-0.854929
Control	CAUC	M	77.94	21.5	8.6	0.587758	1.82406e-05	0.0358956	7.6	0.449963	2.85742e-05	0.0215945	8.2	0.396978	2.60613e-05	0.0346632	0.0288193	-0.00405666	0.0016642	-0.00912047	-7.38026e-05	-0.00341625	-0.00574702	-0.00331193	-0.00357103	-0.00106077	-0.338387	-13.4998	-0.00330922	-0.000937709	0.0422843	-0.084447	0.6557	0.181333	-0.270129	-0.0720975	-0.368964	-0.120671	0.106654	0.0133321	0.0781641	0.277567	0.197113	-0.501705	-0.508698	-0.147173	0.0395781	0.0844602	0.321766
Control	CAUC	F	83.59	33.5	8.6	0.563294	2.45967e-05	0.0438823	7.7	0.393214	8.42448e-05	0.014836	8.6	0.380764	2.51727e-05	0.0179172	0.0280156	-0.00438291	0.0034788	0.00397606	0.00147785	0.000688363	-0.00111272	-0.00208482	0.00500204	-0.000428196	0.207733	-18.8278	-0.00105121	-0.00108356	-0.776467	-0.112235	0.780928	-0.0910683	-0.517542	0.527661	0.297539	0.133335	-0.247854	-0.858892	-0.704611	-0.370722	-0.457122	-0.20719	-0.0850421	0.0545807	-0.0493493	-0.0610128	0.116224
Control	AA	M	84.16	27.5	7.3	0.537801	3.30017e-05	0.0320178	7.2	0.37906	6.74139e-05	0.0108875	6.5	0.457593	3.26817e-05	0.18083	-0.0472784	0.00179151	-0.0283049	-0.00280356	0.0038317	-0.00042766	0.000403322	0.00592776	-0.00723357	-0.00176123	-0.192428	-0.816773	-0.00163176	-0.000951023	0.0619844	0.46507	0.244908	-0.492834	0.123267	-0.166378	0.507299	0.744147	0.164708	0.140952	0.556739	-0.315044	-1.39518	0.371565	0.108798	-0.0428174	0.0258388	-0.0305749	-0.205681
Schizo	CAUC	M	17.23	61.5	9.9	0.508459	3.27537e-05	0.0296367	8.3	0.454432	3.41996e-05	0.0260059	8.2	0.53062	1.51774e-05	0.244052	0.0115865	0.0521488	0.0101491	0.000845902	0.00585543	0.00681507	0.00459693	-0.00802566	0.00384459	0.00138509	-0.267783	-4.14264	-0.00168731	-0.00100507	0.52828	-0.129926	-1.11098	-0.0650422	0.346349	-0.28907	0.730584	-0.365472	-0.01849	-0.0369324	0.195842	-0.07566	-0.0452903	0.416922	0.230187	-0.0295239	-0.041253	0.020851	-0.0196798
Schizo	AA	M	18.57	32	7.3	0.490614	4.12276e-05	0.0181654	6.8	0.409409	3.45298e-05	0.0232932	8.5	0.549908	1.5663e-05	0.240139	-0.0202874	-0.00396125	0.00682018	0.00707531	0.00286097	0.00167842	0.00727494	0.000205959	-0.0106807	-0.00414748	-0.521098	-6.15666	-0.00243756	-0.00105482	-0.998223	-0.131826	-1.26594	0.0886536	0.00584726	-0.351136	-0.477119	-0.276553	-0.00783663	-0.0766548	-0.177761	0.207958	0.347146	-0.387452	-0.654982	0.01623	0.163031	0.109652	-0.0427195
Schizo	CAUC	M	19.69	24.5	6.9	0.438802	4.10151e-05	0.0866073	6.6	0.35925	3.77184e-05	0.0283339	6	0.509635	2.54513e-05	0.264618	0.0246063	0.00197817	-0.0298749	0.00960449	0.00298314	0.00331889	0.00284558	0.00301264	0.00489216	0.00162029	-0.518202	-19.9395	-0.0127814	-0.00130819	-0.921432	0.137656	3.49519	0.0176267	0.113814	-0.553812	0.108014	-0.468313	-0.412895	0.142515	0.112104	0.213839	-0.813898	-0.445132	0.673128	0.275232	0.212087	0.475496	0.196658
Schizo	CAUC	M	20.22	24.5	7.7	0.557021	8.80374e-05	0.0345183	8.3	0.391226	4.09902e-05	0.044152	8.8	0.58073	9.23212e-06	0.276256	0.0282408	-0.00358589	0.00121628	0.00282785	-0.00976636	0.00297098	-0.000170175	-0.00549323	6.95711e-06	0.00036669	-1.2209	-16.6234	-0.00553985	-0.00119088	0.27677	0.138898	0.017676	-0.0474025	-0.364432	0.141541	0.2581	-0.414804	0.0419326	-0.319949	0.196807	0.439262	0.805348	0.994571	-0.267515	-0.102252	-0.208972	0.00424795	0.0759205
Schizo	CAUC	M	20.34	38	7.3	0.434823	3.02101e-05	0.0352567	6.3	0.359491	5.88216e-05	0.0295423	6.3	0.524228	1.12991e-05	0.271794	0.0281223	-0.000917492	0.000944802	0.00656038	-0.00222727	0.00340278	-0.000692283	-0.00403762	0.00241151	0.00157688	-0.946638	-18.3383	0.00157706	-0.000937019	-0.374931	0.0121358	-0.521876	-0.621335	0.453471	-0.611102	0.60743	0.317148	-0.460385	0.777715	0.187474	0.222368	-0.796639	-0.389509	0.127812	0.218064	-0.208628	-0.0279895	0.72505
Schizo	CAUC	M	21.06	56	8.5	0.560309	2.57062e-05	0.0576589	6.7	0.402786	2.2859e-05	0.0162285	9	0.532677	2.7565e-05	0.216905	0.026207	0.00209875	-0.0311515	-0.00163851	0.00446751	-0.00293583	-0.000610636	0.000674017	-0.00610596	-0.00279865	0.124103	-10.6312	-0.00702717	-0.00102224	-0.586175	0.184735	-0.313502	-0.125109	-0.368134	-0.408687	0.462395	-0.246481	-0.103063	-0.0814536	-0.0530962	0.568487	0.567859	-0.174574	-1.22389	-0.125364	-0.206336	0.363996	0.556823
Schizo	AA	M	21.54	44	7	0.572622	6.1616e-05	0.0451189	7.6	0.41385	3.70997e-05	0.029727	7.6	0.458102	1.30779e-05	0.201141	-0.00390305	-0.00524899	0.00371258	-0.00514176	-0.00191309	-0.00641979	0.00341157	-0.00478844	-0.00648216	-0.000342142	-0.288737	-9.04904	-0.00284786	-0.00106182	-2.78697	-0.144998	0.377302	-0.0939983	-0.336262	0.686915	1.08258	0.152167	0.082873	-0.0550518	0.093912	0.256362	-2.63671	0.233751	0.698644	-0.139393	0.43624	-0.205592	-0.123563
Schizo	CAUC	M	22.1	25.5	7.7	0.576683	7.17572e-05	0.0316155	7.8	0.45281	5.81641e-05	0.0179851	8.4	0.515393	1.99214e-05	0.24662	0.028626	-0.00304785	0.00154184	0.00337973	0.00409802	-0.00612372	0.00553893	-0.00392231	0.0045351	0.00352727	-0.331215	-14.8188	0.000550903	-0.00110479	-0.0224616	0.0765801	-0.30438	0.0979016	-0.516522	0.0437128	-0.480054	-0.0926341	-0.025743	-0.0762218	0.0550725	0.205228	0.524258	0.257606	-0.25034	-0.204652	0.125362	-0.0555408	-0.0800231
Schizo	CAUC	M	24.33	32	8.6	0.569169	3.10215e-05	0.0427688	8.5	0.42478	3.46234e-05	0.02654	9.1	0.538938	1.35721e-05	0.23867	0.0277428	-0.00333747	0.00326753	-0.00577011	0.00195367	-0.00659309	-0.00146977	-0.00284074	0.000337916	0.000500545	-0.379965	-15.3941	-0.00462171	-0.00100993	0.0833027	-0.0664231	0.19183	0.0442373	-0.36227	0.0322578	0.614869	-0.27897	0.0197929	-0.144205	0.0132006	0.0330675	0.600637	-0.241668	-0.579643	-0.111749	0.283166	0.00505825	0.0262096
Schizo	CAUC	M	25.59	43	6.7	0.473825	0.000106207	0.0356103	8.1	0.421227	3.02129e-05	0.0218478	6.4	0.53998	1.38196e-05	0.316792	0.0233646	0.00236658	0.00289285	0.00464101	-0.00374199	-0.00518708	0.00514626	0.00454543	0.00277087	-0.00237374	-0.361149	-16.4325	-0.000797717	-0.00107598	0.594088	-0.0544634	-0.315694	-0.0362719	-0.0363301	-0.303485	1.01395	0.479836	-0.280997	-0.0586673	0.112977	0.000541333	-1.08318	0.745228	0.0360408	0.0945961	0.259277	0.0180961	0.521518
Schizo	CAUC	F	26.07	29.5	9.4	0.557214	2.61671e-05	0.0259976	8.9	0.466829	8.68932e-05	0.0177515	8.4	0.534739	8.24205e-06	0.229265	0.0280673	-0.00457446	0.00325901	-0.00314209	0.00868809	-0.00424208	0.00735209	0.00426669	0.00805216	0.0040548	-0.469933	-18.3771	-0.00459572	-0.00102474	0.334358	0.0673284	0.135625	-0.0392397	0.0443868	-0.24125	0.0306179	-0.0813805	0.202152	0.0612276	-0.00939733	-0.199282	-0.0569078	0.201648	0.134856	-0.0921666	-0.012183	0.070195	0.393737
Schizo	CAUC	M	30.97	31.5	7.5	0.591325	3.62322e-05	0.0549105	7.7	0.458937	7.43862e-05	0.0178692	8.5	0.533914	1.58859e-05	0.245291	0.0265738	-0.00291831	0.0010887	0.00294693	-0.00802912	0.00179796	-0.00310655	-0.00741232	-0.00234334	-7.54517e-05	-0.933794	-14.8831	-0.00355108	-0.000761663	0.106586	0.126892	0.736897	-0.123457	-0.742005	0.0190092	0.198311	0.138821	-0.118556	-0.181668	-0.11912	-0.257531	-0.0033198	-0.270356	0.207684	-0.19064	-0.0512147	-0.241771	0.140565
Schizo	CAUC	M	33.71	49	8	0.481742	4.03464e-05	0.031295	8.6	0.397125	2.26914e-05	0.0329053	6.6	0.570512	5.4932e-05	0.322583	0.0267096	0.000443123	-0.0298282	-0.00506632	0.0055602	-0.00906555	0.00660155	-0.00192215	-0.00238017	0.00157037	-0.028529	-16.867	-0.00172339	-0.00115856	-0.24333	0.0320438	-1.37918	0.0381682	0.349055	-1.98273	1.02581	-0.394196	-0.293553	-0.0284674	0.13696	0.548912	-1.14377	-0.159909	-0.0420032	0.0785603	0.306186	0.258931	-0.256119
Schizo	AA	F	34.84	36	8.2	0.46714	0.000186098	0.023693	7.7	0.406448	3.7369e-05	0.0177336	8	0.509494	1.19716e-05	0.208339	-0.0776972	-0.00389339	0.00358882	-0.00359377	0.00145181	0.00139042	-0.00270526	0.00388236	-0.000745025	-0.000607703	-0.248053	11.5392	-0.00115189	-0.000674982	0.137011	0.04967	-1.29174	0.234566	0.206261	-0.0116708	-0.701205	-0.203883	-0.0548241	0.344272	-0.0515953	-0.00047263	0.1369	0.36281	0.270441	0.0380189	0.110415	-0.0734539	-0.758024
Schizo	CAUC	M	37.16	21	9.3	0.497008	0.000100913	0.0357544	8.8	0.459503	0.00010247	0.0257485	8	0.565951	1.50703e-05	0.26806	0.0277738	0.000698812	0.00294328	0.00473854	-0.00125147	0.00211588	-0.00647583	-0.0018384	-0.00618577	-0.00416787	-0.0910807	-12.7129	-0.00256974	-0.00101472	-0.233975	0.0894096	-1.80386	0.125408	0.345254	-0.168254	-0.0422247	-0.225308	0.358196	-0.137663	-0.0662454	0.0333835	0.247176	0.31619	-0.322994	-0.149089	0.285837	-0.262404	-0.641347
Schizo	AA	M	37.3	70.5	7.3	0.516985	3.03391e-05	0.0352469	9.1	0.506003	9.4834e-05	0.0317088	8	0.552462	8.48846e-06	0.311904	-0.0849916	-0.000259101	0.00327327	-0.00294582	-0.0012023	-0.000969217	-0.000597825	0.00143936	-0.00783486	-0.00118259	-0.0229414	10.215	0.000773235	-0.000649805	0.816281	-0.1556	-0.297357	-0.171005	0.23416	-0.198901	-1.05175	-0.0365478	0.00345729	0.104768	0.0320137	-0.497806	-0.157322	0.32528	0.239015	0.0178037	-0.135327	0.468216	0.345754
Schizo	AA	M	37.67	30.5	7.8	0.382204	4.28058e-05	0.0230981	7.4	0.398067	6.48408e-05	0.0109127	9.1	0.523532	1.02895e-05	0.209079	-0.0788005	-0.0025564	0.00285933	-0.00211904	0.00173064	-0.00673882	0.0069059	-0.00475167	0.00385767	0.00309589	-0.329532	10.6652	-0.00270072	-0.000610979	0.213579	-0.245407	0.840012	0.117516	0.41111	0.251329	0.17289	0.0597643	-1.15031	0.371762	0.287207	-0.178551	0.340647	-0.137854	-0.0351548	0.559007	0.104944	0.0890582	0.212133
Schizo	CAUC	M	38.41	26	7	0.478835	9.97297e-05	0.0445804	7.7	0.41368	3.84842e-05	0.0219319	7.4	0.50901	9.69666e-05	0.244536	0.017802	0.0329968	-0.0255299	0.011696	0.00163548	-0.0189015	-0.0111465	0.0106957	-0.0057891	-0.00216527	-0.545707	-10.2381	-0.00460731	-0.000994796	0.0567557	0.325071	-0.357903	0.0502866	0.0486848	0.12152	0.197562	-0.0914347	-0.251176	-0.0308745	-0.0245083	0.331086	0.251393	0.391897	-0.0574697	0.142991	-0.0179069	0.146702	0.427108
Schizo	AA	M	38.6	30	7.2	0.492925	4.98701e-05	0.017923	8.1	0.439399	3.67958e-05	0.0181105	8.7	0.558043	7.84211e-06	0.260072	-0.0749635	-0.00443149	0.00315166	-0.00140319	0.000383009	-0.00319353	0.00231042	-0.0017326	-0.00165421	0.00144688	-0.0504812	8.13447	-0.000273851	-0.000745561	0.794503	-0.165482	-1.16838	-0.0586559	0.332724	0.0788542	-0.322837	-0.0361395	0.848677	-0.0809587	-0.0819165	-0.131623	0.756073	-0.219214	0.597469	-0.165031	-0.0241557	-0.137601	-1.12205
Schizo	CAUC	M	39.18	8	9.6	0.58361	3.66003e-05	0.0361332	8.9	0.223695	2.34318e-05	0.0457159	8.7	0.626832	5.23051e-06	0.335363	0.019971	0.0116042	0.00527694	-0.00254478	-0.00268773	-0.00942957	-0.00637748	0.0100228	0.00496963	0.00362506	-0.857564	-12.5011	-0.0029979	-0.000958974	-0.200387	0.443024	1.04552	-0.0948013	-0.530903	0.16764	0.848263	-0.0445403	-0.00343241	-0.573554	-0.709146	0.438486	0.922571	-0.145513	-0.175994	-0.0848394	0.000790878	-0.134082	-0.209792
Schizo	CAUC	F	41.09	23	9.6	0.633933	3.22532e-05	0.041256	8	0.409799	3.56778e-05	0.0209779	8.3	0.500893	1.59586e-05	0.204284	0.0278022	-0.00255166	0.00459831	-0.00303768	0.000838071	0.0014247	0.000273033	0.00409458	0.000701292	-0.0025558	0.328636	-14.0929	-0.00585711	-0.00110573	-1.322	-0.18138	0.553056	-0.561283	-0.703465	-0.446086	0.570965	0.135762	0.0180869	-0.513576	-1.19	0.27034	-0.134982	0.613303	0.233206	0.0790009	0.258628	0.236195	-0.0681036
Schizo	CAUC	M	41.33	34.5	9.3	0.513543	5.39251e-05	0.050319	8	0.428164	6.84508e-05	0.0316433	8.1	0.541333	1.48527e-05	0.241142	0.0289062	-0.0027637	0.0046527	0.00282092	0.0020697	-0.00209203	0.001452	-0.00501959	0.00302504	0.00228392	0.0143127	-12.5293	-0.00747509	-0.00096655	-0.0876489	-0.151383	-0.301264	-0.0253764	-0.256506	0.0126486	1.1378	-0.0132733	-0.227264	-0.410807	-0.216889	-0.144423	0.521755	-0.31434	0.548738	-0.101976	-0.00506075	-0.104218	0.153666
Schizo	CAUC	M	42.62	27.5	7.7	0.379288	8.30048e-05	0.0196909	7.9	0.464312	2.5729e-05	0.0112297	7.6	0.533771	1.25427e-05	0.209893	0.021689	-0.00178456	0.00105943	-0.0123954	-0.0181017	0.000202487	-0.00216917	0.00296854	0.00845919	0.00584648	-0.777172	-9.0999	0.00139385	-0.00103553	-0.0333807	-0.142647	-0.508345	-1.66254	0.162296	0.144698	-0.052023	0.667761	-0.217013	1.08274	0.301553	-0.19015	0.336806	0.133835	0.364001	0.204643	-0.0999063	0.112074	-0.11887
Schizo	CAUC	M	42.71	21	8.4	0.429947	5.57135e-05	0.0362606	7.1	0.444243	4.09819e-05	0.0309161	7.9	0.478801	1.29449e-05	0.197375	0.0275101	-0.00399072	0.00108829	-0.00371438	0.00763237	-0.00490302	0.00584942	0.000704076	-0.00891612	-0.00213584	-0.735508	-18.2106	-0.00343027	-0.00099818	0.83336	-0.228422	-1.67634	0.168408	0.221755	0.520412	0.248375	-0.286064	-0.732928	-0.0633224	0.0161192	-0.0470668	-0.364777	-0.171084	-0.068414	0.208408	-0.0311576	0.118287	-0.093504
Schizo	AA	F	42.98	31	9.6	0.514854	8.67516e-05	0.0326539	8.6	0.447232	3.44085e-05	0.0182127	8.3	0.506582	1.14988e-05	0.228751	-0.0622818	-0.00259123	0.00384093	0.00136759	0.00268824	-0.00175391	0.00425589	0.000937867	-0.00262844	-0.000486078	-0.555114	8.10155	-0.00649062	-0.000776287	0.589142	-0.401906	0.222446	-0.0150787	-0.223457	0.292937	-0.60675	-0.123043	0.1731	0.0982205	-0.194125	-0.122438	0.367794	0.534188	0.389621	-0.0806951	-0.184445	0.14743	0.480527
Schizo	AA	M	43.05	7	8.6	0.560985	3.94064e-05	0.0313245	8.3	0.4697	5.89946e-05	0.0176076	8.6	0.519053	1.31779e-05	0.226989	-0.0551064	-0.00255688	0.00347654	-0.00883694	0.000369927	0.000760974	-0.00448435	0.000739053	0.00667246	0.00131699	-0.597499	2.94503	-0.00347406	-0.000837664	-0.158062	-0.0484982	-0.206978	-0.484517	-0.0635668	-0.182255	0.424255	0.44567	0.105175	0.220558	-0.13994	-0.538974	-0.647795	-0.725739	0.251452	-0.161256	-0.0622081	0.0540637	-0.549154
Schizo	AA	M	43.35	35	9.5	0.374234	5.63414e-05	0.0523472	8	0.385801	6.94306e-05	0.0179278	6.1	0.469999	1.62499e-05	0.233358	-0.06315	-0.0021622	0.00200673	0.00145784	-0.00363327	-0.00684234	0.000884435	-0.007995	2.85355e-05	0.000906285	-0.195281	4.23414	-0.00125516	-0.00075099	0.587011	-0.104463	1.01571	0.187137	0.174563	0.221278	-0.24164	0.110983	-0.658937	0.04633	-0.0751591	-0.253855	-0.17334	-0.097906	0.522269	0.197972	-0.0578597	-0.0386199	0.360598
Schizo	CAUC	M	43.38	25	7.6	0.657305	2.00887e-05	0.0351315	8.5	0.446569	3.95805e-05	0.0244818	9.1	0.502228	1.73478e-05	0.229927	0.0290636	-0.00252547	0.00200953	0.00241875	-0.00033518	0.000135728	-0.00018231	-0.00835669	-0.00362738	-0.000891837	-0.370711	-8.19301	-0.00423027	-0.000755971	0.818285	-0.0782146	1.02311	0.115416	-0.565047	0.0071808	0.04579	-0.184274	0.119752	-0.0122403	0.112049	0.13832	0.441083	0.017984	0.0149203	-0.171033	-0.152871	0.077099	-0.0719354
Schizo	CAUC	M	43.96	33.5	7	0.532821	3.65294e-05	0.0352951	8	0.467578	4.01877e-05	0.0169307	9.7	0.37518	4.06252e-05	0.103737	0.0239488	-0.00214122	0.00242592	0.0021798	-0.00874644	-0.00121863	0.0125137	0.0022303	0.000687788	0.000497307	-0.457641	-11.8649	-0.0014748	-0.00098861	-1.48409	-0.074253	-0.150028	-0.106913	0.127568	0.170675	0.227688	0.0570133	0.0227183	0.20653	0.0869982	-0.371934	0.0570924	-0.340476	-0.455029	-0.149877	0.495449	0.227822	-0.198104
Schizo	AA	M	44.64	26.5	7.1	0.459994	3.75325e-05	0.0207032	8.7	0.405511	2.54236e-05	0.0143609	7.8	0.506134	1.21784e-05	0.225118	-0.0739001	-0.00269972	0.00403106	-0.000508749	-0.000800659	0.00237035	-0.00160889	0.0034034	-0.00561321	0.00166564	0.318905	10.5301	-0.000839356	-0.000791287	-0.305092	0.099876	-0.565148	0.0698017	0.267508	0.324556	-0.109373	-0.106351	-0.0345986	0.0724258	0.197003	0.0835432	-0.326182	0.549097	0.464039	0.0332479	0.154989	0.340674	0.490937
Schizo	CAUC	F	44.86	44	8.9	0.456057	4.88384e-05	0.0260748	8.7	0.418693	6.81617e-05	0.0151908	7.2	0.457055	1.76533e-05	0.234072	0.0282014	-0.0032814	0.00349931	-0.00232714	0.00705523	-0.00303578	0.00421129	0.00334872	0.00311783	-0.000348708	-0.250005	-23.4595	-0.00205287	-0.00128424	0.634116	-0.144319	0.395544	-0.0341144	0.217869	0.351017	-0.427043	-0.132798	-0.121976	0.0113719	-0.0164839	-0.575023	0.176154	0.385817	0.30038	0.0905638	0.000765411	0.0990768	0.381355
Schizo	AA	F	45	17.5	6.7	0.543165	7.86469e-05	0.0365786	8.2	0.46266	3.89175e-05	0.0231778	7.1	0.497154	2.09747e-05	0.202984	-0.0527059	-0.00336839	0.00310845	0.000147844	-0.00363252	0.00132454	-0.00657609	-0.00683385	-0.00140337	-0.00154153	-0.151735	0.101355	-0.00222705	-0.000798844	-0.0853045	-0.237012	-0.347688	0.219636	-0.0832105	-0.0498691	-0.632695	0.0913827	0.200374	0.0222446	-0.177221	-0.32109	0.7525	0.278819	-0.432138	-0.240918	0.197984	0.001691	-0.12118
Schizo	AA	M	45.48	25	8.2	0.500923	4.33665e-05	0.0359456	8.1	0.383472	3.86676e-05	0.0214913	6.4	0.49395	1.60798e-05	0.258138	-0.0547886	-0.00428691	0.00428957	-0.00264777	0.00260431	-0.00102832	-0.000945259	0.00778464	-0.0022978	-0.000979248	0.130708	4.2403	-0.0016448	-0.000799112	-0.530321	0.0783688	0.565922	-0.42483	0.4127	-0.0792018	-0.614714	0.347826	0.510558	0.572707	0.359712	-0.190423	-0.570195	-0.353125	0.30704	-0.042779	0.0549473	0.234519	-0.609542
Schizo	CAUC	M	45.76	77.5	7.1	0.464415	3.64387e-05	0.0344764	6.7	0.362445	5.82138e-05	0.0174891	7.1	0.451953	0.000111159	0.156375	0.02647	0.00250685	-0.030564	0.00447666	-0.00018992	0.00465146	-0.00577791	-0.00368565	-0.00321122	0.000970489	-0.260473	-17.1307	-0.00556229	-0.00109643	1.59019	0.473513	-0.935994	-0.0705	0.471437	0.79034	0.277961	-0.00508185	0.136708	0.0488287	-0.0664824	0.137115	-0.0387034	-0.0332632	-0.170463	0.00386511	-0.0815975	0.182971	0.466487
Schizo	CAUC	M	46.19	32	7.2	0.408537	9.83507e-05	0.0666638	7.9	0.436771	5.1183e-05	0.0175015	6.9	0.476597	2.02324e-05	0.206522	0.0286641	-0.00237692	0.00468818	-0.00709635	0.00176556	0.000252965	-0.00386968	0.000625844	-0.00236515	0.0033637	-0.51861	-19.3142	-0.00715013	-0.00108488	0.346806	-0.050332	0.0995417	0.0156651	0.346899	0.501365	-0.0778853	-0.155275	-0.606485	0.0756987	-0.115475	-0.38216	-0.159891	-0.187879	0.422491	0.150341	-0.119476	-0.182057	0.26713
Schizo	AA	M	46.47	43.5	8.3	0.566661	4.43914e-05	0.0574163	9	0.466637	2.90839e-05	0.0257954	8.9	0.558477	9.46025e-06	0.251366	-0.0834244	-0.00197351	0.00174343	0.0011855	-0.00428473	-0.00299874	-0.00285031	-0.00688971	0.00176922	-0.00306069	-0.02875	11.1065	-0.00272068	-0.000701786	0.0712819	-0.0550254	0.455573	0.0783215	-0.350108	0.0765522	0.0115927	-0.095766	0.0761567	-0.0428891	-0.0125597	-0.068454	-0.0512864	-0.527095	-0.123517	-0.134475	0.133297	-0.135322	0.190999
Schizo	CAUC	F	46.53	51	7.3	0.430149	4.59537e-05	0.0315218	7.1	0.389556	4.00028e-05	0.0142791	6.7	0.453076	3.74905e-05	0.188835	0.0273148	-0.00458038	0.0039566	0.00142782	0.0010452	0.00697385	-0.012205	0.00255765	0.00727699	-0.00171086	-0.264246	-15.8456	-0.00374147	-0.00122258	1.16593	0.00254361	-1.09893	0.0811819	0.109371	-0.173292	0.674325	0.366131	-0.567844	0.0790623	-0.0636451	-0.0053365	-0.318396	-0.243918	0.114218	0.151237	0.0748722	0.144556	0.829343
Schizo	CAUC	F	47.56	18	9	0.54562	3.72716e-05	0.0477049	6.1	0.370204	0.000182272	0.0284568	7.2	0.542975	4.312e-05	0.310988	0.026001	0.00206502	-0.0301622	-0.000911482	-4.50164e-05	0.00501207	-0.00378101	6.02099e-05	-0.00601534	0.000488867	-0.576907	-16.9141	-0.00498031	-0.00110817	-0.486736	1.01949	0.167141	0.310336	0.149924	0.0313572	0.683773	-0.106745	0.304083	0.131261	0.0237325	0.193063	-1.19045	-0.396983	0.489552	-0.112989	-0.149955	-0.0447709	-0.0788105
Schizo	AA	M	47.59	22.5	8.1	0.453764	3.50889e-05	0.0147728	7.5	0.430938	4.72573e-05	0.0134866	7	0.516405	1.44218e-05	0.251877	-0.0551787	-0.00419402	0.00372272	-0.00191212	-0.00593473	0.00211844	-0.004587	-0.00434015	-0.00644134	-0.00234276	-0.069406	3.38467	-0.00170615	-0.000847225	0.38189	-0.381847	-0.244384	-0.0861844	0.269442	0.0492334	-0.0341759	-0.171008	-0.213478	0.355439	0.159867	-0.61813	0.46628	-0.0535907	0.0708182	0.11892	-0.0330892	0.342592	0.114241
Schizo	AA	M	48.34	31.5	6.1	0.414808	3.91904e-05	0.0699035	7.3	0.418571	3.50141e-05	0.0212978	7.6	0.497439	1.51655e-05	0.235047	-0.0390546	-0.00172102	0.00394945	0.00767216	-0.00227426	0.00216314	-4.17307e-05	-0.00628878	-0.000676277	-0.000626582	0.0782261	5.92023	0.000674137	-0.000853086	-0.48246	-0.119738	2.32641	0.040076	0.407791	0.0206001	-1.06763	0.0995921	-0.431143	0.0500591	-0.0610974	-0.102793	0.514167	-0.106234	-0.4301	0.448361	0.0407942	0.0889521	0.444497
Schizo	AA	M	48.51	44	8.5	0.65745	1.56704e-05	0.0310759	7.6	0.407602	4.17553e-05	0.0185399	8.6	0.560844	1.01063e-05	0.303771	-0.0771927	-0.00468907	0.00341895	0.000842819	0.0044384	0.00222961	0.00156631	0.00484822	-0.00188214	-0.000861836	-0.453379	9.67919	-0.00331253	-0.000869683	-1.05617	-0.192369	1.11133	0.207574	-0.308444	0.124394	-0.788981	0.000603467	0.559154	-0.16734	-0.0434772	0.116179	0.25495	-0.132873	-0.246186	-0.317046	-1.68362	-0.408865	0.309771
Schizo	AA	F	48.93	72	8.3	0.571477	3.61048e-05	0.0296786	7.8	0.398225	3.94812e-05	0.0137027	8.5	0.507074	2.30509e-05	0.218852	-0.0814153	-0.0010581	0.00242242	-0.00452822	0.000463081	-0.00482214	0.00321311	-0.00105144	-0.000738919	0.00224841	-0.0860195	16.4063	-0.00416877	-0.000579201	-0.0487206	-0.0721706	1.07206	-0.144708	-0.28856	-0.205494	0.471186	0.589926	0.208151	-0.12613	0.194457	-0.0630584	0.0673528	-0.243453	0.26175	-0.145504	-0.316481	-0.302426	-0.438441
Schizo	AA	F	49.65	14.5	8.2	0.568246	3.20056e-05	0.0398029	8.2	0.42835	3.5165e-05	0.0202995	9.2	0.494423	1.40717e-05	0.218421	-0.0408376	-0.00517014	0.00466696	-0.00395553	0.00593143	-0.0082093	0.0044077	-0.00112409	0.00653502	0.00424131	-0.543476	1.62663	-0.00138116	-0.000940227	-0.833815	0.0795956	0.31682	0.0526678	-0.612339	0.185055	0.818034	0.0581205	-0.321111	0.10197	-0.117153	0.192003	-0.819632	-0.197523	0.665107	-0.172661	0.268994	0.0189368	0.0486637
Schizo	AA	M	50.34	50.5	7.2	0.50482	4.6269e-05	0.0152248	7.5	0.369005	3.51572e-05	0.0193233	7.2	0.532701	1.09908e-05	0.249682	-0.0547145	-0.00390056	0.00389851	-0.000433606	0.00505437	0.00156666	0.00266711	0.00779962	-0.000496364	-0.00188256	-0.532052	5.2512	-7.9991e-05	-0.000905605	1.44274	0.253157	0.171197	0.00168312	0.170372	-0.158825	-0.0386155	0.038029	0.481984	0.0119867	0.129551	0.0352167	-0.0869732	0.474619	-0.413969	-0.0715945	0.0470933	0.139173	-0.105943
Schizo	CAUC	F	50.73	12	7.5	0.518519	9.85327e-05	0.0220805	7.1	0.449456	2.88171e-05	0.0177895	7.8	0.505046	1.9374e-05	0.229582	0.028045	-0.00473468	0.00178057	-0.000764706	-0.00563566	0.00115392	-0.0104489	-0.00609694	0.00181812	0.00130585	-0.485297	-16.4664	-0.0029199	-0.000824704	-1.07852	-0.169804	0.0351704	0.114265	-0.168454	0.532147	-0.999057	-0.0836978	-0.00335986	0.489486	-0.0545815	-0.011136	-0.109804	0.709909	1.26539	-0.0641212	-0.169893	-0.135342	-0.0107066
Schizo	CAUC	M	50.8	17	7.7	0.471411	2.84669e-05	0.0275131	6.9	0.412637	3.79124e-05	0.0218499	7.3	0.510116	1.09549e-05	0.208033	0.0283494	-0.00474302	0.0014614	0.00839736	0.00415473	0.0074694	0.00203407	0.00478027	-0.00421787	-0.00192319	0.105719	-17.0438	-0.000915686	-0.00129289	0.351436	0.107378	-0.439918	-0.19251	0.555556	0.103016	0.0991654	0.0904913	-0.0717881	0.0222782	0.367067	-0.116032	0.552521	-0.289175	-0.666164	-0.0419178	0.127875	0.212196	-0.114806
Schizo	AA	M	51.38	24.5	8.5	0.598248	3.11942e-05	0.0220522	8.6	0.42156	2.10641e-05	0.0217824	8.5	0.515145	2.48297e-05	0.235179	-0.0446141	0.00218916	-0.0275652	0.00203329	0.000249678	-0.00142314	0.00148214	-0.00315098	0.00466158	0.00288837	0.218734	-1.47987	-0.0021402	-0.000868248	-0.719052	0.00552237	0.437937	0.242084	-0.252278	-0.378417	-0.318916	0.0632771	0.594846	-0.0391753	-0.0332065	0.413056	-0.284524	-0.362506	-0.43452	-0.373715	-0.923053	-0.180317	-0.438032
Schizo	AA	M	51.71	11.5	7.6	0.389235	0.000138119	0.030154	8.8	0.398138	4.45501e-05	0.0168702	8.5	0.485617	1.7232e-05	0.22204	-0.05571	-0.0033133	0.00268151	-0.00299651	-0.00233642	-0.00141488	-0.00076685	-0.0032574	-0.00152327	-0.000687413	-0.149419	0.52782	-0.00387685	-0.000766144	0.684511	0.0829564	-0.256182	0.005398	-0.381244	0.384995	-0.0988118	-0.136758	0.114785	-0.14121	-0.0551344	-0.225318	-0.145856	0.857807	-0.0850445	-0.110268	-0.0912758	-0.0130434	-0.17767
Schizo	AA	M	51.99	31	7.3	0.469111	3.11767e-05	0.0170486	9.3	0.231589	2.3177e-05	0.039577	6.6	0.550096	9.49283e-06	0.317943	-0.0669731	-0.0028863	0.00281296	0.000764313	-0.00410403	-0.000481127	-0.00568709	-0.0045867	0.00347962	0.00199582	-0.459388	4.6727	-0.000183225	-0.000922699	0.440762	-0.219953	-0.290508	-0.0286541	0.242727	-0.265813	-0.448669	-0.0356493	0.267299	-0.386334	-0.255219	0.483398	-0.491551	0.125987	-0.575246	0.0698865	0.248417	-0.177811	-0.316171
Schizo	AA	M	52.02	51	8.2	0.637895	1.97239e-05	0.0292412	8.5	0.442574	5.22056e-05	0.019239	8.6	0.531601	1.70638e-05	0.232439	-0.0721901	-0.00285556	0.00388934	0.00325214	0.00110527	0.00112361	0.00347026	0.00220892	0.000243308	-0.00157943	-0.0220226	6.97011	-0.000214384	-0.000554487	0.338658	-0.142003	0.846319	0.282964	-0.39021	0.0947504	0.286576	0.206119	-0.0733509	-0.156505	-0.343469	-0.132313	0.334314	0.15381	-0.144779	-0.0760314	0.0559205	-0.270874	0.300348
Schizo	AA	M	52.46	28.5	7.9	0.478529	4.76095e-05	0.0252752	8.5	0.45602	2.06904e-05	0.0153459	7.7	0.492684	2.66971e-05	0.203242	-0.0650491	0.00199059	-0.0256007	-0.00157845	0.0078606	-0.0046973	0.00454457	0.00325677	0.00135093	0.000688062	-0.228509	4.46036	-0.0035131	-0.000870498	-0.20951	-0.0527416	-0.386777	-0.0282523	0.568948	-0.2229	0.0230117	0.0247809	0.365964	0.149521	0.00766353	0.0903437	-1.23803	-0.496489	-0.548474	0.00250334	0.118506	-0.433029	-0.505763
Schizo	AA	M	52.89	15.5	7.8	0.579887	0.00012443	0.0432865	9.1	0.44081	2.24511e-05	0.0166986	9.2	0.514801	1.97552e-05	0.20495	-0.069958	0.00144879	-0.0266234	-0.00149286	-0.00232894	-0.000310856	-0.0042941	-0.000949633	-0.000165886	-0.000428173	-0.086342	5.3806	-0.00330755	-0.00081525	-0.147124	0.210907	0.516085	0.0501288	-0.533449	-0.235164	-0.257984	-0.050398	0.0451993	0.0264782	0.0508434	0.476169	-0.118855	-0.285989	0.400007	-0.118336	-0.130609	-0.0975012	-0.108802
Schizo	AA	M	53.12	40.5	9.5	0.520779	6.97668e-05	0.0197874	9.4	0.37326	2.28731e-05	0.0244836	7.2	0.469034	1.53141e-05	0.206717	-0.074825	-0.0040809	0.00243311	-0.00423136	0.00667918	-0.00444126	0.00711666	0.00197073	0.00626263	0.00124922	-0.0785965	10.2187	-0.00163722	-0.000839304	-0.64523	-0.171674	-0.0675901	-0.0554813	0.204498	-0.0328378	-0.604425	-0.0560474	0.355466	0.174424	0.0138321	0.512807	-0.514541	0.209677	-0.232783	-0.127067	-0.319795	-0.143984	-0.727946
Schizo	AA	M	53.24	21.5	6.5	0.372948	4.1516e-05	0.0189564	6.7	0.371648	4.12e-05	0.0136311	6.9	0.40723	8.18665e-05	0.200456	-0.0610665	-0.0019276	0.00624257	-2.69906e-05	0.00159445	-0.000542685	0.00231791	0.00227583	0.00103808	-0.00104464	-0.103629	-1.80646	-0.00199378	-0.000667794	0.431197	-0.19915	1.73465	-0.339329	0.515765	-0.136716	-0.499964	-0.182747	0.0684611	0.458262	0.0111244	-0.348921	-1.28798	0.0246283	0.0563485	0.171107	0.0799049	0.00491225	-0.262405
Schizo	AA	M	53.74	28	7.5	0.475922	3.92826e-05	0.0309898	7.3	0.409694	2.7875e-05	0.0167108	7.8	0.492918	7.54908e-05	0.215855	-0.0607907	0.0023165	-0.0269988	0.00410716	0.00109751	0.00135493	-0.00239483	-0.00166556	-0.000985898	-0.00260174	-0.225095	5.66439	-0.00426058	-0.000893857	0.05182	0.00706344	-0.0332062	-0.0172764	0.248923	-0.122774	-0.379304	0.122674	0.186436	0.503412	-0.406206	-0.0832423	0.134515	-0.209534	0.860896	0.00866317	0.126735	-0.0676621	0.00460316
Schizo	AA	M	53.95	36	9	0.447761	3.04323e-05	0.0214196	6.9	0.384916	5.07637e-05	0.0102382	6.4	0.473264	0.000177149	0.238019	-0.0756267	0.00280161	-0.025696	0.00708279	-0.00353635	0.00199555	-0.000340508	-0.00926344	0.00342622	0.00331134	-0.424444	6.28581	-0.00497727	-0.00096651	-0.297373	-0.154983	-0.431799	-0.625446	0.676968	-0.0443225	0.322037	-0.137924	0.268378	0.717805	0.362326	0.0979769	-0.0658113	-0.218361	0.32728	0.0527132	0.721923	-0.0801579	0.0831812
Schizo	CAUC	M	54.73	53.5	7.2	0.452126	3.85266e-05	0.0314648	7.5	0.389835	5.6933e-05	0.0234221	7.3	0.478442	5.08401e-05	0.176024	0.0266173	0.000923131	-0.0315669	0.000960851	0.00027269	-0.00397627	0.00361698	-0.00585929	-0.00839576	0.00149858	-0.68776	-23.9672	-0.00293299	-0.00131709	1.18876	-0.186826	-0.728748	0.183889	0.3361	0.323078	0.648264	0.0626516	-0.343657	-0.186979	-0.189158	0.425037	-0.403579	-0.306233	-0.164605	0.182423	-0.182736	-0.063192	0.599588
Schizo	CAUC	M	55.68	18	7.2	0.441659	0.000120705	0.0605531	7.3	0.473951	0.000175486	0.0238531	6.8	0.574994	1.60457e-05	0.306332	0.0264318	-0.00409419	0.00312564	-0.00591745	0.00304652	0.00412103	-0.00705138	0.00462607	0.00198751	-0.00113613	-0.337417	-20.4107	0.00152409	-0.000891387	0.990743	-0.400484	-1.44263	0.130351	-0.0894906	-1.14316	0.773859	-0.112885	-0.798754	-0.430256	0.153512	-0.201259	-0.232873	0.823037	-0.512159	0.203131	-0.0300067	0.0203676	0.438328
Schizo	CAUC	M	56.15	44.5	6.7	0.407129	5.77657e-05	0.0644797	6.2	0.379461	4.46997e-05	0.0284242	6.4	0.505075	1.71528e-05	0.274128	0.0234247	0.00342435	-0.0323827	-0.000234642	-0.0139039	0.0011735	0.00222192	-0.00294966	-0.00216676	-0.000151237	-0.718328	-12.6867	-0.00356565	-0.000828366	-0.549305	-0.0226937	1.76596	0.0267315	0.343986	-0.623338	-0.318703	0.128962	-0.59291	0.182817	0.0822492	-0.284131	-0.392946	-0.26046	0.0296415	0.239502	0.362939	0.128339	0.155566
Schizo	CAUC	F	57.04	39	7.3	0.52808	3.82655e-05	0.0436873	6.9	0.433169	8.80401e-05	0.0217478	7.4	0.509262	4.51293e-05	0.20765	0.0250131	0.00244252	-0.0304072	-0.00454692	0.00942528	-0.00113351	0.0011032	0.00819555	-0.00191808	0.00181242	-0.49307	-21.2339	-0.00322868	-0.000956107	0.728349	0.0407442	0.137438	0.273235	-0.162964	-0.468138	0.400492	-0.0317895	-0.153892	-0.000785255	0.0383667	-0.179156	0.0748491	-0.315292	0.141236	-0.0830036	0.321243	0.231796	-0.0713765
Schizo	CAUC	M	57.58	20	8.3	0.457855	3.66697e-05	0.0355435	8.4	0.417648	2.42096e-05	0.0156073	8.3	0.548373	2.65536e-05	0.257507	0.026033	0.000125517	-0.0304875	0.00386088	0.00459222	0.00128364	0.000439061	0.00148556	0.000235719	0.00151722	-0.430981	-20.9681	-0.00816401	-0.00104915	0.276282	0.494158	-0.862752	0.0467586	0.410947	-0.0355326	1.00237	-0.0802755	0.17948	-0.0598973	-0.0133483	0.0327417	0.285023	0.342571	0.2849	0.00799351	0.263622	-0.745605	-0.664988
Schizo	CAUC	M	58.96	13.5	6.5	0.685195	1.10776e-05	0.0383026	8.4	0.451343	6.07586e-05	0.0254779	7.9	0.583457	1.48804e-05	0.28547	0.0274093	-0.00339628	0.00321101	-0.00648742	-0.00777044	-0.00322408	0.00416748	0.000816933	-0.0106618	-0.00275204	0.169969	-13.3084	0.000332277	-0.00109269	-0.430769	0.199329	1.33835	0.0894582	-0.504165	0.135254	1.2025	0.236821	0.46969	0.0491249	0.021808	-0.182788	0.418897	0.750095	-0.345079	-0.288819	-0.0269348	-0.237576	0.00690236
Schizo	AA	F	59.82	29	7.3	0.563411	2.77266e-05	0.0287992	8.7	0.436691	3.27672e-05	0.0216278	7.1	0.558411	9.35958e-06	0.257601	-0.0809372	-0.00533097	0.00199857	-0.00150984	0.000874535	0.000608894	-0.000870076	0.003492	0.00014829	-0.000260446	0.198478	13.4729	-0.00430506	-0.000870086	-0.289461	-0.219644	-0.555761	0.196389	0.323248	-0.37535	0.253529	0.12769	0.550035	-0.139245	0.081311	-0.0495246	-0.154854	0.564353	-0.197922	-0.121039	0.0890424	-0.198388	-0.675518
Schizo	AA	M	60	24	8.4	0.507454	7.6567e-05	0.040926	8.8	0.372656	3.55907e-05	0.0216261	7.4	0.493684	1.10775e-05	0.212253	-0.024331	-0.00593026	0.0041255	-0.00543016	0.0067239	-2.29756e-05	-0.00434629	0.00656369	0.00661652	0.00123986	-0.284154	-4.31648	-0.00229287	-0.00106385	0.976541	0.132829	0.940371	-0.14408	0.109963	0.0128128	0.0699516	0.0787095	0.371432	0.322347	-0.0200042	-0.0817703	-0.353677	-0.116119	0.27631	-0.0677138	-0.0630382	0.0960207	0.104813
Schizo	CAUC	F	60.08	89	9.3	0.447069	5.30729e-05	0.0322218	7.4	0.396568	4.21659e-05	0.0119212	7.2	0.523804	9.46767e-06	0.270032	0.0281505	-0.00342022	0.00374377	0.00415707	0.00429652	-0.00268519	0.00505624	-0.00199289	0.000243758	-0.00045494	-0.0553243	-16.2109	-0.00431064	-0.000906974	1.2074	0.720436	-0.726909	0.0198644	0.253688	-0.191238	-0.136945	-0.153514	-0.348649	0.139914	0.12295	-0.0466487	-0.288176	0.180215	-0.00797263	0.14327	0.0201278	0.140195	0.793249
Schizo	AA	M	60.11	38	6.3	0.545124	5.70076e-05	0.0324222	8.3	0.449474	2.0586e-05	0.0166619	8.4	0.597293	6.57279e-06	0.286574	-0.0667322	-0.00372655	0.00186249	0.00466295	-0.00621232	0.000719048	-0.0012447	-0.00655511	-0.00243741	0.000161956	0.0317023	4.91241	-0.00284881	-0.000948283	0.403716	0.157206	-0.227211	0.206712	-0.254115	0.385977	1.55316	-0.225991	-0.088133	-0.0376079	-0.0429507	0.204172	0.573776	-0.548233	0.586666	0.00360156	-0.209102	-0.000569175	-0.0236026
Schizo	CAUC	M	60.56	31.5	8.8	0.495149	3.02997e-05	0.0133266	8.9	0.447377	2.24796e-05	0.0201831	8.6	0.520186	2.00059e-05	0.224064	0.0266327	0.000483021	-0.0314627	-0.00476207	-0.00071552	-0.000364069	-0.0022294	0.0002312	-0.00578675	0.000165613	-0.162094	-15.8532	-0.00348871	-0.00117985	-0.328458	-0.135133	-0.379045	-0.280052	0.612048	0.0647741	0.061422	0.187339	0.786567	0.194651	-0.0429503	-0.219063	0.0278513	0.450094	0.568656	-0.146904	0.0603894	-0.59354	-0.891441
Schizo	AA	F	60.7	57	8.2	0.533956	2.9563e-05	0.0247416	8.4	0.247087	2.12727e-05	0.0364243	7.6	0.441463	1.89102e-05	0.143785	-0.0760166	-0.00137888	0.00316743	-1.31979e-05	-0.00280717	0.00520493	-0.00616894	0.00244422	-0.0020329	-0.000799525	0.404327	13.1853	-0.00221659	-0.000801686	1.13407	-0.276432	0.264582	0.179029	0.0453662	0.655217	0.437738	-0.163113	0.271755	0.24512	0.0961351	0.622723	-0.531249	-0.107148	-0.199934	-0.0900786	-0.127433	-0.138513	0.630744
Schizo	AA	F	62.63	76	7.7	0.5472	3.11283e-05	0.0325069	8.3	0.437652	3.4614e-05	0.016963	8.3	0.550892	1.02129e-05	0.242115	-0.0358789	-0.00407976	0.00445516	0.00531141	0.00409517	-0.00121181	0.00583213	0.00042335	-0.000317911	0.00132517	-0.451119	1.66563	-0.00478627	-0.000949944	0.447782	0.271399	-0.0462985	-0.546889	-0.294796	0.0458888	-0.406266	-0.0340697	0.0570043	-1.11243	-0.894368	0.0901126	0.681219	0.463538	0.601922	0.196101	0.066427	0.427451	-0.0877136
Schizo	AA	F	62.68	59.5	7.7	0.562641	3.32877e-05	0.0175065	7.4	0.390937	6.67257e-05	0.0101018	8.6	0.507799	1.11931e-05	0.200929	-0.0765992	-0.00408733	0.00305298	-0.00320959	-0.00121149	-0.000991927	-0.00267581	-0.0025999	0.00124561	0.00232365	-0.334597	8.55769	-0.00358326	-0.00100725	0.0579413	-0.031035	1.54283	0.0870842	-0.247597	-0.268165	-0.886847	-0.099559	0.363086	0.132407	-0.00297081	-0.366622	0.27819	0.0369142	0.128202	-0.127793	0.0628853	-0.232162	0.361228
Schizo	AA	M	63.18	56.5	7.9	0.489121	4.18079e-05	0.0119318	7.9	0.393346	4.15391e-05	0.0156494	8.1	0.503037	1.93712e-05	0.21565	-0.0763663	-0.00416747	0.00279962	-0.0027579	0.00580835	-0.0031956	0.00457144	0.00212005	0.00329199	-0.000148109	-0.0678335	4.61713	-0.00373109	-0.000742903	-0.207097	-0.0401757	0.255179	0.0805366	0.201833	-0.099032	-0.0663643	-0.187553	0.339392	0.392842	-0.0410744	-0.590622	0.0152509	0.0968895	0.0714048	-0.0342651	-0.0833928	-0.0354626	-0.700113
Schizo	AA	F	64.57	58.5	9.4	0.414658	4.98235e-05	0.0474436	6.9	0.363256	6.31952e-05	0.0160455	6.5	0.579767	9.72342e-06	0.398139	-0.0523538	-0.00418248	0.00265102	-0.00305908	0.00466632	-0.00626006	0.00629197	-0.0023098	0.000418113	0.0028499	-0.00179199	0.837811	0.00555011	-0.000954362	-0.200651	-0.261865	0.496444	-0.417232	0.340068	0.24386	-0.155855	0.499128	-0.667228	-0.603089	-0.249732	-0.250889	-0.579178	-0.328458	0.062148	0.336073	0.00110274	0.0114659	0.606774
Schizo	AA	F	66.01	34.5	7	0.500857	6.52491e-05	0.0312521	6.8	0.389627	6.45536e-05	0.0105494	8.3	0.475175	8.04069e-05	0.175131	-0.0680809	0.00231828	-0.025521	-0.00374082	0.00312646	-0.00334489	0.00130614	-0.00156322	0.00179282	0.00184684	0.193417	9.6707	-0.000626743	-0.000820182	-0.426286	-0.261588	-0.0596396	0.189445	0.106415	0.231229	-0.0582702	-0.0469713	0.206658	-0.265205	-0.190208	-0.180296	0.129324	-0.0138862	-0.457021	-0.0203167	-0.0814562	0.00688787	-0.220227
Schizo	AA	F	66.29	32	8.1	0.538694	5.70843e-05	0.0298943	8.3	0.393563	4.38568e-05	0.00922819	7.3	0.528248	9.24142e-06	0.252486	-0.0884164	-0.00196333	0.00411901	-0.000312259	-0.00194189	0.00182324	-0.0036152	0.00524572	-0.000357517	5.33428e-05	-0.132057	12.2641	0.000573004	-0.000704402	0.71559	-0.063549	0.0985846	0.0504541	-0.119452	-0.140308	0.0162799	-0.0090528	-0.130292	-0.0169807	-0.118415	-0.388203	0.0586039	0.335027	-0.137866	-0.0444675	-0.0661549	-0.323282	0.0406029
Schizo	AA	M	68.81	28	9.4	0.519871	5.03564e-05	0.052408	8.2	0.390638	7.35786e-05	0.0202102	7	0.481567	1.39079e-05	0.310558	-0.0796676	-0.00141758	0.00269636	0.00484415	-0.00115011	-0.00258377	0.00493413	-0.00512087	-0.00126575	0.00174305	0.143748	9.99562	0.000365782	-0.000723151	0.326383	0.485232	0.297616	0.00384744	-0.10385	0.526076	-0.844947	-0.220975	-0.0652081	0.149274	0.0077653	-0.335244	-1.04064	-0.398355	-0.807465	-0.103709	0.220867	0.0319786	0.0982115
Schizo	CAUC	M	70.24	80	7.6	0.506599	7.31314e-05	0.0408991	7.3	0.384914	3.21842e-05	0.0184283	7.3	0.519818	1.20106e-05	0.264204	0.0286256	-0.00414678	0.00433221	-0.00381683	0.00869093	-0.0052566	0.00572433	0.00393506	-0.00411218	-0.00125957	-0.196887	-17.162	-0.00286235	-0.00115469	-0.368111	0.0264664	-0.704747	0.139665	0.41449	0.23884	-1.00556	0.202195	0.464614	-0.106531	-0.0395389	-0.309899	0.41032	-0.395372	-0.315421	-0.0284685	0.260563	-0.132598	-0.474881
Schizo	AA	M	70.52	63	8.2	0.424592	3.67851e-05	0.0157235	8.8	0.357606	2.78198e-05	0.0296152	7.5	0.455251	2.97006e-05	0.185135	-0.0748515	0.00122835	-0.0257437	-0.00255911	0.00587375	-0.0027036	0.00369375	0.00356625	0.00292749	0.000146084	-0.438283	8.00279	-0.00631067	-0.00072712	-0.625309	-0.0411252	0.681038	-0.146625	0.280037	0.178281	0.408565	0.796752	-0.33152	0.277082	0.287866	0.215481	-1.61662	0.17621	0.376138	0.157563	0.0626332	-0.297004	0.626658
Schizo	AA	M	70.91	29.5	7.8	0.482516	7.13808e-05	0.0400635	7.5	0.380212	3.85919e-05	0.0163373	7.8	0.517553	1.5554e-05	0.247891	-0.0747852	-0.00486231	0.00207538	0.0101154	-0.00225508	0.00137831	0.000273849	-0.00267413	0.00384839	0.00174279	-0.151591	6.13803	0.00159174	-0.000701382	-0.662468	-0.193757	0.160052	0.207672	0.109744	-0.219712	-0.838662	0.38561	-0.0512015	-0.0154611	-0.505797	-0.242493	0.214597	-0.442001	-1.15182	0.0701151	0.282005	0.264687	-0.655066
Schizo	AA	F	71.12	30	7.3	0.596068	2.40172e-05	0.0333669	7.6	0.369433	0.000103353	0.0484199	8.2	0.488933	1.94538e-05	0.21661	-0.0534172	-0.0035892	0.00529378	0.0112557	-0.000164188	0.00426356	0.00421765	-0.00553217	-0.00109434	-0.00138938	-0.326617	1.58602	-0.00664777	-0.000895461	-0.670207	-0.170384	1.28205	0.0255906	-0.164021	-0.124645	-0.742153	0.200127	0.65438	0.055076	-0.105026	-0.376469	-0.293239	0.1557	-0.248731	-0.270175	-0.0290674	-0.608078	0.287366
Schizo	AA	M	75.57	20.5	8.5	0.611539	3.29406e-05	0.0377477	9	0.410231	2.83748e-05	0.0193742	8.8	0.505808	2.10501e-05	0.199776	-0.0377959	-0.00427558	0.00468993	0.00743695	0.00322778	0.00580778	-0.00369161	0.00261702	0.00444908	0.00212026	-0.197138	-0.38122	0.00293243	-0.000794907	-0.516688	0.123398	1.11202	0.0352076	-0.608456	0.222332	-0.151018	1.33959	-0.0250456	0.230299	0.0757366	-0.19393	0.521264	-0.168351	-0.0243665	-0.0596138	0.291733	0.0615652	-0.0770905
Schizo	CAUC	F	83.14	24	8.3	0.428517	1.95954e-05	0.0452348	6.3	0.32771	6.72574e-05	0.019744	6	0.485537	1.44845e-05	0.276832	0.0272557	-0.00495787	0.00276041	0.00498763	0.00271854	-6.88472e-05	0.00315625	-0.00611329	0.00145543	-0.000258244	-0.658515	-16.0683	-0.00451559	-0.00107734	-0.3789	0.160016	1.07982	0.298334	-0.16396	-0.245982	-0.356767	-0.274912	-1.27255	0.171144	-0.213178	-0.00839883	-0.46517	0.852637	0.0941915	0.296129	0.11701	-0.537754	0.470665
Schizo	AA	M	83.41	18	7.7	0.403341	3.73189e-05	0.0384388	6	0.316475	5.59621e-05	0.0196839	6.5	0.532312	1.04901e-05	0.274172	-0.084763	-0.00202805	0.00194569	0.00344039	0.000528574	-0.000174222	0.00531824	-0.00158354	0.00202567	0.000119931	-0.145217	14.4312	0.000904443	-0.000794936	-1.28554	0.339274	2.29568	0.416946	0.496478	-0.392769	-1.45083	-0.0884149	-0.068628	-0.0708619	-0.0678515	0.244711	0.421582	-0.141686	0.199317	0.317103	0.267688	-0.2379	0.375769
Schizo	CAUC	F	92.1	32.5	6.9	0.494903	3.76281e-05	0.00866118	7.2	0.335605	4.52139e-05	0.0221994	7.3	0.511312	1.34186e-05	0.234811	0.0266963	-0.00272312	0.00281437	0.00520492	0.00467908	0.00466586	0.00161245	0.00519584	-0.00301434	-1.15079e-05	-0.0586837	-14.5415	-0.00170208	-0.00103244	-0.62095	0.0733596	0.630506	-0.0523637	0.31936	-0.040286	0.416335	-0.27112	1.03571	0.392683	-0.276249	-0.0420345	0.331452	-0.225278	-0.0965181	-0.230858	-0.0106214	-0.560966	-0.442954
Schizo	CAUC	F	96.92	42.5	9.4	0.547257	3.346e-05	0.0354229	7.6	0.389963	6.31148e-05	0.013909	7.9	0.537271	1.11012e-05	0.268112	0.0269683	-0.000614824	0.00305792	-0.00228279	0.000182089	-0.0023731	0.00796729	0.00060153	-0.00685185	-0.00154149	0.426738	-16.6395	-0.000507285	-0.000967887	0.364987	-0.0325487	0.91389	-0.0520432	-0.00517308	0.432564	-0.589496	0.0289952	0.201488	-0.0379213	-0.174235	-0.693778	-0.03727	0.426496	-0.0329262	0.0616631	-0.021366	-0.450929	0.689531
[truncated: 107 more columns]

## Sheet: GTEx_postmortem
SAMPID	Sex	Age	PMI	RIN_caudate	TotalAssignedGene_caudate	rRNA_rate_caudate	RIN_dlpfc	TotalAssignedGene_dlpfc	rRNA_rate_dlpfc	RIN_hippo	TotalAssignedGene_hippo	rRNA_rate_hippo	C1	C2	C3	C4	C5	C6	C7	C8	C9	C10	C11	C12	C13	C14	C15	C16	C17	C18	C19	C20	C21	C22	C23	C24	C25	C26	C27	C28	C29	C30	C31	C32	C33	C34	C35	C36	C37
GTEX.11GSP	F	60-69	711	8.4	0.993688	0.0521465	6.6	0.994312	0.0972115	6.7	0.994156	0.0873188	0.229856	0.260214	0.0627412	-0.691611	-0.161015	0.076672	0.236494	0.840982	0.0620804	-0.220883	-0.113515	-0.0681661	-0.543497	0.278978	-0.316964	0.288042	-0.029435	0.104102	-0.330295	0.70362	-0.190337	-0.260364	0.0826363	0.238764	0.0346139	0.319524	-0.135831	0.296874	0.0375533	-0.0445922	0.174248	-0.0782199	0.161784	-0.0936702	-0.353419	0.0778079	-0.488456
GTEX.11WQC	M	60-69	608	8.1	0.991637	0.0865701	5.9	0.992742	0.0683677	7	0.994921	0.0949837	-0.416352	0.0710452	0.345964	0.586483	0.0679903	-0.0577979	0.124692	0.448712	0.393685	-0.21204	0.405783	-0.0441736	-0.0267069	0.256203	0.0803508	0.236418	0.178461	0.0500772	0.214058	0.0699494	-0.251832	1.91988	-0.0568436	0.0964528	0.0641368	0.463356	0.4578	-0.116882	0.133503	-0.279238	0.279313	-0.09759	0.0292389	0.00691467	0.494669	-0.06593	0.233597
GTEX.12WSF	M	70-79	766	8.3	0.993111	0.0675002	8.1	0.993047	0.0392689	8.2	0.991861	0.0694401	0.48446	0.0542066	-0.299203	-0.374474	0.38219	0.0218394	-0.19413	-0.406975	0.0907783	0.16958	-1.40338	-0.00378473	0.244598	0.088133	-0.239822	-0.147271	-0.0816314	-0.247208	-0.202186	-0.272539	0.255965	-0.325482	-0.125828	0.339526	0.0100472	-0.644165	-0.286477	-0.305866	0.147998	0.3657	0.0790214	0.0532778	-0.0336329	0.286191	-0.0414428	0.0511012	-0.407616
GTEX.12WSH	M	50-59	795	6.2	0.990305	0.17274	6.8	0.992423	0.0674064	6	0.993855	0.0933916	-0.0122174	0.161287	0.957961	1.0206	-0.440729	-0.00398858	-0.0829976	-0.128549	0.00683998	0.159701	0.287544	0.0230128	0.122638	-0.103568	-0.0243318	0.00801888	-0.293679	0.872969	-0.173499	-0.122483	0.209914	-0.376832	-0.0150036	0.32696	-0.0670137	-0.612282	0.223779	-0.275252	0.0370738	-0.102945	-0.202992	0.207609	-0.169653	-0.0793638	-0.0608617	0.07114	1.07175
GTEX.12WSM	M	60-69	694	8.2	0.992954	0.0635288	7.8	0.991065	0.0325861	6.3	0.993071	0.0785524	-0.0811072	0.163735	0.192744	0.4082	-0.19014	-0.0645349	-0.00976209	-0.139112	0.0443678	-0.105138	0.626935	-0.178623	-0.0396388	0.254317	0.205387	-0.151085	0.0466962	0.249491	0.122449	0.0913449	-0.168901	-0.341114	0.085485	0.211168	0.0398188	0.500657	-0.17146	-0.0453116	-0.0692549	0.399288	0.31534	0.44836	0.825177	-0.122391	0.41634	0.121579	0.243263
GTEX.12ZZX	F	40-49	497	7.4	0.993509	0.0757926	8.7	0.992305	0.0281472	8.5	0.993713	0.0477742	-0.24496	0.111865	0.340953	0.363446	0.449404	-0.0369101	-0.138838	-0.519464	-0.0663843	0.0527884	0.448794	0.0234078	0.23482	0.0141289	0.0699462	-0.345844	-0.403465	0.0894219	-0.546313	0.310934	0.00332898	0.118082	-0.538628	0.184038	-0.0065966	0.154776	0.390534	0.0746907	-0.0983061	0.170717	0.0489412	-0.332444	0.235704	0.0573045	0.0251397	0.214383	0.566236
GTEX.1313W	F	50-59	434	8.1	0.99214	0.0508342	7.9	0.989275	0.0355221	7.2	0.994196	0.0593205	0.3069	0.0439433	0.189611	-0.063555	-0.103915	0.005106	-0.121967	-0.728889	0.227959	0.463398	0.123801	0.0433236	0.366356	-0.225486	-0.0587992	-0.0177885	0.0226455	0.0378757	0.311623	0.377021	-0.182461	-0.206037	-0.137515	0.2045	-0.00685383	-0.553702	-0.341597	-0.0871204	0.134897	-0.172639	-0.26325	-0.113959	0.208876	-0.0998202	0.0398836	0.0302081	0.181297
GTEX.131YS	F	60-69	890	8.8	0.992989	0.0327779	8.5	0.99413	0.0319666	6.3	0.990229	0.104112	-0.24456	0.119535	0.127761	-0.612217	-0.446127	-0.135368	-0.0717151	-0.267627	-0.0374693	0.155533	0.0654608	0.0897118	0.104065	-0.284842	-0.322795	-0.0893561	0.095613	0.300278	0.217973	0.529133	-0.0426904	-0.17182	0.346849	-0.412461	0.0045237	0.144275	-0.410428	0.223412	-0.221488	-0.114114	0.46121	0.0154327	0.0058011	-0.237609	-0.0108612	-0.140376	-0.57265
GTEX.132Q8	M	60-69	725	7.7	0.993441	0.0411537	9.1	0.992801	0.0338511	6.9	0.992645	0.0830061	-0.521344	0.0678081	-0.589636	-0.663471	0.25582	0.0207919	-0.0736938	0.0318395	-0.0271715	-0.0845831	-0.496012	0.0971484	-0.324416	-0.365852	0.241794	-0.182531	0.242773	-0.0384904	-0.799449	-0.144872	0.192817	-0.0322485	0.0224975	0.803672	-0.172971	0.0444597	-0.166376	-0.11365	0.100771	-0.347135	-0.534968	-0.128915	0.249078	0.105772	-0.126011	-0.224845	-0.42489
GTEX.13FHO	M	60-69	485	7.6	0.991248	0.0337005	8.5	0.988248	0.022349	7.2	0.990267	0.068463	0.354014	-0.328257	-0.902907	-0.457415	0.117805	0.0044183	-0.00568854	-0.034174	0.0317889	-0.228967	0.090307	0.110567	-0.0611895	-0.126276	0.73352	-0.0543491	-0.0964625	-0.384517	0.095422	-0.228562	0.131086	0.092997	0.153486	-0.0214948	-0.0634221	-0.433691	-0.618534	0.0198013	-0.0511953	-0.798717	-0.246089	-0.38098	0.100084	-0.102928	0.0661654	-0.119014	-0.115141
GTEX.13FLW	M	50-59	1307	7.8	0.991951	0.0631756	6.8	0.993465	0.0325612	6.3	0.99266	0.0698207	-0.0010562	-0.0567717	-0.0371662	-0.042937	0.223626	-0.041266	0.0769702	0.113458	-0.774882	0.0952056	0.215847	0.14007	-0.0984524	0.0481637	0.49026	-0.01387	-0.0914538	-0.0308324	0.284877	-0.169505	0.132638	1.86595	0.106308	0.422728	0.00197747	-0.772796	-0.223028	0.00539495	-0.145719	0.476942	-0.0755878	0.235025	-0.0452241	0.136988	-0.419092	0.20069	0.407805
GTEX.13FXS	M	50-59	502	7.6	0.991942	0.0464533	6.2	0.987812	0.0369128	6.9	0.990154	0.0482559	0.315529	-0.200338	-0.0377138	-0.510259	0.190918	0.0040259	-0.0358533	-0.145996	0.199644	-0.136889	0.255304	-0.016998	0.133564	-0.0019662	0.0719198	0.220293	0.0140664	0.0850717	0.0121904	0.138128	-0.0348383	1.85242	-0.452789	0.535432	0.0617269	0.198874	-0.376921	-0.0212308	-0.18905	0.315767	0.0676188	0.297365	-0.246964	-0.0393983	1.08096	0.224197	0.0243789
GTEX.13G51	M	60-69	725	8.2	0.98381	0.0326897	5.9	0.991931	0.0447217	8	0.992534	0.0224017	0.113572	0.0444389	-0.0939604	-0.810333	-0.460939	-0.00170011	0.0681214	0.237448	0.0465646	0.259378	-0.091754	-0.0731396	-0.45409	-0.323971	-0.112965	0.131799	0.135711	0.438801	0.0449022	-0.199899	-0.171104	-0.366262	-0.133602	-0.118534	-0.0740125	0.109041	-0.645431	0.0168607	0.206341	0.260703	0.0187508	-0.901531	0.582663	-0.121173	0.757522	-0.0991886	-0.20094
GTEX.13JUV	F	40-49	367	8.5	0.993929	0.0508499	5.9	0.992523	0.0549009	7.5	0.99149	0.0257343	-0.100022	-0.0592448	-0.0318529	-0.274804	-0.202997	-0.0568014	0.111118	0.568654	0.256204	-0.464594	0.291462	0.0208916	-0.26075	-0.12289	0.752453	0.0693049	0.253243	0.198856	0.253364	1.01589	0.0872946	2.09613	-0.2401	0.214202	-0.0515641	0.190348	0.211729	-0.0677927	0.21126	0.350026	0.412912	-0.50759	0.488192	-0.210378	1.55638	-0.203659	-0.231775
GTEX.13JVG	M	60-69	527	7.5	0.994227	0.0755718	5.9	0.991306	0.0830443	5.9	0.990781	0.0796647	0.280325	0.0103212	0.310819	0.292016	0.235608	0.017697	0.348847	1.00575	-0.383755	0.0340237	-0.213862	-0.0340623	-0.576104	0.0442307	-0.191407	0.49178	0.152444	-0.182901	0.00911556	-0.463026	-0.353375	-0.200222	0.0707671	-0.237214	0.0538772	0.149207	0.524271	0.334527	0.0731513	-0.344345	0.144546	-0.149593	-0.233001	-0.175722	-0.167365	-0.112971	0.0341779
GTEX.13N1W	M	70-79	549	8.1	0.992594	0.0495268	8.1	0.993957	0.0346977	8.2	0.994035	0.0336906	0.112329	0.208357	-0.317711	-0.250091	-0.109714	-0.11776	-0.154515	-0.538106	-0.0458297	0.310532	-0.419094	-0.0760329	0.343187	-0.140705	-0.337122	0.145018	0.218671	0.0591056	-0.240303	-0.385325	-0.16997	-0.221065	-0.140085	0.340194	0.0567697	0.00757303	-0.0211488	0.141935	0.0323125	0.187176	-0.282968	-0.350828	0.318044	-0.015083	0.382029	-0.0407888	-0.302112
GTEX.13NYB	M	40-49	983	7.2	0.993408	0.0717422	7.3	0.991854	0.0538106	6.3	0.991158	0.0893989	0.295686	-0.00125252	0.0452707	0.117865	0.429682	0.0944573	0.0406922	-0.0212211	0.456089	0.195407	0.641938	0.0401341	-0.0587511	0.265169	0.301898	0.0822008	-0.0635084	0.0373512	-1.53344	0.182215	-0.192623	2.37446	0.0320717	-0.408349	0.0513875	-0.436971	-0.0336297	0.0875398	-0.131423	0.638568	-0.154667	0.283931	-0.772247	-0.330358	-0.796845	0.160367	0.238829
GTEX.13NYS	M	60-69	615	7.2	0.994467	0.0748541	7.3	0.993211	0.0500218	6.8	0.993157	0.0989398	-0.168084	0.0314816	0.15779	-0.180643	0.190685	-0.0252757	-0.194843	-0.419276	0.43195	-0.0302784	-0.213519	0.117486	0.37921	-0.222324	0.168108	-0.0662519	0.200634	-0.256724	0.141945	-0.788533	0.428045	-0.0731841	-0.437807	0.385958	-0.0760611	-0.00275537	0.0743384	0.131727	-0.0654156	0.14566	-0.67716	-0.260114	0.23976	0.202244	-0.279899	-0.29035	-0.0576948
GTEX.13NZA	M	60-69	1155	6.6	0.988819	0.10557	6.6	0.990732	0.0872821	5.7	0.992034	0.0807032	0.224285	0.115897	0.234947	1.18837	-0.206062	0.0325528	0.162006	0.448024	0.714039	0.590689	-0.127152	-0.0719706	-0.39332	0.100682	0.0239366	0.286654	0.0820548	-0.0730013	-0.0394701	0.0258633	-0.771865	-0.0921169	0.0186666	-0.598358	0.019805	0.450454	0.569355	-0.381982	0.26812	0.494948	-0.0392775	-0.0115965	0.848164	-0.108155	-0.877989	0.0293066	1.45877
GTEX.13O3O	F	60-69	679	8.4	0.991834	0.0472508	5.7	0.992177	0.050597	6.9	0.991553	0.0400545	0.110144	-0.0664018	-0.434722	-0.10708	0.134176	-0.0427303	0.022502	-0.393435	0.305657	0.0615403	0.163015	0.010299	0.847885	0.0739882	0.0196	0.325953	0.0415471	-0.589876	0.108728	0.737485	-0.0598897	-0.0751154	0.0544479	0.207033	0.128983	-0.180467	-0.237993	-0.11219	0.0310878	0.18077	-0.273341	0.229565	-0.575687	0.0179333	0.335549	0.160397	-0.0204958
GTEX.13O3Q	M	50-59	1036	8.5	0.991702	0.0418069	7.4	0.991942	0.0326281	6.8	0.990723	0.0851164	-0.131986	0.0046395	0.0901533	-0.594591	0.0301764	0.0433383	-0.0686793	-0.464879	0.136505	0.0428967	0.141443	0.0311424	0.338436	-0.0182769	0.406599	-0.172183	-0.117311	-0.221503	-0.0208206	-0.159503	0.0128396	-0.44807	0.273343	0.20328	0.00675942	-0.0399644	-0.347614	0.141657	-0.293125	0.789761	0.117368	0.590582	0.107316	-0.12182	-0.425909	0.172103	0.0672807
GTEX.13OVJ	F	50-59	868	7.2	0.991744	0.0715238	7.2	0.993001	0.056088	7.3	0.993526	0.0549794	-0.186993	0.127748	-0.12763	0.266169	0.0822257	-0.154708	0.304168	0.898086	0.356321	-0.392908	0.109944	0.0669145	-0.487903	-0.181549	0.655367	0.245073	-0.0610068	-0.262958	0.472496	0.0814713	-0.204799	0.113137	0.0301893	-0.983388	0.0412841	-0.118603	0.859942	0.322043	-0.0814483	0.0588197	0.263391	-0.363596	-0.369177	-0.207713	-0.769895	-0.206139	-0.244315
GTEX.13OVL	M	50-59	669	8.9	0.9928	0.0418366	7.1	0.993845	0.0318864	7.1	0.993972	0.0418594	0.0206752	0.222228	-0.0874696	-0.182244	-0.0827488	0.0747103	-0.00541594	0.0444451	-0.174393	-0.156652	0.136259	-0.154667	-0.0232566	0.0173161	0.0554692	-0.0618134	0.0367478	0.0513154	-0.202864	0.00308417	-0.19272	-0.316397	-0.131516	-0.168497	0.0198586	0.389794	-0.117072	0.139967	0.1004	0.129685	0.379335	-0.408643	0.162816	-0.0068802	0.739869	0.0325084	0.165942
GTEX.13OW6	M	50-59	457	8.5	0.988963	0.0357736	7.3	0.993769	0.0321224	7.1	0.994027	0.0428286	-0.128762	0.139378	-0.151328	-0.271888	0.00391143	0.223115	-0.00854907	-0.0983977	0.334083	-0.0535335	0.28482	-0.000521251	0.245752	0.154397	-0.0008341	0.022675	0.0285376	0.24409	-1.20368	0.296014	0.0467697	0.121436	-0.244891	-0.120684	-0.00738288	-0.629891	0.135808	0.144896	0.267782	-0.402235	0.0245044	-0.472694	0.319628	0.283595	0.954427	-0.0701807	-0.400275
GTEX.13OW7	M	50-59	610	8	0.989501	0.0624778	6.3	0.993629	0.0477941	6.8	0.992933	0.0765927	-0.305211	0.166458	-0.00230221	0.0286798	-0.00959443	0.14074	-0.133081	-0.650325	0.40038	0.225655	0.207908	-0.127607	0.743778	0.131342	0.0642463	0.212019	-0.0315472	-0.21384	-0.23319	0.231975	-0.145864	-0.329821	0.0681574	0.176562	0.0862887	0.468713	0.181245	0.17398	-0.00482479	0.44975	-0.0663101	0.159344	-0.177247	0.0565672	0.415247	0.184502	0.21926
GTEX.13OW8	M	60-69	745	7.3	0.993461	0.0676009	7.2	0.993848	0.0550587	6.5	0.99292	0.102575	0.592142	0.231251	-0.264593	-0.310074	0.0694713	0.0359123	0.0511642	0.279513	0.228658	-0.289789	-1.05076	0.0685478	-0.175928	0.100406	-0.398229	0.156241	0.0175663	-0.15371	0.412784	-0.61466	-0.225388	-0.312977	0.0915667	-0.206255	0.00036147	-0.165516	-0.481582	0.0917521	-0.108558	-0.470289	0.185678	-0.0482878	-0.111635	-0.156497	0.618746	-0.153381	0.226475
GTEX.13RTJ	M	60-69	835	8.1	0.993062	0.0467371	7.5	0.988244	0.0311834	7.6	0.986092	0.0267008	0.0869724	-0.028411	-0.402596	-0.377307	0.150448	0.0286925	-0.166647	-0.558682	0.0494013	0.121095	-0.075084	-0.0669639	0.368604	-0.379514	-0.0242942	0.0707477	0.0928149	-0.110183	-0.118455	0.125763	0.00138926	-0.0142077	-0.227666	0.327674	-0.0870167	0.37173	-0.448091	0.0361692	0.389824	0.14034	-0.393574	-1.2445	-0.103521	0.0267033	-0.263215	-0.154036	0.30979
GTEX.13S7M	F	60-69	505	7.3	0.99269	0.0577595	7.6	0.993866	0.0317675	6.3	0.992939	0.0577653	-0.0916977	0.0907032	0.218651	-0.558983	-0.0774974	-0.0836407	-0.0709252	-0.199616	-0.201081	-0.0799717	0.398309	-0.101318	0.220286	0.0398376	0.178817	-0.151804	0.227375	0.110789	0.249728	0.649187	-0.181737	-0.0743072	-0.16517	-0.233332	-0.0358873	0.405278	-0.156116	-0.0863336	0.148603	-0.163786	0.0262294	-0.202539	0.139302	-0.048059	0.0296639	-0.138439	0.246107
GTEX.13SLW	M	70-79	1015	8	0.993839	0.0612425	7	0.993942	0.063367	6.8	0.993537	0.108607	-0.150006	0.22006	-0.00011086	0.149229	0.420146	-0.0053977	0.152745	0.596063	0.418906	-0.327997	0.627852	-0.044145	-0.158627	-0.019201	0.069745	0.209706	-0.0655968	-0.0897676	0.163503	0.370783	-0.0358992	-0.0615083	-0.0729646	-0.255062	0.0281359	0.266898	0.451076	0.180176	-0.0668081	0.125082	-0.0670743	0.333806	-0.22142	-0.060738	0.313871	0.0416161	-0.309686
GTEX.13X6I	M	60-69	670	8.5	0.992893	0.0436474	7.2	0.995317	0.0463818	6.9	0.992464	0.0519283	0.10985	0.179113	0.174913	-0.419582	-0.0178211	-0.119682	0.119982	0.294609	-0.0258419	-0.101653	-0.0630362	-0.0390386	-0.106193	-0.143138	0.191015	-0.0681812	0.137779	-0.120958	0.507255	-0.342466	-0.00487965	-0.206075	-0.0890206	-0.91113	0.00401157	0.443479	0.190557	0.133539	0.11531	-0.0781823	-0.298032	-0.0324108	-0.459191	-0.127615	0.169551	-0.120388	-0.794729
GTEX.145LS	F	60-69	767	8.2	0.989777	0.0538483	7.2	0.994316	0.0525805	6.5	0.993474	0.0812396	0.0082698	0.219515	0.0631916	-0.162554	-0.134749	0.0811934	-0.0951777	-0.101939	0.115324	0.212942	-0.131607	0.0231154	-0.0729917	-0.125186	-0.14454	-0.0563688	-0.0546741	-0.286559	0.315529	0.200415	-0.154001	-0.175894	0.217129	-0.335655	0.0382594	0.0097755	-0.338091	-0.0739796	0.0641683	-0.465116	-0.156225	-0.213984	-0.185074	-0.0638705	-0.170582	-0.193392	-0.215439
GTEX.145MH	M	50-59	1076	8.3	0.992198	0.0398852	8.2	0.994915	0.0204589	6.8	0.99262	0.0407937	-0.149946	0.103381	0.0628655	-0.228306	0.094897	0.0996929	-0.227772	-0.351817	-0.341191	0.199819	0.239532	0.285475	-0.0833284	-0.0300459	0.460959	-0.115293	-0.0243265	-0.231236	0.0266816	0.171183	0.076309	-0.326476	-0.355137	0.0702326	-0.00492168	-1.47174	-0.385107	-0.0600002	0.0673821	-0.295676	-0.065771	-0.26457	0.0672755	-0.0886715	0.0334985	-0.0269183	0.20944
GTEX.14ASI	M	60-69	1177	7.8	0.990914	0.0751972	5.9	0.99409	0.0280277	5.9	0.993871	0.0632322	-0.266079	0.111738	0.0679378	0.439455	0.14108	0.0194941	-0.220044	-0.651724	0.0871062	-0.21514	0.108788	0.0234695	0.837664	0.286429	0.19043	-0.0243214	-0.123177	0.0246463	0.013006	0.0608762	0.0251215	1.74747	0.242393	0.282103	0.0035031	0.347423	-0.0380469	-0.192136	0.0583956	-0.430498	0.166327	-0.0149069	0.390017	0.14786	-0.187507	-0.0503919	0.9767
GTEX.14E6D	M	50-59	603	8.1	0.993911	0.055577	7.2	0.992877	0.0244325	6.1	0.993422	0.0610566	0.021408	0.189016	-0.145159	0.429069	0.279149	0.0543062	-0.168864	-0.433447	-0.0565973	0.143758	0.0926642	-0.0682425	-0.015677	0.136518	-0.210421	-0.193382	0.10257	0.226044	-0.0632148	0.0377703	-0.0912275	-0.267164	0.252339	-0.135744	-0.00168627	0.353406	0.102714	0.13923	-0.0718244	-0.0826904	0.139096	0.312551	-0.683328	-0.144433	-0.312142	-0.00977244	0.418981
GTEX.14JIY	M	60-69	796	7.9	0.99311	0.0434368	8.6	0.993432	0.0219833	8	0.991613	0.0565853	0.0413434	0.257855	0.204018	1.30987	-0.430603	0.0230359	-0.0971394	-0.152565	-0.716493	0.244816	0.0265743	-0.00336473	-0.32669	-0.0276227	-0.677453	-0.124348	-0.0355293	0.229731	0.00454028	-0.253127	0.180104	-0.411308	0.439918	0.321756	0.00404974	0.00392725	-0.698225	0.0394745	-0.137297	0.0927426	0.130164	0.196899	0.800227	0.0588197	-0.0950781	0.0184977	0.498521
GTEX.14LZ3	F	60-69	805	6.8	0.994657	0.0946448	6.7	0.993741	0.0528885	6.6	0.993345	0.0913277	-0.119104	0.273032	0.726752	0.740733	0.0766732	-0.0774398	0.11825	0.527232	0.281	-0.0464555	-0.00760374	-0.124217	-0.108881	0.00733293	-0.204198	0.0837138	0.295116	-0.144077	-0.0188226	0.1928	-0.115106	-0.258347	-0.108581	-0.291206	-0.0268236	0.502582	0.578873	-0.0417697	0.215499	0.632953	0.151064	0.280674	0.52459	0.155732	0.0219245	-0.00882222	0.664977
GTEX.14PJO	M	60-69	520	7.4	0.993174	0.0512678	7.1	0.986861	0.0638465	7.4	0.993546	0.0845416	0.0640714	0.331039	-0.137112	-0.431763	0.0523424	-0.104229	0.230165	0.538526	0.430111	0.0670426	0.498024	-0.0245059	-0.247813	0.0907269	0.175651	0.385	0.0467519	0.197705	0.62509	-0.0398068	-0.172309	-0.222885	-0.14341	0.426013	-0.0554391	0.0385178	0.0759906	0.0353933	0.135334	-0.485838	-0.391616	-0.148722	0.127972	0.256777	-0.647828	-0.117886	-0.200439
GTEX.14PN4	M	50-59	1024	6.5	0.993319	0.0373187	8.1	0.994065	0.0302189	6.1	0.992619	0.0453269	-0.547163	0.293716	-0.296893	0.00495916	-0.0445659	0.118641	-0.0992845	-0.526847	0.318057	0.449063	0.946672	0.186544	0.220663	-0.464043	0.196175	-0.0048355	0.205486	-0.33307	-1.3	0.285366	-0.00555033	-0.279173	0.132446	-0.231158	0.0355182	0.275903	-0.481533	-0.14335	-0.141037	-0.167606	-0.515363	0.169556	0.436133	-0.260758	-0.216728	-0.118971	-0.230313
GTEX.14PQA	F	50-59	1109	6.2	0.993847	0.0610552	7	0.993711	0.0513251	7.5	0.993411	0.0876093	0.0821548	0.0808906	0.100932	-0.0829262	-0.0670328	-0.0669204	-0.0132813	0.288016	0.265978	-0.116222	-1.18247	0.0439637	-0.157838	0.0292297	-0.516501	-0.0324052	-0.00189031	0.139374	0.830676	0.0622083	0.0445682	-0.115309	-0.00613026	-0.373939	-0.0603694	-0.12378	0.112592	0.0557065	0.0932127	-0.28337	0.0669574	-0.400804	-0.00495082	0.0527688	-0.217635	-0.244159	-0.164487
GTEX.15CHQ	M	60-69	800	8.6	0.99375	0.0199665	8	0.993936	0.0185225	7.2	0.993528	0.0658897	0.0342754	0.217409	-0.54918	-0.430058	0.0300312	-0.0279738	-0.142075	-0.0576831	-0.178825	-0.072124	-0.558743	-0.00104836	-0.287124	-0.137732	-0.0784622	-0.0729413	-0.109559	-0.430614	0.194892	-0.539103	0.233809	-0.369022	0.230177	-0.310041	0.020267	0.100159	-0.609043	0.0393512	-0.150076	-0.212106	0.356	-0.208009	0.0380889	0.0186285	0.248261	-0.105201	-0.663494
GTEX.15DCD	F	70-79	635	8	0.994789	0.0553575	8.8	0.99507	0.0400373	7.6	0.994164	0.0947538	-0.128496	0.202267	0.243083	-0.927275	0.0209808	-0.132585	0.09315	-0.152593	-0.074531	0.0115346	-0.357686	-0.077674	0.37818	-0.276506	-0.139523	-0.0267587	0.147203	0.507311	0.132178	0.287422	0.010529	-0.199093	0.135518	-0.149128	0.00443589	0.268293	0.152447	0.112199	-0.0863159	-0.192273	-0.083608	0.461817	0.0338375	-0.04363	-0.0942778	0.0339954	-0.758396
GTEX.16NPV	F	50-59	540	6.9	0.992882	0.0960445	7	0.980995	0.0811611	5.6	0.991155	0.155949	0.270085	-0.11685	0.223749	0.637521	-0.128653	-0.174798	0.379565	1.29905	0.16308	-0.0039131	-0.654172	-0.15867	-0.733718	0.276674	0.0291062	0.295872	0.0265738	-0.152843	0.65388	-0.0924496	-0.394274	0.0490856	0.00370414	-1.2194	-0.0705956	0.465684	0.8332	-0.0527675	0.0527588	0.54333	-0.0949538	0.941322	0.214601	0.0769382	-0.751619	0.295929	0.46513
GTEX.16YQH	M	30-39	814	9.3	0.994356	0.0284363	6.9	0.992022	0.045012	7.8	0.992603	0.0477264	0.203499	-0.0150836	0.0919779	1.10467	-0.145218	0.056736	0.0819542	0.372184	-0.0394925	-0.0149254	0.520883	0.214438	-0.409987	-0.420588	-0.466794	-0.0100221	-0.133575	-0.550013	0.271233	-0.0948148	0.0865829	-0.139201	0.248451	-0.0254228	0.0893961	-0.976311	-0.633306	-0.0284691	-0.0198777	-0.140692	0.47323	-0.124453	-0.112092	-0.136108	0.416246	0.0495472	-0.402879
GTEX.16Z82	M	60-69	460	6.8	0.992506	0.0778151	7	0.98384	0.0581584	6.9	0.993535	0.081449	-0.128704	-0.109986	0.165881	0.84978	-0.0241253	0.171671	0.133592	0.283833	0.353269	0.0263696	-0.192322	0.0433502	0.011954	0.0446802	0.0754577	0.108826	0.188485	-0.15354	-0.373096	-0.139573	-0.532223	-0.199904	0.00482923	-0.123904	0.0368277	-0.188681	0.582055	-0.179383	0.0710545	-0.614037	0.199947	0.010148	-0.00910197	-0.183713	-0.0539341	-0.101801	1.03146
GTEX.17EVP	M	40-49	811	8.4	0.993048	0.0528254	6.2	0.995715	0.0296786	7.9	0.992133	0.0358177	-0.231816	-0.020361	-0.298895	1.45747	0.0106543	0.0422745	0.072862	0.0450231	-0.72835	-0.157038	0.45202	-0.182441	0.159837	-0.0561818	0.120693	-0.0717246	0.237427	-0.58115	-0.288095	0.0560775	0.358541	-0.52863	-0.31571	0.288424	0.092007	0.338119	-0.261029	0.0311029	0.123705	0.332524	0.00385808	-0.572558	-0.171819	0.163874	-0.409759	0.0298259	0.48591
GTEX.17F97	M	50-59	823	8.5	0.988221	0.0622422	7.6	0.995577	0.0423272	6.2	0.994522	0.0974969	-0.0450094	0.0658622	0.0058761	-0.200361	0.043942	0.165891	-0.049687	0.0741727	-0.157269	0.139384	0.149962	-0.0296305	-0.292787	-0.0488479	-0.244402	-0.0551278	0.0622252	0.151724	-2.51013	0.65216	-0.00214463	0.0793891	0.158744	-0.052889	-0.0159914	0.23671	0.152913	0.0342464	-0.18736	-0.0703571	-0.170466	0.44389	-0.434566	-0.0765117	0.351403	0.06337	-0.0752564
GTEX.17HG3	F	30-39	995	7.3	0.99299	0.0631281	7.9	0.993358	0.02589	7.1	0.983333	0.073108	-0.0502748	-0.10728	0.321651	1.51175	-0.0649593	-0.0138582	-0.142741	-0.50514	-0.146932	-0.0120422	0.181607	-0.0101801	0.0657961	0.148885	0.359329	-0.165155	0.173643	-0.467312	-0.180037	0.330008	0.0192561	-0.388434	0.0400946	-0.190075	0.0609784	0.08238	0.755713	0.322495	-0.169144	0.0913171	0.209158	0.182718	0.0163979	0.118295	-0.623823	0.0412084	0.43504
GTEX.17HII	M	50-59	462	8.3	0.984671	0.0514023	6.6	0.994154	0.0705551	5.6	0.994801	0.121504	-0.13869	0.00018746	0.0508857	-0.0344337	0.342681	0.0770623	0.039867	-0.154006	0.540623	0.0897326	0.0972202	-0.0690645	0.178345	0.0685142	-0.521281	0.135874	0.0529079	-0.145158	-0.375479	-0.226908	-0.480792	-0.230778	0.0948885	0.51239	0.0401475	0.263173	0.139309	0.0313781	-0.0893389	-0.455766	0.300915	0.477772	-0.917245	0.0624798	0.166821	0.0357127	-0.183755
GTEX.1A3MX	M	60-69	1085	7.1	0.980685	0.0528793	5.7	0.993509	0.0507001	6.2	0.993824	0.0891818	-0.123051	-0.125206	-0.0786776	-0.403474	0.264007	0.04748	0.0737171	-0.0724376	0.378957	0.0561833	0.630699	0.0117769	0.224025	-0.105511	0.401972	-0.0872063	-0.33342	-0.247999	0.301386	0.206547	0.0862789	-0.120848	0.289966	0.55093	0.0389948	0.290173	0.0581949	0.183433	-0.209138	0.183167	-0.157466	0.38702	-0.750226	-0.0976795	-0.286174	0.0839336	-0.516751
GTEX.1A8G6	M	60-69	998	5.9	0.995243	0.0948151	6.1	0.992417	0.0849329	6.6	0.991368	0.0981429	-0.364261	0.0699448	0.448517	0.918771	-0.072954	-0.0752676	0.21178	0.15112	0.601343	0.113916	-0.144883	-0.104412	-0.060172	0.149531	-0.164314	0.119399	-0.0799273	-0.0625911	0.045241	-0.108175	-0.587944	-0.315959	0.0208395	0.189891	0.0222551	0.390566	0.673921	-0.100022	-0.0250265	0.267162	-0.0493038	0.558891	0.649243	0.0572574	-0.532648	0.154087	0.582709
GTEX.1B8L1	M	60-69	710	7.9	0.987632	0.0486565	7.5	0.993594	0.0361904	6.6	0.963574	0.0604805	-0.607156	-0.263994	0.00873345	-0.441851	0.213232	-0.0266351	0.0456391	-0.401275	0.0791277	0.227383	0.0117212	0.0690847	0.449656	-0.106649	0.121582	-0.113195	0.229585	-0.247307	-0.200091	-0.0966795	0.383179	-0.0950864	0.00838843	-0.382776	0.112872	0.199528	-0.183617	-0.0119244	0.0582084	-0.159228	-0.336483	-0.311794	0.0713452	0.165385	-0.995339	-0.120841	-0.919195
GTEX.1B8SF	M	60-69	994	6.5	0.994402	0.0766533	6.7	0.970575	0.0512155	6.7	0.99348	0.0692838	-0.161767	-0.202847	0.22955	0.371375	0.444777	0.0621784	0.0303947	-0.334962	0.363447	0.540789	-0.34181	-0.0664709	0.290388	0.274745	0.0452808	0.00898937	-0.101109	0.0881695	0.459452	-0.233901	-0.202869	-0.590947	0.0919373	0.653345	0.0279936	0.296459	0.202421	0.0335395	0.0458712	0.0689303	-0.31779	0.287249	0.544286	0.248216	-1.11812	0.0981934	0.513399
GTEX.1B933	F	50-59	549	6.7	0.969875	0.0453691	6.7	0.993712	0.0304947	6.3	0.992505	0.0456063	-0.22975	-0.0937842	0.0928964	-0.0500825	0.189451	0.0199078	-0.00345585	-0.163502	-0.103976	-0.0423605	-0.128759	0.0122932	-0.0490083	-0.138531	-0.401025	-0.056235	-0.113262	-0.1622	-0.182054	0.649338	-0.064038	-0.153689	-0.123802	-0.331632	0.0012981	0.244399	-0.436891	-0.108156	-0.131552	0.367453	-0.0422224	-0.234009	0.688271	0.209176	0.369749	0.0217799	0.239566
GTEX.1B996	M	60-69	890	7.8	0.990555	0.0530107	8.3	0.992657	0.0691557	6.2	0.990431	0.0790756	0.039508	0.127773	-0.54263	0.0414054	-0.00697671	-0.0915734	0.323935	0.389282	0.330893	0.143691	-0.867166	-0.005116	-0.508753	-0.191789	-0.0446803	0.254358	0.0562902	0.128507	-0.234697	-0.062838	-0.316716	0.346159	-0.0358746	0.510331	0.0434062	0.154211	-0.385151	-0.00340182	-0.083513	0.0162796	-0.525262	0.0306818	0.25293	-0.491818	0.00593294	-0.0470959	-0.0221072
GTEX.1C6VR	M	60-69	916	6.1	0.993268	0.116837	6.5	0.98866	0.064146	5.8	0.984727	0.0884905	-0.0947588	0.0120764	0.214812	1.04902	0.0144346	-0.0151726	0.133301	0.299644	0.0752972	-0.0280038	0.0623952	-0.0757008	-0.0324488	0.316809	-0.00286848	0.0765863	0.0211153	-0.301239	0.23436	-0.123112	-0.345207	-0.231246	0.00363701	0.228691	0.0379243	0.0952971	0.598121	-0.19164	-0.00322136	0.176389	0.215065	0.33584	0.33651	0.0595454	-0.646514	0.161598	1.14024
GTEX.1CB4G	M	60-69	365	7.7	0.994035	0.047961	7.3	0.993931	0.0340018	6.5	0.993264	0.0542462	0.147761	0.095443	0.201209	-0.183627	0.337561	0.0613398	-0.0558756	-0.547505	-0.0174784	0.00687936	-0.114368	0.0218372	0.575632	0.0886979	-0.451327	-0.135295	-0.0799374	0.107627	0.0814541	-0.357793	-0.0576757	-0.329388	0.128343	-0.00357483	-0.00846962	0.125122	0.208208	0.0606457	-0.150943	0.0953097	-0.0142512	0.290882	-0.243047	0.249238	-0.608072	0.0507564	-0.403744
GTEX.1E1VI	M	50-59	851	5.8	0.994788	0.131523	7.3	0.994959	0.0554842	6.1	0.985249	0.11852	-0.050455	0.190861	0.246941	1.31676	-0.477492	0.1069	-0.063124	-0.320975	-0.0958608	0.122332	0.243842	-0.105173	0.591188	0.175281	0.0794585	0.0117477	0.0873162	0.0987574	-0.218787	-0.0912282	-0.367701	-0.357438	0.0758906	-0.0581907	0.021104	0.481236	0.538199	-0.484857	-0.164611	0.30906	0.104014	0.866424	-0.173465	-0.223727	-0.237559	0.210754	1.37121
GTEX.1EH9U	M	60-69	677	6	0.988804	0.11721	7.5	0.993478	0.0644423	6.7	0.994111	0.101136	-0.340744	0.249174	-0.12346	1.22793	-0.24177	-0.059575	0.0889721	0.378045	0.237229	-0.18917	-0.435101	-0.0238786	-0.0660852	0.0417033	-0.362704	0.0797033	-0.0468934	-0.251105	0.695083	-0.118398	-0.694833	0.175921	-0.0699452	-0.601213	-0.0223207	0.280107	0.567152	-0.362715	0.100937	-0.14301	-0.0097092	0.451663	0.672973	0.0313265	-0.0981517	0.0174399	1.44313
GTEX.1EMGI	M	60-69	365	8.1	0.994606	0.0292973	7	0.994327	0.0272369	7.8	0.993091	0.0321047	0.241217	0.0414602	-0.161483	-0.323113	-0.357992	0.143811	-0.166366	-0.392346	-0.0798751	0.220827	0.34122	0.0251945	0.0343827	-0.251449	-0.607088	-0.0498574	-0.0222216	0.125496	-0.30196	-0.184654	-0.0412076	2.88231	0.123325	-0.161741	-0.0295843	-0.110565	-0.43083	0.0914024	-0.0226582	0.17897	-0.147968	-0.126155	0.0255807	-0.03248	0.596027	0.019172	-0.226358
GTEX.1EX96	M	50-59	704	7.3	0.994154	0.0481674	6.1	0.991328	0.0308869	6	0.991425	0.0838204	0.0765423	-0.195156	-0.146157	-0.174145	0.194477	-0.003118	-0.162727	-0.837212	-0.133958	-0.015608	-0.327816	-0.0240893	0.879887	0.117771	-0.798098	0.0752156	-0.0347134	-0.023097	0.0421598	-0.311882	0.0693454	-0.200662	0.242032	-0.200846	-0.0135543	0.277105	-0.527359	-0.304792	-0.193753	0.0859377	-0.225728	0.568003	0.607608	0.605415	-0.13245	0.125046	-0.0687402
GTEX.1F48J	F	50-59	805	6.7	0.994187	0.0575719	7.9	0.993209	0.0265955	7.7	0.993633	0.0289548	0.725951	0.0227912	-0.432643	0.201399	0.0631138	-0.0388174	0.0500722	-0.0136623	-0.0584846	-0.216666	-0.852391	0.0825009	0.291458	-0.122284	-0.120641	-0.240986	-0.0493311	-0.202878	0.35092	0.595402	0.16058	-0.165531	-0.411361	-0.272409	0.0310901	-0.0404065	0.240803	-0.0611142	-0.0246429	0.0743869	-0.188747	-0.288656	-0.904991	-0.247475	-0.271424	-0.0873316	-0.136361
GTEX.1F6I4	M	60-69	719	5.7	0.994067	0.0655879	7.3	0.994898	0.0283642	7.7	0.993424	0.0514272	-0.186837	0.0604377	0.13691	0.346336	0.385275	-0.0600033	-0.0525314	-0.48148	0.0697576	-0.115559	-0.0807359	-0.0471434	0.485439	0.340349	-0.0322228	-0.112898	-0.0293337	0.0496335	0.482264	-0.271924	-0.169397	1.48106	0.281295	0.209668	0.0132137	0.393464	0.196014	-0.00308619	-0.0267482	-0.219338	-0.00369554	0.364878	0.0454358	0.063776	0.0140586	0.0788079	0.776295
GTEX.1F6IF	M	60-69	833	7.5	0.994087	0.0408971	7.9	0.993502	0.0322171	6.3	0.995159	0.0766793	-0.149436	0.141872	0.285742	-0.586555	-0.182722	0.198935	-0.115362	-0.60135	0.223984	0.030284	-0.137988	-0.00491382	0.443373	0.0843928	-1.03627	-0.170017	-0.0186641	0.250426	0.402964	-0.254137	-0.00299009	-0.298067	0.135338	0.304121	-0.0127937	0.193138	-0.512815	-0.0628392	-0.0209315	0.404709	0.145506	-0.453696	0.698644	0.332539	-0.206026	-0.0256477	-0.411444
GTEX.1F75W	M	60-69	724	7.1	0.992796	0.06386	6.7	0.99403	0.0624582	5.9	0.992967	0.130814	0.33866	0.226788	0.167392	0.0525323	0.1614	0.030775	0.131158	0.113742	0.378918	0.12804	-0.0184472	0.0153471	0.0502275	-0.110773	0.076097	0.0746725	-0.069586	0.158998	-0.578652	-0.0709715	-0.270581	-0.131832	0.137605	0.359936	-0.00428041	0.114068	-0.161971	-0.0548794	-0.126756	-0.508106	0.311804	0.437485	0.336947	-0.0282717	0.519539	0.0152795	0.446033
GTEX.1GF9V	M	60-69	610	7.1	0.993	0.0954018	7.1	0.993448	0.0519822	5.6	0.994006	0.176154	0.172876	0.133146	0.0215685	0.712807	0.000485041	0.10645	-0.0796008	-0.794266	0.313673	-0.145072	0.0818626	-0.00798108	1.37749	0.284548	-0.042614	0.221077	0.0365015	-0.280544	0.359152	-0.0177843	-0.15159	-0.406386	0.0478349	0.55474	0.0855508	0.175842	0.315286	-0.0618778	-0.195959	-0.39311	-0.154289	0.610052	-0.0110975	0.150932	-0.142987	0.14033	0.801253
GTEX.1GF9W	M	60-69	486	7.5	0.993449	0.0540213	7.3	0.994059	0.0303742	6.7	0.993829	0.0698277	0.576719	0.06455	-0.394536	-0.31523	0.209308	0.0897229	-0.1052	-0.493376	0.150115	-0.212324	0.0859848	-0.0343498	0.442447	0.126491	0.301638	-0.2399	-0.0239214	-0.0459684	-0.379282	-0.138304	0.202324	-0.115258	-0.489477	0.389812	-0.0553597	-0.544563	-0.0951481	-0.0518454	0.027531	-0.113068	-0.140839	0.174408	0.379706	0.331507	-0.392985	0.0464242	0.12432
GTEX.1GMR8	F	50-59	722	7.5	0.99353	0.0726309	6.4	0.994469	0.0511646	5.6	0.994041	0.101113	-0.463268	0.161464	0.214809	0.0905673	0.447623	0.0287232	0.0655249	0.175884	-0.101143	-0.121477	1.00781	0.108522	0.186658	-0.107994	0.127522	-0.0519955	0.00497138	-0.239171	-0.108297	0.272468	0.1611	-0.543928	-0.111385	-0.0689865	0.0361547	0.0592763	0.224539	0.12518	-0.295718	0.200309	0.0934019	0.391458	0.06705	0.025671	0.665613	0.0731117	0.204779
GTEX.1GN1U	F	50-59	454	6.5	0.994007	0.035456	6.4	0.993857	0.0286748	6.1	0.994585	0.0509612	-0.168695	0.134952	-0.353754	-0.248618	-0.236996	-0.047891	0.428065	1.05119	0.19202	-0.269828	-1.07108	-0.12298	-0.222813	-0.315065	0.323828	0.172764	-0.0325678	0.500556	-0.415446	0.172988	0.251232	-0.331831	-0.0858354	-0.0528652	-0.087956	0.196515	-0.313122	-0.108769	0.0805775	0.197164	0.026717	0.0702607	-0.0731676	-0.101637	-0.505085	0.0408731	-0.585567
GTEX.1GN2E	M	60-69	860	6.3	0.992592	0.0860558	6.4	0.99184	0.0595452	6.2	0.99105	0.0793254	-0.181306	-0.0821524	0.110275	0.728303	-0.202415	0.0629747	0.0665279	0.270601	0.0618052	-0.0776377	-0.126053	-0.141075	-0.152004	0.17929	-0.135289	0.140636	0.104611	-0.144542	0.633368	0.0931582	-0.632156	0.0864915	0.0495786	0.209881	0.0159131	0.404341	0.19326	-0.13035	0.102532	0.335931	-0.190277	0.444044	0.228752	0.0569768	-0.14159	0.100055	1.11763
GTEX.1GN73	M	60-69	710	8.6	0.99342	0.0281496	6.8	0.993343	0.0255243	5.7	0.982611	0.0643127	-0.204799	0.193309	-0.401558	-0.0750011	-0.127374	-0.120286	0.0661435	-0.00498484	-0.336142	-0.152039	-0.337333	-0.00363136	-0.257333	-0.22764	-0.497228	-0.0472953	-0.0352675	0.151366	0.466013	-0.0526033	0.103913	-0.209057	0.209943	0.221365	0.0191807	0.135197	-0.452758	0.204154	-0.174685	-0.0312465	-0.068186	0.213304	-0.403365	-0.2896	0.271141	0.0164159	-0.0875946
GTEX.1GTWX	M	60-69	875	7.7	0.994426	0.0338168	7.8	0.99407	0.0344292	6.6	0.99105	0.0537714	-0.367417	0.102414	-0.581327	-0.68984	0.0105794	-0.0194934	-0.00110557	-0.0804292	0.256347	-0.111416	0.0064462	-0.12351	0.0485247	0.0824248	0.202527	-0.0431595	0.0291667	-0.277644	0.46419	-0.0886432	-0.338643	-0.289639	0.0719657	0.334	0.0235051	0.271526	-0.146714	0.0184	-0.00714663	-0.0625174	0.0747572	0.455597	-0.280842	-0.040071	0.0535459	0.118062	-0.572848
GTEX.1GZ2Q	M	40-49	1080	7.5	0.994932	0.0623091	7.1	0.992189	0.0431718	6.7	0.994506	0.0549073	0.233335	-0.0129391	-0.0736287	-0.109317	0.366044	-0.0496816	-0.0621989	-0.366884	0.0445917	-0.263484	-0.906983	0.00985991	0.290063	0.138668	0.591485	-0.1223	0.137638	-0.134225	0.0290322	-0.452389	-0.063199	-0.376448	-0.369267	0.421493	-0.0111119	-0.355138	0.146427	0.293641	0.11893	0.134884	-0.203155	-0.280743	0.117494	0.043223	0.716273	0.0554387	0.0998537
GTEX.1H1CY	F	60-69	1238	8	0.994953	0.0768459	6.7	0.989866	0.0669702	6.5	0.990753	0.0857131	-0.0935204	-0.00185047	0.278345	0.642481	0.103812	-0.0331603	0.182521	0.686108	-0.457976	0.116257	0.237151	0.0105004	-0.490355	0.185373	0.205126	0.223363	-0.0106655	-0.264708	-0.0977454	0.126366	-0.337992	1.6986	0.176982	-0.317389	0.108278	0.0512194	0.541186	0.218744	-0.00934521	-0.343538	0.124114	-0.203687	-0.693101	-0.100314	-0.698157	-0.117326	-0.0573215
GTEX.1H1DG	M	70-79	880	7.7	0.994494	0.0413627	7.3	0.991119	0.0263399	6.8	0.993942	0.0435246	0.0156645	-0.00078216	-0.102154	-0.467212	0.0381107	0.117593	-0.124401	-0.409426	0.120523	-0.111849	-0.341414	0.00131218	0.312096	-0.216417	0.563394	-0.0981895	0.117576	0.100336	-1.70263	-0.145483	-0.17711	0.0561548	0.140498	0.0566294	-0.0792504	0.249027	-0.0659223	-0.103457	0.19354	-0.227284	-0.355014	-0.585337	0.254807	0.147449	-0.0984344	-0.205264	0.0405973
GTEX.1H1ZS	M	70-79	1270	8.4	0.994708	0.0351407	7.4	0.99172	0.0345123	7.4	0.992168	0.0415096	0.348704	-0.267296	-1.02029	-0.496071	-0.0238392	-0.0822049	0.205891	0.333101	0.259696	-0.320351	1.79358	-0.0265229	0.0275722	0.0934921	0.158181	0.121358	0.275994	-0.00667487	0.442267	0.0218005	0.342892	0.193947	-0.183542	-0.196784	-0.0311107	-0.0779897	-0.0119353	0.0644253	0.140716	-0.135342	-0.188988	-0.217784	0.251279	0.0278667	-0.469696	0.0428833	-0.882728
GTEX.1H23P	M	60-69	500	7.8	0.993872	0.0598338	5.9	0.994788	0.0507614	6.7	0.99442	0.0585887	0.313362	0.200169	-0.364996	0.0605747	0.155801	-0.174444	0.0294281	0.181346	0.217051	0.200285	-0.175697	-0.137205	-0.13568	0.109196	-0.0602327	0.0564184	0.0396876	-0.131741	0.819484	-0.36536	-0.292694	0.179576	-0.00859523	-0.178152	0.0265026	0.535464	0.361284	-0.01253	0.402615	0.159569	-0.280021	-0.329233	-0.543098	0.0614202	-0.593393	0.0561401	-0.239615
GTEX.1H3O1	M	60-69	1106	6	0.988178	0.0573555	7.5	0.994252	0.0373674	7.5	0.99395	0.040748	-0.101016	0.119964	-0.359718	-0.287925	-0.0597469	-0.0043524	-0.0373048	-0.0343912	0.0548127	-0.115382	-0.239779	-0.0194158	-0.259893	-0.358017	-0.07938	-0.0195795	-0.382799	0.481622	-0.397056	-0.41902	-0.331437	-0.19373	0.251545	-0.0896185	-0.131599	-0.481743	-0.840276	-0.115478	0.268829	0.0447481	0.0971091	-0.421144	0.247156	-0.186418	0.283147	-0.0215265	0.689842
GTEX.1H3VE	M	40-49	740	7.2	0.993453	0.0482578	6.2	0.991131	0.0852478	6.4	0.990042	0.118888	-0.325364	-0.245219	-0.0824605	-0.293606	0.135282	0.0155441	0.188072	0.369066	0.622144	-0.130595	0.180924	-0.0718654	0.14022	0.119725	-0.489284	0.335637	-0.0227609	0.230343	-0.0169807	-0.0426875	0.0319602	-0.125823	0.104412	0.033574	-0.120137	0.230263	0.586763	-0.0357851	-0.0568458	0.375586	-0.247617	0.617705	0.411709	0.613665	0.314504	0.126564	-0.731203
GTEX.1HBPI	M	50-59	753	7.8	0.992703	0.057867	6.8	0.995489	0.0368982	7	0.991529	0.0509886	-0.166422	0.00428815	-0.101023	-0.299951	-0.117411	0.0244285	-0.141892	-0.653192	0.282517	-0.0817883	-0.170902	-0.0715394	0.732095	0.126923	0.186261	0.0425635	0.0297337	0.0206441	0.326319	-0.148241	-0.238263	-0.291316	0.0861783	-0.063598	-0.027667	0.304594	-0.540089	-0.0574381	0.195888	0.145745	0.288341	-0.48626	0.509165	0.0304495	0.460089	0.00223036	0.549828
GTEX.1HGF4	M	60-69	760	9.5	0.995754	0.068683	7.2	0.991708	0.0505988	5.9	0.98928	0.113072	-0.0370166	0.0250264	0.4852	0.0922123	0.291833	0.0309986	0.0718686	0.066039	-0.0123478	-0.142169	0.417341	-0.0115193	-0.119101	-0.0310417	-0.329074	-0.16204	0.124104	0.103251	-0.0154788	-0.342641	-0.181214	-0.0464309	-0.0488779	0.444641	0.0410934	0.0124924	-0.0212117	-0.0347148	-0.0271252	-0.608924	0.134613	0.280351	0.144744	0.0867172	0.112763	-0.0102909	-0.351627
GTEX.1HSKV	M	60-69	594	5.7	0.981737	0.0754043	5.6	0.996038	0.0695939	8.6	0.995986	0.0645382	0.0158098	0.254589	0.129136	0.256785	-0.0312764	0.00078117	0.250222	0.46558	0.379868	-0.207178	0.180352	-0.0321139	-0.0386786	-0.135138	0.253468	0.189069	-0.0489841	-0.224673	-0.342078	-0.0947185	-0.465703	-0.163121	-0.0166167	-0.425303	0.0374581	0.153207	0.358862	0.0416137	0.0824149	-0.269035	0.174595	-0.300563	-0.21563	-0.141347	0.18563	-0.0609187	0.63089
GTEX.1I1GV	M	60-69	855	6	0.993026	0.0898953	6.8	0.991428	0.0488819	5.9	0.994972	0.103245	0.383231	-0.00519864	0.0570136	0.432026	-0.248487	-0.0551201	-0.0438663	0.00881051	-0.100728	-0.0305322	-0.0357443	-0.0692225	0.124897	0.17973	-0.056599	0.00493125	-0.165477	0.0961461	-0.268495	0.0233553	-0.396007	0.0354606	0.0308173	0.126183	-0.00939277	0.19491	0.368745	0.128	0.155438	-0.381068	0.156937	-0.146043	0.499333	0.228771	-0.2675	0.0637166	0.845471
GTEX.1I1HK	M	60-69	964	6.3	0.993693	0.0701943	6.4	0.994157	0.0352962	5.8	0.994411	0.0765235	-0.740739	0.300401	0.108994	0.263623	0.0159519	0.0312107	-0.145288	-0.234565	-0.0993731	-0.126437	-0.0335923	0.0855618	0.161688	-0.0429514	-0.291213	-0.100054	-0.315676	-0.0858484	0.261182	0.0117609	-0.420243	-0.434157	-0.0248257	0.184063	0.032383	-0.52655	0.495602	0.0409237	-0.0993851	-0.397299	0.231518	-0.00323999	-0.47418	-0.0438539	0.744252	0.0993647	0.295253
GTEX.1IDJH	M	70-79	760	7.4	0.990559	0.0459871	7.1	0.990465	0.0220413	6.1	0.994728	0.0373061	0.356459	0.0379802	-0.288874	-0.605838	-0.0642833	0.0617038	-0.309147	-0.448889	-0.115901	-0.0259489	-0.0329694	0.0195469	-0.222127	0.0645194	-0.182243	-0.148568	0.0966836	-0.257622	0.0524366	-0.0172107	-0.161146	-0.292046	0.107786	0.0769937	0.0442209	0.0680936	-0.460436	-0.0849878	0.0188781	-0.164608	0.164495	-0.316103	-0.332813	-0.216022	0.0201043	-0.0564447	-0.329954
GTEX.1IKK5	M	60-69	437	7.2	0.994188	0.0718638	5.8	0.990366	0.0582124	6.2	0.989195	0.08157	-0.40856	-0.313061	0.172707	0.344976	-0.519879	0.122114	0.112794	0.391474	-0.190218	0.0527251	0.449272	0.013027	-0.299382	0.127811	0.201524	0.223621	0.122415	0.284395	0.38122	-0.369864	-0.00218942	2.01461	-0.0677883	0.260344	0.094551	0.142686	-0.202239	-0.22163	-0.0386878	-0.334411	0.128718	-0.129518	-0.421071	-0.238358	0.672946	-0.126151	-0.373963
GTEX.1J1OQ	F	40-49	1210	7.9	0.994269	0.0427746	6.6	0.992186	0.0501154	5.9	0.991474	0.0860128	-0.0003246	-0.077037	-0.436089	0.273742	0.109204	-0.172632	0.204396	0.408211	0.282429	-0.286415	0.906873	-0.0154265	-0.208351	-0.126172	0.163355	0.145526	-0.083854	-0.527588	-0.104689	0.773937	0.201104	0.0287346	0.167822	-0.466432	-0.0198706	0.163265	-0.752793	0.0197852	-0.0496007	0.064088	-0.262468	0.173511	0.656621	-0.273317	-0.129671	0.141323	-0.180883
GTEX.1J8Q2	M	60-69	911	7.2	0.991899	0.0580912	6.5	0.995389	0.0472781	6	0.994895	0.161577	0.296221	-0.0595816	-0.0215685	-0.234709	0.167394	-0.0923828	-0.0625109	-0.543037	0.0428511	-0.168785	0.331533	-0.0903016	0.813599	0.193352	0.302542	0.0294881	-0.185898	0.0479773	0.564133	0.156115	-0.0581033	0.086477	-0.00831557	0.803397	-0.0242678	0.307294	-0.303961	0.110732	-0.209923	-0.125585	-0.231694	0.791151	0.310718	0.256456	0.243224	0.211513	0.183961
GTEX.N7MS	M	60-69	1106	7.8	0.976325	0.0450737	7.1	0.966475	0.0438524	7.3	0.87125	0.0353575	-0.0543073	-0.500886	0.153236	-0.470831	-0.00352443	0.043744	-0.0641064	-0.126888	0.218589	0.405074	-0.145917	-0.0284376	-0.106344	-0.0171753	0.269938	0.0698752	0.166488	-0.0961139	0.0573404	-0.175198	0.0347175	-0.529354	0.0421331	-0.336936	0.104554	0.115926	-0.103534	0.0590947	-0.0105483	0.182839	-0.0699058	0.0490779	-0.929032	-0.387566	0.805475	0.0946178	-0.666016
GTEX.N7MT	F	60-69	443	7.4	0.759572	0.0330882	6.8	0.945675	0.0582994	7	0.987911	0.064535	0.143186	-0.37478	-0.0956188	-0.525065	-0.007303	-0.0626095	-0.00833675	0.151413	-0.11139	0.227107	-0.614352	-0.0609119	-0.0524444	-0.156852	0.235779	0.0281611	0.00651987	-0.127534	-0.740184	0.291411	0.0580373	-0.208264	0.263024	-0.54116	-0.0466073	0.271309	0.0821623	0.00675583	0.0814768	0.123498	0.059906	-0.163305	0.346039	0.0210477	-0.255509	-0.108487	-0.420713
GTEX.NL3H	M	60-69	680	7.8	0.871857	0.0947068	7.7	0.972039	0.0507298	6.7	0.990765	0.160614	-0.105548	0.082517	1.52903	0.492384	-0.0595052	-0.0921548	-0.45467	-0.482738	-0.15432	0.442231	0.68372	0.0451961	-0.0599052	0.200102	-0.313189	-0.176828	-0.00829825	-0.0301224	1.0023	-0.442902	0.237067	1.05861	0.0852531	-0.152674	-0.0097779	-0.629329	0.488722	0.0906723	-0.262507	0.568833	-0.360892	0.818161	0.0730192	0.208257	0.328297	0.119529	0.157879
GTEX.NPJ7	F	60-69	650	5.9	0.832735	0.0957933	7.3	0.896915	0.0390842	6.7	0.877299	0.0776909	-0.0510418	-0.213717	0.0817725	0.482866	-0.169506	-0.051587	-0.00886632	0.395804	0.142673	-0.090776	-0.529948	0.0125755	-0.49134	-0.262097	0.312041	-0.0948371	0.0482134	-0.0378202	-0.216428	0.505545	0.272859	-0.141817	-0.0791734	-0.575877	-0.0203471	0.134063	0.55397	-0.256855	0.0501194	-0.215448	-0.335806	-0.057175	-0.177415	0.176376	-0.824294	-0.0309536	0.129193
GTEX.NPJ8	M	40-49	379	7.3	0.822149	0.0698507	7.8	0.788924	0.0317547	6.6	0.90417	0.0876022	0.245192	-0.304527	0.793195	-0.143235	-0.145505	-0.0520139	-0.101212	0.156083	-0.0917592	-0.129598	0.454016	-0.0303442	-0.0232435	0.201947	0.0521653	-0.243439	-0.286438	0.0927905	-0.363058	-0.0378905	0.430102	-0.242736	0.34186	-0.717493	-0.128133	0.41918	0.559672	0.155883	0.208068	0.254342	-0.166413	-0.0372084	0.239091	0.104955	0.158705	-0.135304	-0.514593
GTEX.P44G	M	30-39	574	8	0.926167	0.0646427	8	0.929051	0.038518	7.3	0.962856	0.0728868	-0.148645	-0.0490106	0.378316	0.0875281	-0.0614345	0.0110039	-0.157049	-0.158511	-0.0765649	0.102632	-0.118314	0.246051	-0.479233	0.375411	0.309694	-0.110699	-0.0273326	0.0472897	-0.786351	0.113613	-0.0872116	0.0583695	-0.577981	0.464153	0.002455	-1.38114	-0.179617	-0.0309309	-0.109197	-0.301597	-0.143671	-0.19855	-0.581939	0.0553815	-0.493949	0.0346166	0.263515
GTEX.P44H	M	40-49	280	7.7	0.787005	0.0237263	6.4	0.752631	0.030437	6.5	0.992151	0.0260971	-0.295709	-0.378132	-1.01648	-0.586424	-0.0670135	0.0476364	0.181365	0.632162	-0.11201	-0.181847	0.809673	0.027618	-0.446922	0.164809	-0.0346202	0.232277	0.177338	0.123266	0.598455	-0.108086	0.714218	0.0921542	-0.352778	-0.00504222	-0.0415431	0.0901002	-0.38476	-0.0952024	0.221065	-0.21567	-0.230002	-0.343207	0.525859	0.137443	-0.00683935	-0.0738146	-0.866792
GTEX.PVOW	M	40-49	517	7.9	0.979197	0.0468537	5.5	0.992164	0.0317314	6.7	0.443881	0.0220155	0.101209	-0.113035	0.186703	-0.716212	-0.24829	0.0987665	-0.20587	-0.817603	0.136475	0.237221	0.199893	0.0457781	0.859586	0.152856	-0.165214	0.0322967	-0.365538	-0.111979	-0.04253	-0.107886	0.498872	-0.135417	0.0821837	-0.0006565	0.135322	0.0515259	-0.175019	-0.140166	-0.0100557	0.0603325	-0.020612	-0.131386	-0.481693	0.179935	-0.0750993	-0.0424826	-1.47559
GTEX.Q2AG	F	40-49	615	8.5	0.962792	0.0440082	8.5	0.853515	0.0225371	8.3	0.927627	0.0372834	0.562332	-0.486275	0.456232	-0.194426	-0.294601	-0.105308	-0.212282	-0.251416	-0.156783	0.0938346	0.45853	-0.00796564	-0.374473	0.168608	0.164757	-0.172784	0.0633458	0.368358	0.325557	0.324068	-0.108598	-0.534325	-0.171523	-0.418334	-0.0393398	0.153243	-0.102452	0.156314	0.112531	0.168021	0.413054	-0.22448	0.177063	-0.191761	0.306654	0.00675304	0.000638154
GTEX.QDT8	F	30-39	370	7	0.882761	0.081814	9	0.950783	0.0214197	6.2	0.620568	0.0396462	0.0458766	-0.307524	-0.689065	0.174631	-0.00201743	-0.0452336	0.112726	0.459043	-0.655367	-0.3452	0.23979	0.156252	-0.818497	-0.156092	-0.330981	-0.144453	-0.175096	0.443731	-1.04393	0.623997	0.664671	0.158556	0.234131	0.133344	-0.0766409	-0.534492	0.219505	-0.2484	-0.0377707	-0.131518	-0.088439	-0.519505	-0.43502	0.329198	-0.687475	-0.2017	-0.626048
GTEX.QMR6	M	50-59	783	6.8	0.828327	0.0516063	7.8	0.777689	0.0259966	6.1	0.583843	0.0271328	-0.335846	-0.207803	-0.944928	-0.134425	-0.0131426	0.163349	0.0911178	0.425743	-0.0781105	-0.260214	0.30134	-0.00694555	-0.518133	-0.237002	-0.287504	-0.0526324	-0.500043	-0.0367467	-0.131102	-0.386597	0.732998	-0.0251991	-0.0255589	-0.19062	0.0237112	0.0294912	-0.139357	-0.217967	-0.088643	0.261404	-0.142263	-0.0458998	-0.913693	0.0669248	-0.441688	0.157001	-0.784988
GTEX.QVJO	F	60-69	1201	7.4	0.914336	0.0339646	7.9	0.661421	0.0155643	7.6	0.451651	0.0208849	-0.0221016	-0.475008	0.0254915	-0.482551	-0.0014493	-0.004287	-0.0873064	0.358268	-0.458909	-0.0811101	-0.260855	0.164899	-0.731291	-0.356998	0.645419	-0.251027	-0.0383296	-0.432841	-0.871833	0.585993	0.528524	0.00108863	-0.0449981	-0.642407	-0.00748093	-0.231379	0.0242136	0.0955645	-0.0684764	0.104568	0.14854	-0.628403	-0.0647365	-0.0268445	-0.112896	-0.249744	-0.567825
GTEX.S7SE	M	50-59	822	8.2	0.662304	0.0296263	7.5	0.904148	0.0204325	6.7	0.803886	0.062068	0.00254276	-0.691415	-0.224011	-0.0145237	-0.168889	-0.0026297	-0.0784916	-0.136297	-0.440097	-0.122444	-0.333862	-0.0520323	-0.152845	0.306431	0.0647575	-0.157218	-0.0204956	-0.031855	0.217504	-0.275453	0.151692	-0.258778	0.0769678	-0.0389228	-0.0306716	0.144832	-0.0134502	0.146867	-0.0914482	-0.305953	0.36121	0.0393031	0.311651	0.292111	-0.0781598	0.0170844	-0.121437
GTEX.T5JC	M	20-29	483	8.9	0.845498	0.0484942	9.4	0.935019	0.0248618	8.3	0.618433	0.0406728	0.352895	-0.46588	-0.0577734	0.376246	-0.237834	-0.182396	-0.0535044	-0.404735	0.0226035	-0.0900396	-0.437239	0.0438021	0.203387	-0.211576	1.05711	-0.331116	0.306956	0.0500869	0.441368	-0.701184	-0.0018003	-0.570182	-0.0163259	-0.296213	-0.0844421	0.11131	-0.11231	0.0665871	0.0642295	-0.138046	0.384575	-0.27212	0.186483	-0.257763	0.118793	0.026473	0.542132
GTEX.T6MN	M	50-59	570	7.7	0.922657	0.0483323	8	0.927211	0.0209827	6.4	0.931606	0.044285	0.52916	-0.351887	-0.194917	-0.466297	-0.549799	0.134827	-0.218926	-0.424213	-0.209876	0.176982	-0.203876	-0.0743927	-0.00379347	-0.0590195	0.132728	-0.0884013	-0.36255	0.96383	-0.308174	-0.105527	0.343774	-0.516008	-0.0420403	0.0117085	-0.0748765	-0.260824	-0.41372	0.156932	0.155435	0.362632	0.048177	-0.171406	0.305923	-0.00910578	-0.168849	0.0921394	-0.101616
GTEX.TSE9	F	60-69	900	7.6	0.658308	0.0612683	7	0.981662	0.072395	6.4	0.594925	0.0718447	0.179646	-0.466415	-0.236576	-0.0605541	-0.139405	-0.037376	0.0747088	0.349279	0.220725	-0.0912181	0.617103	0.0751546	-0.537088	0.11364	-0.57479	0.213771	-0.0386504	0.507831	0.265375	0.383454	-0.13039	-0.685515	0.111128	0.25305	-0.0718158	-0.772574	-0.307513	-0.0779176	-0.10878	0.0603408	0.198402	0.197824	0.510704	0.182325	1.26527	-0.056881	0.46331
GTEX.UTHO	M	60-69	325	7.5	0.399875	0.0210041	6.3	0.764618	0.035275	7.1	0.940244	0.0628217	-0.001632	-0.514084	-0.289311	-0.494452	-0.670281	0.0781453	0.0304547	0.575068	-0.536166	0.157519	0.115669	-0.0168726	0.235334	-0.146451	-0.200793	-0.111468	-0.0111575	1.32997	0.229219	-0.0246163	0.702782	-0.327295	-0.0110469	-0.206083	-0.0957724	0.527878	-0.236119	-0.107875	0.262482	0.706799	0.684744	-0.81115	0.0602826	0.0637548	-0.412271	-0.254354	-0.00856506
GTEX.WL46	M	50-59	865	7.6	0.977346	0.0366801	7.6	0.932651	0.0207861	6.6	0.874186	0.0324696	-0.378783	-0.0874873	0.0867689	-0.0557552	-0.144183	0.0947628	-0.222713	-0.502287	-0.0164044	0.428371	0.240482	0.220164	-0.21788	-0.0708028	0.189693	-0.111644	0.113076	0.0399252	0.0466662	0.312823	0.0180332	-0.434103	-0.572318	-0.476961	-0.0182572	-1.24903	-0.27019	-0.179595	0.156646	-0.131213	-0.15093	-0.475529	-1.05757	-0.222654	-0.12525	-0.0969765	-0.142069
GTEX.WVLH	M	50-59	694	8.1	0.987282	0.0457174	8.1	0.990095	0.0199112	5.9	0.991361	0.0727507	-0.989698	-0.0421126	-0.255862	-0.663238	0.0890804	0.0586989	-0.143286	-0.21511	-0.475946	0.0211286	-0.124592	-0.00477564	-0.210505	0.249132	0.270437	-0.150347	0.140349	0.164615	-0.0805332	-0.132658	0.354709	-0.428811	-0.025719	-0.335149	0.0270833	0.147198	-0.138836	0.158774	-0.199885	0.0119179	0.218209	0.17787	0.0644913	0.123334	-0.250224	0.0186024	-0.680739
GTEX.WWYW	F	50-59	725	8.5	0.989524	0.0456721	8.1	0.989797	0.0306381	7.8	0.993897	0.0531364	0.563302	-0.125339	0.773732	-0.439339	-0.0182186	-0.0279201	-0.0317448	0.194751	-0.572439	-0.165844	-0.720477	0.177886	-0.363056	-0.0648401	-0.243949	-0.134207	-0.0103215	-0.410048	0.244726	0.214482	0.833983	-0.375734	-0.231182	0.479468	0.0165406	-1.34691	-0.216138	-0.00159045	0.0831137	0.120544	-0.0603894	-0.582238	-0.351959	0.151911	-0.0502137	-0.0968091	-0.780339
GTEX.WZTO	M	40-49	430	8	0.993677	0.0456643	8.1	0.993313	0.0310119	7.2	0.991854	0.0425205	-0.369222	-0.0590581	0.1172	-0.463449	0.25511	-0.0218451	-0.17515	-0.434544	-0.0408133	0.187576	0.0157468	0.009485	-0.104138	0.102062	0.0605376	-0.156412	-0.062518	0.123433	0.131381	-0.352326	-0.0215212	-0.357385	0.0385252	0.122576	0.0126061	0.101181	-0.218868	0.130318	0.134699	-0.0953013	0.132454	-0.481729	-0.508116	-0.03913	-0.0337687	-0.0143618	-0.560479
GTEX.X4XX	M	60-69	223	7.1	0.993073	0.0378825	7.9	0.99336	0.0235877	7.8	0.973264	0.0567704	-0.0057474	0.162986	0.751928	-0.227452	0.0245864	-0.0187574	-0.218529	-0.000858721	-0.206504	-0.0515196	0.819292	0.0904258	-0.206396	-0.299926	0.239811	-0.367351	0.186394	0.0860614	0.5054	-0.364537	0.451304	-0.706631	-0.292804	-0.236252	0.0620918	-0.703081	0.714575	0.189841	-0.031496	0.124293	0.206196	-0.477788	-1.37142	-0.689503	0.157057	-0.193779	-0.953004
GTEX.X585	M	50-59	720	7.7	0.993066	0.0416169	7.1	0.992252	0.00872268	8	0.993133	0.0486526	0.788046	0.0813047	-0.0429186	-0.875402	0.58289	-0.276618	-0.355952	-0.306755	-0.158057	0.138134	0.332559	0.15963	-0.390392	-0.227351	0.36584	-0.327346	-0.28867	0.179943	1.17919	-0.362137	0.59191	2.26476	0.0279706	-0.720766	-0.0127582	-0.441418	-0.394324	-0.288817	-0.0560873	0.513058	0.232929	-0.327262	-0.435181	-0.648855	0.229317	-0.0109066	-0.753198
GTEX.XMD1	M	60-69	820	7.8	0.99084	0.0521746	6.9	0.992364	0.0540149	6.7	0.991315	0.0890046	0.351823	0.0213137	0.184901	-0.484616	0.0197156	-0.0609955	0.327399	1.09264	-1.27337	-0.137008	0.0998328	0.0446013	-0.670115	-0.141209	-0.630392	0.0212982	0.157184	0.226763	-0.102492	0.267917	0.457686	-0.36371	0.0220207	0.225495	-0.146127	-0.156196	0.550358	0.078464	0.150445	-0.832131	-0.186629	-0.514534	0.411805	0.356689	-0.662259	-0.29125	-0.758297
GTEX.Y8DK	M	60-69	890	8.5	0.993893	0.0568007	8.9	0.993679	0.0308373	7.1	0.993089	0.113742	-0.00890672	0.239051	0.0911542	-0.410595	-0.171252	0.0407763	-0.0713388	-0.320278	0.00141109	0.127039	-0.18015	-0.12093	0.283918	0.315478	0.049849	-0.0768066	0.110334	0.141427	-0.469746	-0.0195839	0.0292537	-0.273963	0.0638924	0.199522	-0.00222976	0.539153	0.0907981	0.0847574	-0.123171	-0.116178	0.102456	0.558029	0.143806	0.149608	0.116292	0.262617	-0.307675
GTEX.YFC4	F	40-49	595	8.3	0.993176	0.082703	8.4	0.99304	0.0280758	8.6	0.99444	0.0607144	0.141809	0.163909	0.100392	0.110909	0.0529647	-0.0225877	-0.0249858	-0.127779	-0.495931	-0.0275876	-0.405497	0.000236747	0.0549141	0.14947	0.13171	-0.021238	0.0412491	-0.0881669	0.3021	0.277695	0.18757	-0.409448	0.112837	0.438431	0.021376	0.210219	0.210149	0.00213868	-0.0265249	-0.0304879	0.201229	0.0971273	-0.386057	-0.0540297	0.410548	0.0498039	0.147607
GTEX.YJ89	M	60-69	1040	8	0.994069	0.107367	8.2	0.994142	0.0448882	8	0.992508	0.103785	-0.0292101	0.200996	0.145428	0.727504	0.0485084	0.0245357	-0.0358284	-0.100717	0.0602911	-0.0334345	-0.559206	-0.0139673	0.280754	-0.0709991	0.325648	0.067325	0.029992	-0.19069	0.402446	-0.270886	-0.0779059	-0.309156	0.337393	0.715359	0.0198837	0.0880039	0.240378	-0.257056	-0.156015	-0.117591	0.272254	0.661943	0.1495	-0.0697633	1.36925	-0.00528533	1.02998
GTEX.ZAB4	M	40-49	337	8.2	0.993684	0.0396572	7.1	0.993611	0.0424613	7.7	0.993062	0.0468326	-0.0743804	0.229104	-0.446305	-0.491275	-0.0305228	0.0171126	0.112817	0.354044	-0.107785	-0.237944	-0.451473	0.0847422	-0.118075	0.033046	-0.022364	0.143528	-0.23637	-0.258775	-0.449616	-0.524517	0.285067	-0.0562968	-0.0358882	-0.167727	-0.0190284	-0.775154	-0.163876	0.0755889	0.165069	-0.289158	-0.152043	-0.529352	-0.401718	-0.0546293	0.409857	-0.0981125	-0.605675
GTEX.ZDXO	M	60-69	993	7.4	0.991917	0.0646804	7.7	0.993588	0.0343721	8.1	0.991062	0.0572022	0.103544	0.117366	-0.280304	0.392945	-0.0576087	0.0334704	0.151758	0.448799	-0.752748	-0.120682	-0.504737	0.13596	-0.166033	-0.130973	-0.251537	0.0723364	-0.19977	-0.202358	0.409456	-0.327313	0.0750423	-0.454299	-0.17512	0.0690077	-0.00555296	-1.05342	0.525722	-0.0401051	-0.0586428	-0.017423	0.166631	-0.247566	-0.58726	0.128351	0.136552	-0.0360148	-0.112806
GTEX.ZE7O	F	50-59	1039	8	0.993169	0.0727231	6.2	0.990057	0.0489111	5.7	0.991005	0.163709	0.134443	-0.079681	-0.0162026	-0.28202	0.101878	0.018386	0.325859	1.14801	-1.62318	0.21806	-0.887544	-0.119703	-0.760825	0.31869	-0.343961	0.301529	0.0175836	0.260995	0.406406	0.0753443	0.220128	-0.343762	0.049947	0.627886	0.0215908	0.187034	-0.0121098	0.103432	-0.415049	0.304343	0.0062564	1.21921	0.265398	0.116657	-0.390302	0.276059	0.00152705
GTEX.ZF28	M	60-69	375	7.5	0.992419	0.101184	8.1	0.988674	0.04317	6.1	0.992551	0.147585	0.193459	-0.0343127	0.672935	0.0762355	-0.120347	-0.0813316	-0.169895	-0.0830466	0.10767	0.0245343	-0.106918	-0.0668537	-0.0667866	0.0566406	-0.450673	-0.235931	-0.0302496	-0.086577	0.250822	-0.513223	0.0608222	-0.622605	-0.0374436	0.43935	-0.0142202	-0.173194	0.271884	-0.0677864	-0.26151	-0.0374068	-0.186978	0.929036	-0.273334	-0.108754	0.0931004	0.116908	0.287152
GTEX.ZUA1	M	40-49	829	8.4	0.98969	0.0648952	8.1	0.987145	0.0525742	7.9	0.992254	0.0684771	-0.100652	-0.0731064	-0.13617	-0.0539747	-0.147967	0.0197712	0.181124	0.379284	0.270186	-0.0106551	0.223709	0.080342	-0.286085	-0.0556587	-0.332711	0.00660825	-0.077669	0.133186	-0.126887	-0.160158	-0.0519287	-0.337364	0.2946	-0.422165	-0.00970846	-0.0313652	-0.552641	0.0316761	0.0313013	-0.462298	0.185876	-0.396379	-0.147456	-0.238184	-0.369031	-0.149025	0.0939915
GTEX.ZVZQ	F	60-69	1005	7.9	0.993491	0.0731595	8.6	0.99094	0.0415751	6.2	0.990872	0.137395	0.0627166	-0.0551993	0.282687	0.00716047	0.0336409	-0.0540553	0.107814	-0.167404	-0.0695265	-0.0646138	-0.554963	-0.118449	0.564103	0.0318171	0.025843	-0.01051	0.00619237	0.00728208	0.388311	0.215909	-0.0924574	-0.302301	0.0943891	0.0488738	0.0248402	0.306768	0.49284	0.204769	-0.138588	0.0785113	-0.005832	0.617135	0.206145	-0.00102033	0.58243	0.155028	0.277204
[truncated: 47 more columns]

## Sheet: KCL_PET
PC1	PC2	PC3	age	currentcannabis	gender	Dx	PET_number_PET1_PET2_IMANET	site	kbp100_V80_PRS1	kbp100_V80_PRS2	kbp100_V80_PRS3	kbp100_V80_PRS4	kbp100_V80_PRS5	kbp100_V80_PRS6	kbp100_V80_PRS7	kbp100_V80_PRS8	kbp100_V80_PRS9	kbp100_V80_PRS10	kbp100_V80_compl.PGC3.LIBD_PRS1	kbp100_V80_compl.PGC3.LIBD_PRS2	kbp100_V80_compl.PGC3.LIBD_PRS3	kbp100_V80_compl.PGC3.LIBD_PRS4	kbp100_V80_compl.PGC3.LIBD_PRS5	kbp100_V80_compl.PGC3.LIBD_PRS6	kbp100_V80_compl.PGC3.LIBD_PRS7	kbp100_V80_compl.PGC3.LIBD_PRS8	kbp100_V80_compl.PGC3.LIBD_PRS9	kbp100_V80_compl.PGC3.LIBD_PRS10	whole_striatum	sensorimotor_striatum	limbic_striatum	associative_striatum
-0.0167584	0.0122715	-0.0746099	37	No	2	NC	3		0.010358	0.00374458	-0.00197916	-0.00301605	-0.00418146	-0.00372441	-0.00341724	-0.00300832	-0.00230799	-0.00186755	-0.00112177	0.000515047	-0.00240804	-0.00395757	-0.00411533	-0.00374039		-0.00295106		-0.00187542	0.01353	0.01455	0.01324	0.01317
-0.029061	0.0174787	-0.0462233	37	No	1	NC	2		-0.00147692	-0.00211849	-0.00395948	-0.00363387	-0.0045741	-0.00409815	-0.00371491	-0.00322962	-0.00247552	-0.00199874	-0.0040128	-0.00108943	-0.00280402	-0.00453489	-0.00450585	-0.00392828	-0.00353522	-0.00303118	-0.00233765	-0.00192894	0.01323	0.0133	0.0128	0.01329
-0.039967	-0.0120416	-0.020434	27	No	2	NC	1		0.00557718	0.00193158	-0.00247127	-0.00287123	-0.00425008	-0.0037365	-0.00345111	-0.00305156	-0.00233754	-0.00188459	-0.00128246	0.000926656	-0.0027003	-0.00427809	-0.00436469	-0.00384411	-0.00347006	-0.00300081	-0.00231291	-0.00190766	0.01338	0.01302	0.01333	0.01355
-0.0420126	-0.0231159	-0.00725172	32	No	1	NC	1		0.00453999	1.39223e-05	-0.00255109	-0.00302369	-0.00424956	-0.00382773	-0.00354442	-0.00311264	-0.00238451	-0.00192573	-0.00252704	-0.000148186	-0.00272765	-0.00439663	-0.00441178	-0.00384767	-0.00351689	-0.00305034	-0.00234018	-0.00192801	0.01298	0.01258	0.01342	0.01308
-0.0421503	0.0175272	-0.0238982	28	No	1	NC	2		0.00711815	0.00338379	-0.00190976	-0.00257722	-0.00430455	-0.00383375	-0.00357942	-0.00312867	-0.00238772	-0.00193007	-0.000662064	0.00200205	-0.00213814	-0.00392071	-0.00426176	-0.00381478	-0.00347791	-0.00301899	-0.00233028	-0.00192389	0.01197	0.01197	0.01264	0.01185
-0.0441747	0.020707	-0.0267394	22	No	1	NC	1		0.000719874	-0.0016513	-0.00312866	-0.00335318	-0.00444535	-0.00395458	-0.00359011	-0.00312421	-0.0024045	-0.00194676	-0.00505772	-0.00251255	-0.00357115	-0.00462154	-0.00467654	-0.00402778	-0.00359767	-0.0030871	-0.00238025	-0.00195892	0.01097	0.01129	0.01061	0.0109
-0.0456613	0.0132611	0.00294032	21	No	1	NC	1		-0.0018831	-0.00390163	-0.00390348	-0.0042088	-0.00487062	-0.00410022	-0.00372819	-0.00320397	-0.00243435	-0.00197208	-0.00448202	-0.00215268	-0.00299558	-0.00458536	-0.00472579	-0.00401485	-0.00360604	-0.00311987	-0.00238736	-0.00197317	0.01085	0.01066	0.01124	0.01086
-0.0464992	-0.00648678	0.00513104	36	No	2	NC	1		0.000257411	-0.00232488	-0.0041197	-0.00402817	-0.00487139	-0.00415583	-0.00380213	-0.00330777	-0.0024785	-0.00200861	-0.0053836	-0.00241108	-0.00383027	-0.0050432	-0.00480833	-0.00402029	-0.00362796	-0.00311816	-0.00239449	-0.00197335	0.011	0.01022	0.01186	0.01115
-0.0466764	-0.00719148	-0.0120289	26	No	1	NC	1		0.000214599	-0.0019232	-0.00400177	-0.00360267	-0.00468491	-0.0039852	-0.00365238	-0.00313907	-0.00236803	-0.00191532	-0.000184655	0.00208509	-0.00266179	-0.00433777	-0.00441595	-0.00381981	-0.0034945	-0.00303934	-0.00234306	-0.00193019	0.01376	0.0138	0.01279	0.01392
-0.0477231	-0.030187	0.0129223	29	No	1	NC	3		0.00295732	-0.000345606	-0.00302792	-0.00343498	-0.00458735	-0.00412934	-0.00375998	-0.00324071	-0.00246294	-0.00198634	-0.00137395	-0.000270636	-0.00288597	-0.00459773	-0.00458295	-0.00395374	-0.00360137	-0.0031202	-0.00239078	-0.00196809	0.01255	0.01427	0.01187	0.01195
-0.0484986	-0.0271954	-0.010221	29	No	2	NC	1		0.00133884	-0.000543838	-0.00360692	-0.00365537	-0.00488498	-0.00427744	-0.00385459	-0.00330632	-0.00250893	-0.00203025	-0.00171554	-0.00125697	-0.00324107	-0.00458067	-0.00461866	-0.00408081	-0.00366996	-0.00314979	-0.00241133	-0.00198541	0.01453	0.01448	0.01464	0.01454
-0.0487123	-0.0230669	-0.00351298	34	No	1	NC	1		0.00277165	-0.000996349	-0.00297261	-0.00323102	-0.00476284	-0.00412425	-0.00376267	-0.0032608	-0.00251087	-0.00202859	-0.00322912	-0.001174	-0.00330342	-0.00473732	-0.00472403	-0.00411804	-0.00369401	-0.00317229	-0.00243598	-0.00200739	0.01302	0.01144	0.01449	0.01342
-0.0489776	-0.0200735	0.0054253	44	No	2	NC	3		0.00329795	-0.000482901	-0.00351752	-0.00337495	-0.00470206	-0.00409757	-0.00371313	-0.0031847	-0.0024557	-0.00199035	-0.00416347	-0.000270893	-0.00274668	-0.00434373	-0.00461763	-0.00399257	-0.00364984	-0.00315639	-0.00242945	-0.00199776	0.01295	0.01304	0.01429	0.01267
-0.0500242	-0.00768469	0.000228544	28	Yes	1	NC	2		-0.000833207	-0.00241504	-0.00366692	-0.00357987	-0.00480851	-0.00413981	-0.00378047	-0.0032713	-0.00249292	-0.00200971	-0.00384561	-0.00265725	-0.00345967	-0.00464915	-0.00461141	-0.00395396	-0.00356355	-0.00305828	-0.00235423	-0.00193731	0.01271	0.01264	0.01303	0.01267
-0.0510277	-0.0229696	-0.00791326	40	No	1	NC	3		0.00346023	-0.000106481	-0.00293544	-0.00330469	-0.00468203	-0.00416676	-0.00376806	-0.0032443	-0.00247392	-0.00200919	-0.00312514	-0.00177341	-0.00332053	-0.00464185	-0.00462103	-0.00401223	-0.00361232	-0.00313575	-0.00239676	-0.00197267	0.01263	0.01487	0.01163	0.01189
-0.0512529	-0.0215421	0.000343723	24	No	2	NC	2		0.00310071	-0.000554766	-0.00236902	-0.00318386	-0.00431077	-0.00382181	-0.00352025	-0.00306165	-0.00236775	-0.00191321	-0.00139923	0.000435635	-0.00278788	-0.00446394	-0.00445087	-0.0038924	-0.00355027	-0.00308304	-0.00236675	-0.00195104	0.01448	0.01422	0.0144	0.01461
-0.0514173	-0.0208808	0.00274778	48	No	2	NC	3		0.00301227	-0.000380391	-0.00370582	-0.00380663	-0.00490209	-0.00415653	-0.00373204	-0.00325958	-0.00247344	-0.00199408	-0.0033304	-0.000382559	-0.00249969	-0.004254	-0.0044702	-0.00394396	-0.00357678	-0.00308743	-0.00237356	-0.00195386	0.01368	0.01513	0.01379	0.01307
-0.0514866	-0.0320587	0.0184376	30	No	2	NC	1		0.00555185	0.00232085	-0.00312248	-0.00309297	-0.00456898	-0.00393076	-0.00365135	-0.00317264	-0.00241613	-0.00195147	-0.0029011	-0.00181155	-0.00332358	-0.00503591	-0.00474334	-0.00411419	-0.00368872	-0.00318596	-0.00243005	-0.00199868	0.01194	0.01124	0.01239	0.01218
-0.0515415	-0.024806	0.0101451	20	No	2	NC	1		0.00561035	0.000690924	-0.00303099	-0.00336315	-0.00453265	-0.0039599	-0.00360024	-0.00314681	-0.0024002	-0.00193794	-0.00244356	-0.0019716	-0.00291456	-0.00426146	-0.00441138	-0.00386267	-0.00350125	-0.00302684	-0.00233319	-0.00192587	0.01306	0.01368	0.01194	0.01302
-0.0517545	-0.0323579	0.00282608	23	No	1	NC	1		0.00579794	0.00161632	-0.00257587	-0.00323992	-0.00436633	-0.00387596	-0.00366132	-0.00317727	-0.00241807	-0.00195145	-0.00429052	-0.00242907	-0.00359993	-0.00474535	-0.00460557	-0.00403763	-0.00366381	-0.00314344	-0.00241797	-0.00199318	0.01195	0.01178	0.01123	0.01217
-0.0517921	-0.0286715	0.0170958	23	No	1	NC	3		0.00453918	0.000400552	-0.00258882	-0.00310574	-0.00444774	-0.00395885	-0.0035884	-0.00311953	-0.00239093	-0.00193659	-0.0018006	-0.00131761	-0.00367509	-0.0051139	-0.00467083	-0.00400584	-0.00359466	-0.00310047	-0.00239697	-0.00197366	0.01259	0.01374	0.0138	0.01186
-0.0518171	-0.0234446	0.0142979	22	Yes	1	NC	1		0.00249562	-0.00182089	-0.00329287	-0.00350292	-0.00474972	-0.00405576	-0.00377272	-0.00328442	-0.00249142	-0.00201117	0.000139684	-0.000544386	-0.00291911	-0.00451012	-0.00469158	-0.00408757	-0.00368795	-0.00315406	-0.00242338	-0.00199579	0.01389	0.01418	0.01376	0.01379
-0.0518312	-0.0208692	0.0193539	22	No	2	NC	2		0.00278541	-0.00114598	-0.00383307	-0.00368929	-0.00480519	-0.00415675	-0.00379739	-0.00327667	-0.00248468	-0.00201029	-0.00528194	-0.00225124	-0.00408235	-0.00497506	-0.00486063	-0.00409131	-0.00368192	-0.00316574	-0.00242656	-0.00199573	0.01322	0.01256	0.01369	0.01341
-0.0518354	-0.0224237	0.0183625	26	No	1	NC	1		0.00328502	4.29501e-05	-0.00292247	-0.00367957	-0.00472708	-0.00413204	-0.00372656	-0.00322259	-0.0024697	-0.0019991	-0.0022605	-0.000583202	-0.00253673	-0.00439328	-0.00458002	-0.00396457	-0.00358482	-0.00309597	-0.00237098	-0.00195465			0.01566	0.01605
-0.0519179	-0.0214667	-0.00754595	25	No	1	NC	1		0.00241144	-0.00101018	-0.00327787	-0.00345828	-0.00452353	-0.00399403	-0.00366246	-0.00317224	-0.00244815	-0.00197214	-0.00524116	-0.00102187	-0.00267598	-0.00431899	-0.00451844	-0.00391963	-0.0035443	-0.00307511	-0.00236844	-0.00195142	0.01058	0.01028	0.01038	0.01075
-0.0519435	-0.021376	0.00211276	21	No	1	NC	1		0.00706689	0.00122569	-0.00341918	-0.00369323	-0.00469515	-0.00407428	-0.00370243	-0.00322683	-0.00247573	-0.00199856	-0.00444565	-0.00141511	-0.00298668	-0.00426814	-0.00446018	-0.00401019	-0.00360702	-0.00311895	-0.00240381	-0.00198104	0.01358	0.01382	0.01277	0.01362
-0.0519604	-0.0304243	-0.00258049	21	No	2	NC	2		0.00447346	3.13461e-05	-0.00388005	-0.00452281	-0.00511829	-0.00435034	-0.00390162	-0.00336481	-0.00254506	-0.00204956	-0.00258899	-0.000123549	-0.00276708	-0.00416235	-0.00439353	-0.00388727	-0.0035483	-0.003065	-0.00235622	-0.00194186	0.0139	0.01392	0.01426	0.01383
-0.0521109	-0.0213116	0.00389187	29	No	2	NC	2		0.00317943	-0.000617296	-0.00340443	-0.00356298	-0.00467015	-0.00402309	-0.00368455	-0.00319237	-0.00240511	-0.00194147	-0.00263397	-0.00116288	-0.00295702	-0.0044844	-0.00450796	-0.00405005	-0.00365635	-0.00314037	-0.00241674	-0.0019906	0.01341	0.01316	0.01388	0.01344
-0.0521822	-0.0244999	-0.0186943	26	No	1	NC	1		0.00134462	-0.000526434	-0.00396271	-0.00409067	-0.00509834	-0.00424117	-0.00380802	-0.00326975	-0.00248425	-0.00200764	-0.00240603	-0.0015043	-0.00303205	-0.00453652	-0.00448393	-0.00393819	-0.00351433	-0.0030429	-0.00234096	-0.00192755	0.01253	0.01325	0.01185	0.01235
-0.0521847	-0.0211144	0.0278073	23	No	2	NC	2		0.00169169	-0.00164776	-0.00438252	-0.00396164	-0.00505538	-0.00426736	-0.0038786	-0.00333727	-0.0025326	-0.0020514	-0.00469386	-0.00113488	-0.00296744	-0.00435048	-0.00439149	-0.00390154	-0.00355797	-0.00306768	-0.00234286	-0.00193182	0.01247	0.01245	0.01293	0.0124
-0.0522527	-0.0193016	-0.000927677	24	No	2	NC	1		0.00414947	0.000873396	-0.00248289	-0.00284241	-0.00428358	-0.00382741	-0.00351642	-0.00305171	-0.0023638	-0.00191313	-0.00302718	-0.0023963	-0.0024419	-0.00429791	-0.00423136	-0.00382225	-0.00346845	-0.00303153	-0.0023359	-0.00192301	0.01252	0.01218	0.01297	0.01259
-0.0522744	-0.0332143	-0.000710956	28	Yes	1	NC	1		0.00314721	-0.00139153	-0.00409021	-0.0037695	-0.00495521	-0.00411161	-0.00371631	-0.00320914	-0.00242524	-0.00196168	-0.00232797	-0.00112387	-0.00367492	-0.00497569	-0.00467201	-0.00399609	-0.00360701	-0.00312448	-0.00240791	-0.00198602	0.01069	0.01102	0.01043	0.0106
-0.0523579	-0.023243	-0.00715871	25	No	2	NC	1		0.00730524	0.00137662	-0.00227942	-0.0029143	-0.00411332	-0.00389815	-0.00356399	-0.00311211	-0.00240438	-0.00193872	-0.00454719	-0.00316729	-0.0027999	-0.00437125	-0.00454268	-0.00391144	-0.00356553	-0.00308281	-0.00236566	-0.00194729	0.01409	0.0132	0.01471	0.01435
-0.0524055	-0.0230711	-0.00717834	23	No	1	NC	2		0.00456821	0.000631556	-0.00207069	-0.0030067	-0.00442806	-0.00388331	-0.00356459	-0.00310677	-0.00239552	-0.00193562	-0.000479838	0.00129226	-0.00205663	-0.00415894	-0.0043426	-0.00380368	-0.00344667	-0.00299252	-0.00230317	-0.00190066	0.01301	0.01295	0.01382	0.01287
-0.0524312	-0.0287749	-0.0110907	22	No	1	NC	1		0.00195181	-0.00156996	-0.0042557	-0.0038899	-0.00477621	-0.00415107	-0.00382843	-0.00325278	-0.00248223	-0.00201388	-0.00238786	0.000177358	-0.00243995	-0.00438784	-0.00444906	-0.00386363	-0.00352228	-0.00305656	-0.00235932	-0.00194362	0.01272	0.01329	0.01294	0.01244
-0.0524717	-0.0206989	-0.0061293	19	No	2	NC	1		0.00769216	0.00229612	-0.00233493	-0.00308457	-0.00451464	-0.00393693	-0.00357137	-0.00310814	-0.00238266	-0.00192943	-0.000419741	-0.000304901	-0.00307281	-0.00469545	-0.00470249	-0.00410035	-0.0036821	-0.00318288	-0.00242643	-0.00199784	0.01442	0.01363	0.01496	0.01468
-0.0524948	-0.0249661	0.0126275	23	No	1	NC	2		0.00362917	0.000928801	-0.00234456	-0.00284521	-0.00450305	-0.00399667	-0.00366203	-0.00317076	-0.00242832	-0.00196269	-0.0051627	-0.00207104	-0.00314312	-0.0045512	-0.00472714	-0.00406876	-0.00367767	-0.00314999	-0.0024083	-0.00198668	0.01326	0.01324	0.0135	0.01321
-0.0525341	-0.0252208	0.00062527	31	No	1	NC	2		0.00148603	-0.00133116	-0.00342516	-0.00376838	-0.00482446	-0.00411333	-0.00377166	-0.00325574	-0.00246393	-0.00199319	-0.00498889	-0.000692513	-0.00286027	-0.00450343	-0.00459075	-0.00398154	-0.00357639	-0.00309306	-0.00237504	-0.00195641	0.01323	0.01315	0.01352	0.0132
-0.0526945	-0.0281782	0.00279741	34	No	2	NC	2		0.00155675	-0.00173501	-0.00372876	-0.00350382	-0.0046594	-0.00418711	-0.00375529	-0.00327067	-0.00250188	-0.00202128	-0.0016901	-0.000478146	-0.00300964	-0.00440447	-0.00450396	-0.00393135	-0.00352681	-0.00307059	-0.0023707	-0.00195594	0.01272	0.01229	0.01397	0.01266
-0.0527011	-0.027244	-0.00501891	24	No	2	NC	2		-0.000986259	-0.00239233	-0.00473688	-0.00382071	-0.00478507	-0.00410315	-0.00375072	-0.00322362	-0.00246468	-0.00199324	-0.00338858	-0.00252898	-0.00354386	-0.00464117	-0.00463604	-0.00405749	-0.00365021	-0.00316834	-0.00242619	-0.00200324	0.0119	0.01145	0.01387	0.01174
-0.0527111	-0.0141652	0.0153194	19	No	1	NC	1		0.00579048	0.00176301	-0.00151553	-0.00271341	-0.00424523	-0.00385023	-0.00356987	-0.00314501	-0.0024218	-0.00196563	-0.00206721	-0.00111415	-0.00238922	-0.0042757	-0.00445983	-0.00398692	-0.00359565	-0.00312156	-0.00239876	-0.00197325	0.01186	0.01124	0.01184	0.01213
-0.0527718	-0.0218753	-0.0208443	35	No	1	NC	3		0.00297927	0.000561606	-0.00343095	-0.00367596	-0.00478452	-0.00416586	-0.00376081	-0.00326682	-0.00251047	-0.00202997	-0.00175533	-0.000185904	-0.00305182	-0.00480331	-0.00467432	-0.00403799	-0.00365322	-0.00315628	-0.00242575	-0.00199657	0.01347	0.01413	0.01249	0.01336
-0.0528128	-0.0279891	0.0140836	21	No	1	NC	3		0.00509445	0.00138624	-0.00306603	-0.00360176	-0.00477554	-0.00403013	-0.00372247	-0.00326403	-0.00248016	-0.00201031	-0.00213679	-0.000720518	-0.00242276	-0.00383506	-0.00418853	-0.00378188	-0.00346451	-0.00299489	-0.00232134	-0.00190866	0.01351	0.01518	0.0152	0.01255
-0.0528278	-0.0273619	0.0029619	19	No	1	NC	2		0.00133668	-0.00120699	-0.00306441	-0.00342128	-0.00452175	-0.00399848	-0.00364086	-0.00320233	-0.00244182	-0.00197478	-0.00244817	-0.000643019	-0.00248472	-0.00426537	-0.00454582	-0.00400367	-0.00361877	-0.00311431	-0.00239322	-0.00197205	0.013	0.01313	0.01304	0.01293
-0.0528426	-0.0237857	0.00687747	54	No	2	NC	3		0.00116712	-0.00159985	-0.00354365	-0.00363859	-0.0047955	-0.00400405	-0.00366404	-0.00315835	-0.00241479	-0.00194413	-0.00325345	-0.00178056	-0.00268987	-0.00430527	-0.00455334	-0.00399112	-0.00363181	-0.00313685	-0.00241489	-0.00198992	0.01028	0.01077	0.01074	0.00998
-0.0529231	-0.0189822	0.00361803	25	No	2	NC	3		0.00528941	0.00198118	-0.00292441	-0.00347965	-0.00457257	-0.0040762	-0.00369449	-0.00321389	-0.00244877	-0.00197294	1.94995e-05	0.000249119	-0.00269436	-0.00451034	-0.00467513	-0.00403427	-0.00362478	-0.00311844	-0.0023857	-0.00196443	0.01367	0.0141	0.0156	0.01318
-0.0529254	-0.021529	0.0278129	46	No	1	NC	3		0.00497936	0.00138961	-0.00345032	-0.00396349	-0.00488082	-0.00423896	-0.00393049	-0.0033669	-0.00255142	-0.00206937	-0.0039205	-0.000661674	-0.00267764	-0.00424284	-0.0045688	-0.00398449	-0.0036201	-0.00311509	-0.00239132	-0.00197173	0.01366	0.01484	0.01276	0.01336
-0.0529985	-0.0256199	0.0080452	27	No	1	NC	1		-0.000748826	-0.00107346	-0.00398757	-0.00380302	-0.00481886	-0.00416631	-0.00385978	-0.00331825	-0.00252282	-0.00204199	-0.000375429	0.000389288	-0.00249461	-0.0045209	-0.00463008	-0.00407582	-0.00368382	-0.00319379	-0.00244825	-0.00201592	0.01308	0.01337	0.01297	0.01297
-0.0530275	-0.0268701	-0.0111636	28	Yes	1	NC	1		0.00461913	0.000304372	-0.00298904	-0.00284233	-0.00415325	-0.00367559	-0.00343456	-0.00303026	-0.00235032	-0.0018961	-0.00126174	-0.00080607	-0.00298715	-0.00431358	-0.00451438	-0.0039801	-0.00362081	-0.00310762	-0.00238516	-0.0019652	0.01139	0.0116	0.01134	0.01131
-0.0530527	-0.0174417	0.00844318	52	No	2	NC	3		0.00076012	-0.000437611	-0.00373605	-0.0036394	-0.00465995	-0.00403607	-0.00369423	-0.00322355	-0.00248335	-0.00200681	-0.00330778	-0.00113963	-0.00315744	-0.00480447	-0.0047172	-0.00402162	-0.00363363	-0.0031392	-0.00241342	-0.00198962	0.0142	0.01528	0.0144	0.01371
-0.0530696	-0.018139	0.000806396	26	No	2	NC	1		0.00299612	-0.000435527	-0.00346283	-0.00369494	-0.00463382	-0.00400881	-0.00365024	-0.00321518	-0.0024372	-0.00197154	-0.00231706	-0.000110135	-0.0030368	-0.00459569	-0.00447317	-0.00393465	-0.00355236	-0.00306972	-0.00235322	-0.00193574	0.01385	0.01307	0.0137	0.01421
-0.0530773	-0.0171886	0.0180905	26	No	2	NC	2		0.00479792	-0.00148583	-0.00373937	-0.00392794	-0.00483588	-0.00416211	-0.00383514	-0.00334427	-0.00253315	-0.002051	-0.00340137	-0.00170601	-0.00385044	-0.0046954	-0.00456354	-0.00397271	-0.00358372	-0.00310596	-0.00239757	-0.00197766	0.01138	0.01118	0.01139	0.01147
-0.0530918	-0.0723768	0.043675	28	No	Male	SCZ		London	-0.00169257	-0.00106913	-0.00194037	-0.00310499	-0.00313914	-0.00307492	-0.0029215	-0.00237298	-0.00175552	-0.00141195	-0.00195268	-0.00230265	-0.00164619	-0.00376608	-0.00356987	-0.00307885	-0.00269533	-0.00222121	-0.00171131	-0.00139659	0.01353	0.01439	0.01403	0.01307
-0.0531492	-0.0252906	-0.00408061	22	No	1	NC	2		0.00614674	0.00271035	-0.00223192	-0.00313963	-0.00461081	-0.0040358	-0.00373227	-0.00324505	-0.00246579	-0.00199725	-0.00177365	-5.36774e-05	-0.0027974	-0.00437818	-0.00442396	-0.00388321	-0.00352666	-0.00308994	-0.00237852	-0.0019602	0.01252	0.01306	0.01289	0.01224
-0.0531964	-0.0303088	0.000322171	35	No	1	NC	2		0.00581999	0.000938721	-0.00310411	-0.00367102	-0.00471967	-0.00407494	-0.00369585	-0.00319494	-0.00241721	-0.00195465	-0.000182151	6.8547e-05	-0.00307168	-0.00421217	-0.00438102	-0.00388054	-0.0035461	-0.00304667	-0.0023374	-0.0019233	0.01319	0.0134	0.01435	0.0129
-0.0531967	-0.0223866	-0.00150653	28	No	1	NC	2		0.00249854	0.00113633	-0.00376411	-0.00404306	-0.00473702	-0.00406698	-0.00375695	-0.00321324	-0.00246264	-0.00198966	-0.00449499	-0.00163054	-0.00309033	-0.00472427	-0.0046318	-0.00399224	-0.00359083	-0.00307285	-0.0023521	-0.00193726	0.01457	0.01472	0.01435	0.01454
-0.0534029	-0.0284831	0.00685283	48	No	2	NC	3		0.00373423	-0.000982641	-0.0037462	-0.00360037	-0.0048569	-0.00414411	-0.00376245	-0.00323355	-0.00246379	-0.00199489	-0.00272256	-0.00205946	-0.00323273	-0.00478616	-0.00465859	-0.00400823	-0.00361727	-0.00311129	-0.00237398	-0.00195334	0.01206	0.01358	0.01229	0.01139
-0.0534481	-0.0152493	-0.00962211	41	No	1	NC	3		0.00449564	0.000664004	-0.00330105	-0.00389676	-0.00484415	-0.00418165	-0.00382617	-0.00328309	-0.00247303	-0.0019998	-0.00603544	-0.00290314	-0.00262669	-0.00448615	-0.00453296	-0.00392822	-0.00356401	-0.00308117	-0.00236589	-0.00194969	0.0142	0.01512	0.01448	0.01378
-0.0534691	-0.0221218	-0.000737383	27	No	2	NC	1		0.00466477	0.000377212	-0.0031578	-0.00314404	-0.0045953	-0.0040312	-0.00368706	-0.00320478	-0.00243163	-0.00196215	-0.00195213	-0.0008342	-0.00251918	-0.00439411	-0.0045168	-0.00392371	-0.00357023	-0.00310041	-0.00239018	-0.00196749	0.01297	0.01273	0.01314	0.01304
-0.0534785	-0.0303237	-0.00253471	23	No	2	NC	1		0.00765612	0.00217045	-0.00140831	-0.00273665	-0.00442303	-0.00410914	-0.00373341	-0.0031901	-0.00244156	-0.00197188	-0.00175523	-0.00081614	-0.00291197	-0.00430096	-0.00450446	-0.00395801	-0.00357914	-0.00308801	-0.00235914	-0.00194602	0.01272	0.01286	0.01257	0.01269
-0.0535707	-0.0198155	0.00516759	21	Yes	2	NC	1		0.00181358	0.00011475	-0.00322369	-0.00330195	-0.00452103	-0.0039707	-0.00360413	-0.00314069	-0.00240925	-0.00195205	-0.00127727	-0.000743973	-0.00326328	-0.00482347	-0.00466056	-0.00406505	-0.00366353	-0.00317258	-0.00242414	-0.00199475	0.01207	0.01188	0.01222	0.01213
-0.0535883	-0.030707	0.0201364	34	No	2	NC	3		0.00184207	0.000405491	-0.00343027	-0.00429304	-0.00495542	-0.00431732	-0.00388825	-0.00331809	-0.00252087	-0.00203915	-0.00532318	-0.00206771	-0.00364635	-0.00465895	-0.00473468	-0.00405714	-0.00363201	-0.00313155	-0.00240025	-0.00198005	0.01453	0.01621	0.01558	0.01366
-0.0537519	-0.0163278	0.0194574	28	No	2	NC	2		0.00759223	0.00146875	-0.00273882	-0.0031911	-0.0044109	-0.00391294	-0.00358594	-0.00314602	-0.0024313	-0.00196517	-0.00111295	-0.000673694	-0.00280764	-0.00444682	-0.00459729	-0.00401146	-0.00365146	-0.00315179	-0.00242896	-0.00200038	0.01577	0.01647	0.01606	0.01542
-0.0538516	-0.0228398	-0.00824882	37	No	1	NC	2		0.00278216	-0.00173234	-0.00344623	-0.00351047	-0.00462909	-0.00397127	-0.00370536	-0.00320394	-0.00245843	-0.00198706	-0.00174102	-0.000685246	-0.00259992	-0.00428647	-0.0045305	-0.00400308	-0.00363406	-0.00314437	-0.00240837	-0.00198371	0.01152	0.01104	0.01232	0.01158
-0.0538764	-0.0321687	0.0229528	42	No	2	NC	2		0.00306146	0.00126662	-0.0020333	-0.00293654	-0.00422225	-0.00388202	-0.00362142	-0.00317643	-0.0024287	-0.00196439	-0.0027785	-0.00158129	-0.00303867	-0.00461354	-0.00445664	-0.00390141	-0.00357849	-0.00311441	-0.00239488	-0.00197401	0.01469	0.01459	0.01515	0.01463
-0.0546096	-0.0342991	-0.00934387	32	No	2	NC	1		0.00383446	0.000576331	-0.00359458	-0.00388097	-0.0049288	-0.00415478	-0.00377714	-0.00330051	-0.00250696	-0.00203198	-0.00141759	-0.000133656	-0.00270843	-0.0043661	-0.0044321	-0.00390655	-0.00355049	-0.00304911	-0.00235947	-0.0019434	0.01183	0.01177	0.01165	0.0119
-0.0823584	-0.0396353	-0.257035	24	No	Male	SCZ		Manchester	-0.00220397	-0.00213666	-0.00174175	-0.00288659	-0.00334485	-0.00324393	-0.00301567	-0.00248131	-0.0018333	-0.00146395	-0.0024081	-0.00162138	-0.00182726	-0.00366134	-0.00370444	-0.00313627	-0.00272927	-0.00226912	-0.00176006	-0.00143958	0.01578	0.01714	0.01497	0.0154
-0.0829709	-0.0731336	0.0340955	26	No	Male	SCZ		Manchester	-0.00229069	-2.74631e-05	-0.000788615	-0.00295909	-0.00310339	-0.00322033	-0.00299935	-0.00246088	-0.00183682	-0.00147431	-0.00243842	-0.00175809	-0.00145519	-0.00330749	-0.00350228	-0.00300803	-0.00265712	-0.00219809	-0.0016848	-0.00136868	0.01259	0.01352	0.0121	0.01227
-0.0844013	0.30687	0.000771979	20	Yes	Female	SCZ		Manchester	-0.00137578	-0.000676004	-0.00228902	-0.00355834	-0.00364949	-0.00344999	-0.00312445	-0.00253461	-0.0018595	-0.00149475	-0.00493774	-0.00490319	-0.00258851	-0.00380595	-0.00376067	-0.00317018	-0.00281371	-0.00233703	-0.00178001	-0.0014495	0.01393	0.01399	0.01439	0.01383
-0.106006	-0.0803751	-0.145746	32	Yes	Male	SCZ		Manchester	-5.02806e-05	0.00162278	3.73839e-05	-0.00213096	-0.00288419	-0.00291233	-0.0026844	-0.0022141	-0.00164905	-0.00132768	-0.00330175	-0.00256303	-0.00201387	-0.00336885	-0.00342044	-0.00294601	-0.00260745	-0.00222341	-0.0017206	-0.00140611	0.01323	0.01421	0.01404	0.01267
-0.108639	-0.079367	0.0732117	23	No	Male	SCZ		Manchester	-0.00102352	-0.000239357	-0.00129399	-0.00221825	-0.0027418	-0.0029847	-0.00273437	-0.0022785	-0.00168008	-0.00134584	-0.00551942	-0.00355941	-0.00227865	-0.00390922	-0.00390307	-0.00318506	-0.00277882	-0.0023262	-0.00179431	-0.00146201	0.01351	0.01496	0.0126	0.01309
-0.116403	-0.0725678	0.00797885	24	No	Male	SCZ		Manchester	-0.00207019	-0.000305705	-0.000951542	-0.002545	-0.00310798	-0.00321966	-0.00297414	-0.00244295	-0.00180402	-0.00144539	-0.00389176	-0.00281296	-0.00238304	-0.00378752	-0.00367604	-0.00308145	-0.00272386	-0.00224432	-0.00173491	-0.00141298	0.01425	0.01483	0.0152	0.0138
-0.117263	-0.0977609	0.0668655	33	No	Male	SCZ		Manchester	-0.004115	-0.000307737	-0.00124222	-0.00271505	-0.00275757	-0.0029098	-0.00265675	-0.00219704	-0.00162347	-0.00130312	-0.00328195	-0.002766	-0.0020862	-0.003281	-0.00367154	-0.00309031	-0.00272614	-0.00225423	-0.00173295	-0.00141203	0.01366	0.01588	0.01275	0.01299
-0.117348	-0.058582	-0.0157782	21	No	Male	SCZ		Manchester	-0.0014815	-0.0010878	-0.000904089	-0.00261056	-0.00319769	-0.00319617	-0.00297824	-0.00241624	-0.00179825	-0.00144797	-0.0019168	-0.0021286	-0.00175753	-0.00350236	-0.00356437	-0.00310668	-0.0027047	-0.00225658	-0.00174094	-0.00141717	0.01488	0.01583	0.01454	0.01451
-0.121058	-0.068556	0.0159756	26	No	Male	SCZ		Manchester	-0.00250091	-0.00110274	-0.00153645	-0.00274938	-0.00309198	-0.00307058	-0.00285749	-0.00237723	-0.00176445	-0.00141771	-0.00188089	-0.00255439	-0.00178533	-0.00327512	-0.00348718	-0.00303857	-0.00269569	-0.00222096	-0.00170526	-0.00138935	0.01478	0.01655	0.01354	0.01424
-0.121392	-0.0772727	-0.0745148	37	No	Male	SCZ		Manchester	-0.00306162	-0.000604587	-0.00106616	-0.0026584	-0.00310628	-0.00318384	-0.00294254	-0.00241563	-0.00179516	-0.00143578	-0.00277157	-0.00235598	-0.00191891	-0.00372572	-0.00359609	-0.00312859	-0.00275578	-0.00228432	-0.00175817	-0.00143508	0.01397	0.01609	0.0136	0.01321
-0.12154	-0.0745792	0.0475862	29	No	Male	SCZ		Manchester	-0.00206603	-0.000806898	-0.00169547	-0.00276908	-0.0032273	-0.00320951	-0.00291383	-0.00238148	-0.00177148	-0.0014299	-0.00435291	-0.00341271	-0.00220487	-0.00344614	-0.00354996	-0.00309602	-0.00273474	-0.00226662	-0.00175758	-0.00143168	0.01461	0.01553	0.01421	0.01429
-0.122204	-0.0776332	0.0507798	47	No	Male	SCZ		Manchester	0.000519543	0.00276868	2.3408e-05	-0.00190448	-0.00279171	-0.00310443	-0.00289693	-0.00238167	-0.0017584	-0.00141693	-9.83171e-05	-0.000903202	-0.0010294	-0.00296	-0.00341558	-0.00297127	-0.00262404	-0.00220431	-0.00172199	-0.00140352	0.01378	0.01484	0.01307	0.01347
-0.122212	-0.103701	0.0120412	22	No	Male	SCZ		Manchester	0.0027595	0.00134166	-0.000836304	-0.0028832	-0.00302446	-0.00309662	-0.00288895	-0.00233618	-0.00172048	-0.0013849	-0.00205013	-0.00283411	-0.00221612	-0.00355934	-0.00364725	-0.00312064	-0.00273354	-0.00226628	-0.00172693	-0.00140662	0.01569	0.016	0.01507	0.01566
-0.123148	-0.075539	0.0530651	37	No	Female	SCZ		Manchester	0.00169266	0.0017272	-0.00100095	-0.00265621	-0.00316932	-0.00320686	-0.00294767	-0.00242172	-0.00182137	-0.00146054	0.00153365	0.000634633	-0.00167436	-0.00356085	-0.00374635	-0.00312539	-0.00276942	-0.00230489	-0.0017639	-0.00143777	0.0164	0.01713	0.01501	0.01639
-0.123354	-0.0746151	0.0244882	27	No	Female	SCZ		Manchester	2.3971e-05	0.00173869	-0.00062343	-0.00176527	-0.00277883	-0.00303078	-0.00280878	-0.00234054	-0.00175253	-0.00140736	-0.000965682	-0.000677271	-0.00121129	-0.00323052	-0.00342324	-0.00298544	-0.00265481	-0.00219942	-0.00170828	-0.00139258	0.01343	0.01376	0.01453	0.0131
-0.124265	-0.0643931	0.0944605	26	No	Male	SCZ		Manchester	-0.000903933	0.000299544	-0.00105907	-0.00266946	-0.00281849	-0.00320888	-0.00298879	-0.00251371	-0.00186271	-0.00150427	-0.00273741	-0.00120317	-0.00171965	-0.00383076	-0.00393494	-0.00325265	-0.00282973	-0.0023585	-0.00180472	-0.00147051	0.01247	0.01311	0.01271	0.01216
-0.126039	-0.0768534	0.0408839	27	No	Male	SCZ		Manchester	0.00227645	0.00271895	0.000509316	-0.0021128	-0.00274059	-0.00298856	-0.00273856	-0.00228693	-0.00170929	-0.00137341	-0.000839225	-0.00156135	-0.00160965	-0.00356424	-0.00370439	-0.00312036	-0.00273361	-0.00226395	-0.00173734	-0.00141257	0.01657	0.01818	0.01605	0.01595
0.166284	-0.0401273	0.0136693	45	No	Male	SCZ		London	-0.00242386	-0.000773895	-0.00160859	-0.00283859	-0.0029841	-0.00314424	-0.00289186	-0.00240565	-0.00175638	-0.00140477	-0.00131216	-0.000887844	-0.00132574	-0.00342947	-0.00354586	-0.00308321	-0.00271879	-0.00223966	-0.00173185	-0.00141171	0.01379	0.01396	0.01337	0.0138
0.212302	-0.0179102	0.0627764	35	No	Male	SCZ		London	-0.00105082	0.00040488	-0.000513465	-0.00220371	-0.00310234	-0.00319794	-0.00287407	-0.00235454	-0.00174649	-0.00141235	-0.00266895	-0.00178544	-0.00188341	-0.00349438	-0.00359757	-0.00309526	-0.00274859	-0.0022648	-0.00175511	-0.00143323	0.0145	0.01475	0.01357	0.0146

## Sheet: NIH_PET
Presynaptic_Dopamine_Synthesis_Capacity		kbp100_V80_PRS1	kbp100_V80_PRS2	kbp100_V80_PRS3	kbp100_V80_PRS4	kbp100_V80_PRS5	kbp100_V80_PRS6	kbp100_V80_PRS7	kbp100_V80_PRS8	kbp100_V80_PRS9	kbp100_V80_PRS10	kbp100_V80_compl.PGC3.LIBD_PRS1	kbp100_V80_compl.PGC3.LIBD_PRS2	kbp100_V80_compl.PGC3.LIBD_PRS3	kbp100_V80_compl.PGC3.LIBD_PRS4	kbp100_V80_compl.PGC3.LIBD_PRS5	kbp100_V80_compl.PGC3.LIBD_PRS6	kbp100_V80_compl.PGC3.LIBD_PRS7	kbp100_V80_compl.PGC3.LIBD_PRS8	kbp100_V80_compl.PGC3.LIBD_PRS9	kbp100_V80_compl.PGC3.LIBD_PRS10	PC1	PC2	PC3
-2.32		-0.00449123	-0.00488997	-0.00556789	-0.00853554	-0.0097916	-0.00852053	-0.00777055	-0.00655691	-0.00481432	-0.00381856	0.000225099	5.48181e-05	-0.00674153	-0.00849991	-0.00990572	-0.0084582	-0.00732389	-0.0062291	-0.00466454	-0.00370456	-0.0137011	-0.00562649	0.0432775
0.535		0.00306788	-0.000267975	-0.00376231	-0.00779097	-0.00941872	-0.0083557	-0.00758913	-0.00646222	-0.00476243	-0.00377628	-0.00264752	4.6833e-05	-0.00586038	-0.00845835	-0.00987265	-0.00846	-0.00732209	-0.00622909	-0.00467125	-0.00371007	-0.010805	-0.00963419	0.0328124
-1.18		-0.00309429	-0.00554219	-0.00602111	-0.00885362	-0.0100765	-0.00872071	-0.00786531	-0.00665409	-0.00488737	-0.00387578	-0.00163349	-0.000922399	-0.00548325	-0.00793989	-0.00967655	-0.00843112	-0.00735175	-0.0062422	-0.0046831	-0.00372071	-0.0366523	-0.0186398	0.0304021
-1.54		-0.00446378	-0.00499387	-0.00491904	-0.00798178	-0.0096497	-0.00841274	-0.00768139	-0.00651859	-0.00479022	-0.00379476	-0.00371042	-0.00253672	-0.00717603	-0.00855759	-0.00998806	-0.00846976	-0.00734059	-0.00622706	-0.00466632	-0.00370682	0.0514902	-0.0165395	-0.0741949
-0.277		4.40256e-05	-0.00323651	-0.00480718	-0.00819452	-0.00986833	-0.00867936	-0.00787095	-0.0066529	-0.00487468	-0.00385847	-0.00300626	-0.000923593	-0.00615591	-0.00842852	-0.00991049	-0.00847878	-0.00733763	-0.00623936	-0.00467202	-0.00371327	-0.00506859	-0.018649	0.0295941
-0.833		-0.00777418	-0.00629602	-0.0058451	-0.00860587	-0.0100147	-0.00867099	-0.00791601	-0.00667959	-0.00489698	-0.0038771	-0.0049586	-0.00367012	-0.00777042	-0.00911529	-0.010137	-0.00856491	-0.00741572	-0.00627509	-0.00469884	-0.00373401	0.026817	-0.00318364	-0.0503675
0.358		-0.00145719	-0.00276607	-0.00395077	-0.00816362	-0.00989116	-0.00858669	-0.0077685	-0.00656676	-0.00484219	-0.00383827	-0.00266062	4.45047e-05	-0.00584865	-0.00827898	-0.00987411	-0.00846834	-0.00735421	-0.00625099	-0.00467959	-0.00371783	-0.0292347	-0.00366465	0.0478902
-1.094		-0.000800223	-0.00395885	-0.00554089	-0.00838925	-0.00981393	-0.00850027	-0.00776095	-0.00653758	-0.00479695	-0.00380134	-0.00286796	-0.00119352	-0.00726488	-0.00878554	-0.00999259	-0.00847725	-0.0073561	-0.0062148	-0.004654	-0.00370042	0.0839713	-0.0357192	-0.158389
-1.827		-0.00148006	-0.00458977	-0.00518237	-0.00831612	-0.00971057	-0.0085707	-0.00776929	-0.0065644	-0.00482297	-0.00382956	-0.00792462	-0.00523182	-0.00774679	-0.00893161	-0.0100754	-0.00858473	-0.00742924	-0.00630498	-0.00471148	-0.00374378	-0.00430913	-0.0223729	0.0147333
-0.404		-0.00197357	-0.00350992	-0.00557579	-0.0085074	-0.00986889	-0.0085989	-0.00782606	-0.00660801	-0.00485183	-0.00384293	-0.00158179	-0.000282682	-0.00603887	-0.0085473	-0.0101063	-0.00853342	-0.00738971	-0.00630049	-0.00470396	-0.00373944	-0.0140547	-0.0380823	0.0218469
0.823		0.000183751	-0.00349569	-0.00483561	-0.00824209	-0.00974258	-0.00849683	-0.00777871	-0.00660592	-0.00484423	-0.00383924	-0.000970556	-0.000503056	-0.00593613	-0.00851148	-0.0100003	-0.00850468	-0.00735474	-0.00624746	-0.00468353	-0.00372165	-0.0167439	-0.011443	0.0457894
-0.523		-0.000530747	-0.00332816	-0.00402648	-0.00831867	-0.00993807	-0.00870551	-0.00793269	-0.00666457	-0.00489866	-0.00388506	0.00253494	0.00161635	-0.00637425	-0.0086111	-0.0100705	-0.00853731	-0.00738348	-0.00626665	-0.00467433	-0.00371692	0.115724	-0.0293484	-0.202654
-1.519		0.000623981	-0.0031798	-0.00538546	-0.0082226	-0.0101236	-0.00872507	-0.00794398	-0.00672045	-0.00491396	-0.00389741	-0.00387561	-0.00256456	-0.00669011	-0.00863937	-0.0101373	-0.00854214	-0.00742447	-0.00627604	-0.00470117	-0.00372758	0.00418833	-0.0159271	0.036706
-0.31		0.000569196	-0.00180363	-0.00322721	-0.00759374	-0.00952449	-0.00840383	-0.00768341	-0.00647184	-0.00475367	-0.00377726	-0.000983272	-0.000726535	-0.00640831	-0.00849077	-0.00988734	-0.00841447	-0.00731877	-0.0062086	-0.00466255	-0.00370343	-0.00922014	-0.0308889	0.0318992
1.38		-0.00364848	-0.00468923	-0.0053194	-0.00807475	-0.00972547	-0.00850815	-0.00775394	-0.00657496	-0.00484427	-0.00383109	-0.00152827	-1.27993e-05	-0.0061509	-0.00841162	-0.00983978	-0.00842993	-0.00730935	-0.00620898	-0.00465717	-0.00369666	-0.000114511	-0.0128218	0.0429042
0.153		0.00277986	0.00143227	-0.00323118	-0.00732886	-0.00921873	-0.00824064	-0.00755498	-0.00644636	-0.00474459	-0.00376468	-0.000221427	-0.0014466	-0.00586373	-0.00836446	-0.009921	-0.00844885	-0.00735376	-0.00625059	-0.0046868	-0.00372382	0.103598	-0.0117647	-0.198961
1.292		-0.000898621	-0.0037989	-0.00470624	-0.00830766	-0.00983505	-0.00848726	-0.00766563	-0.00645234	-0.00473301	-0.00375083	-0.000380625	-0.000373349	-0.00542488	-0.00819521	-0.00988475	-0.00842391	-0.00732125	-0.00621366	-0.00463919	-0.00368912	0.00937899	-0.0136253	-0.014651
-0.657		0.000341719	-0.00356167	-0.00415649	-0.00812233	-0.00980742	-0.00862841	-0.00778735	-0.00659516	-0.00482934	-0.0038297	-0.00117705	-0.000650608	-0.00569701	-0.00826137	-0.0099487	-0.00850213	-0.00732765	-0.00624227	-0.00468558	-0.00372372	-0.00950613	-0.01225	0.0392111
-0.948		0.00262462	-0.0012004	-0.0044233	-0.00761226	-0.00937523	-0.00843885	-0.00771643	-0.00651292	-0.00478734	-0.00379149	-0.00277658	-0.00134184	-0.00670582	-0.00860021	-0.0100265	-0.00859097	-0.00747602	-0.0063371	-0.00474614	-0.00376991	-0.0025774	-0.0114224	0.0391971
0.186		-0.00222898	-0.00524277	-0.00491396	-0.00778516	-0.00963081	-0.00854042	-0.00776505	-0.00660513	-0.00483846	-0.0038304	-0.00125834	-0.000810679	-0.00635145	-0.00848728	-0.00994779	-0.00848469	-0.00738183	-0.00626409	-0.00469481	-0.00373192	-0.00947355	-0.0121803	0.0488807
0.608		-0.00260118	-0.00332827	-0.00400281	-0.00769075	-0.00944338	-0.00834712	-0.00761034	-0.00643649	-0.00472243	-0.00374252	-0.000784142	0.000419171	-0.00615518	-0.00839521	-0.00988817	-0.00847673	-0.00736051	-0.00624161	-0.00467702	-0.00371102	0.124099	-0.010815	-0.206823
-2.163		-0.00156536	-0.00301095	-0.00511858	-0.00847001	-0.00997842	-0.00862195	-0.00781209	-0.00658999	-0.00484571	-0.00383703	-0.00266457	-0.00120765	-0.00658293	-0.00831898	-0.00983008	-0.00838911	-0.00726607	-0.0061736	-0.00463468	-0.00368225	-0.0137396	0.00426095	0.0284052
0.214		-0.00431315	-0.00325425	-0.00472866	-0.0086902	-0.0100665	-0.00872215	-0.00791069	-0.00664769	-0.00488684	-0.00386968	-0.00200558	-0.000904551	-0.00605293	-0.00821214	-0.0100516	-0.00854179	-0.00738933	-0.00628159	-0.00471362	-0.00374558	-0.00347998	-0.0194997	-0.0118303
1.211		-1.13757e-05	-0.0021842	-0.00411344	-0.00799365	-0.00974577	-0.0085979	-0.00785963	-0.00661571	-0.00486455	-0.00385434	-0.000283562	7.63194e-05	-0.00568151	-0.0082346	-0.0099675	-0.00854604	-0.00740051	-0.00627753	-0.00470242	-0.00373491	-0.0174669	-0.0358222	0.0466499
2.085		-0.00237179	-0.00416988	-0.00513857	-0.00829295	-0.00975602	-0.00863858	-0.00780146	-0.00656698	-0.00481103	-0.00381318	-0.00348282	-0.00050517	-0.00617394	-0.00834752	-0.0100818	-0.00851557	-0.00740901	-0.00629549	-0.00471245	-0.00374464	-0.00049738	-0.0079898	0.0274531
-1.218		0.00046274	-0.00315756	-0.00443237	-0.00806945	-0.00975484	-0.00846229	-0.00774542	-0.00655484	-0.00480934	-0.00381399	0.000159076	-0.000152345	-0.00659552	-0.00879826	-0.0100044	-0.00845093	-0.00733755	-0.00623544	-0.00468334	-0.00372158	-0.00687982	-0.0143498	0.0421376
-0.681		0.00189494	-0.0036791	-0.00491763	-0.00819502	-0.00975968	-0.0085386	-0.00776484	-0.00656062	-0.00480828	-0.00381344	-0.00115305	-0.000660334	-0.00534544	-0.00818904	-0.00993054	-0.00847799	-0.00732233	-0.0062304	-0.00467192	-0.00371512	-0.0136988	-0.027989	0.0277906
-1.14		-0.000460154	-0.00340461	-0.00460705	-0.0080584	-0.00965808	-0.00846946	-0.00770372	-0.00652705	-0.00480166	-0.00380753	-0.00323136	-0.000924822	-0.00582967	-0.00811645	-0.00978328	-0.00837741	-0.00727135	-0.00619962	-0.00464344	-0.00369324	-0.0199939	-0.00151964	0.0345005
0.116		-0.00283761	-0.00315716	-0.00440407	-0.00804369	-0.00967145	-0.00859185	-0.00777908	-0.00656654	-0.00481979	-0.00381941	-0.00154746	-0.000175665	-0.00572584	-0.00786703	-0.00975665	-0.0084286	-0.00733461	-0.00625299	-0.00468067	-0.00371664	0.110778	-0.0270841	-0.211324
2.008		-0.00331516	-0.00428269	-0.00527692	-0.00885986	-0.00985701	-0.00856028	-0.00782747	-0.00659064	-0.00485335	-0.00384702	-0.0010772	-0.00100553	-0.00633444	-0.00878995	-0.0100284	-0.00862045	-0.00745373	-0.00631759	-0.00471847	-0.00374917	-0.0180061	-0.0333923	0.0404834
0.057		0.00198335	-0.0012337	-0.00422649	-0.00827067	-0.00955241	-0.00841993	-0.00765968	-0.00651424	-0.00477574	-0.00378942	-0.00109652	0.00046484	-0.00559057	-0.00811043	-0.00963083	-0.00830308	-0.00719439	-0.006116	-0.00459413	-0.00364931	0.144074	-0.0370263	-0.27764
-0.501		-0.00146863	-0.00450557	-0.00469617	-0.00818674	-0.00964816	-0.00857914	-0.00775065	-0.00655907	-0.00481746	-0.00381915	-0.00169967	-0.00146444	-0.00653169	-0.00861437	-0.0100888	-0.00856803	-0.00740133	-0.00627601	-0.00469461	-0.00373131	-0.00526874	-0.00576603	0.0356739
-1.108		-0.000340719	-0.00170884	-0.00417625	-0.0080099	-0.00948683	-0.00839505	-0.00770199	-0.00653163	-0.00478022	-0.00378604	-0.000621175	-0.000549795	-0.00598468	-0.00825521	-0.0099152	-0.00854575	-0.00739869	-0.00628108	-0.00470638	-0.00374225	-0.0209002	-0.016188	0.0592671
-0.199		0.00204656	-0.000987417	-0.00442013	-0.00824758	-0.00989897	-0.00859447	-0.00782546	-0.00664096	-0.00486994	-0.00385811	7.58438e-05	0.000169963	-0.00626896	-0.00818145	-0.00984891	-0.00842935	-0.00731788	-0.00620311	-0.00465806	-0.00370042	-0.000561598	-0.0198432	0.0258259
0.731		0.000174666	-0.0012724	-0.00412	-0.00829765	-0.00992997	-0.00863331	-0.00785484	-0.00664521	-0.00488486	-0.00386943	-0.00394061	-0.00229055	-0.00697626	-0.00896263	-0.0101707	-0.00861203	-0.00741791	-0.00629088	-0.00470859	-0.00374164	-0.010867	-0.00565626	0.05457
-1		0.00343932	-0.00192151	-0.00431253	-0.00794922	-0.00965447	-0.00844407	-0.00766732	-0.00647303	-0.00474435	-0.00376828	0.00024278	0.000255323	-0.00622536	-0.00849527	-0.00992218	-0.00848773	-0.00735347	-0.00624306	-0.00468142	-0.00371742	-0.0108884	-0.00457964	0.0425375
0.07		-0.000691883	-0.00446296	-0.0054199	-0.00877009	-0.0100298	-0.00872585	-0.0079036	-0.00666323	-0.00488347	-0.00386614	-0.00305239	-0.002126	-0.00711653	-0.0088345	-0.0100839	-0.00859863	-0.0074472	-0.0063246	-0.00472278	-0.00375255	-0.00269582	0.0185744	0.0231024
0.225		-0.000749918	-0.00336639	-0.00458398	-0.00841146	-0.00971301	-0.00858985	-0.00776911	-0.00654476	-0.00480418	-0.00380753	-0.000231759	-0.000360716	-0.00611719	-0.00849223	-0.00991888	-0.00846821	-0.00731867	-0.00621948	-0.00466181	-0.00370435	-0.0101211	-0.0323771	-0.0101702
-0.285		-0.00322514	-0.00514543	-0.00431726	-0.0081404	-0.00959032	-0.00850493	-0.00776449	-0.00658224	-0.00483156	-0.00383189	-0.00389271	-0.00183825	-0.00670653	-0.00891555	-0.0100621	-0.00855515	-0.0074239	-0.00630418	-0.00471895	-0.00374937	-0.0158339	-0.0302722	0.0555506
1.156		0.0003026	-0.00366194	-0.00424827	-0.00802401	-0.00973932	-0.00856063	-0.00783079	-0.00662266	-0.00485471	-0.00385045	-0.00135412	-0.00120811	-0.00638506	-0.00875588	-0.0101451	-0.00861652	-0.0074529	-0.00634432	-0.00475015	-0.00377434	-0.0131895	-0.0117602	0.041353
-1.21		0.00113081	0.000398233	-0.0036597	-0.00726065	-0.00931535	-0.00829419	-0.00756991	-0.00644304	-0.00477102	-0.00378322	-0.00108392	-0.00121842	-0.00678179	-0.00860649	-0.0100523	-0.00854471	-0.00740139	-0.00628752	-0.00470142	-0.00373264	-0.00316065	0.0092797	0.0467654
3.282		-0.00329308	-0.00610718	-0.00494633	-0.00838474	-0.00978741	-0.00858702	-0.00781527	-0.00663739	-0.00486134	-0.00385473	0.00113941	0.000485809	-0.00564449	-0.00831694	-0.00995321	-0.00851199	-0.00735325	-0.00626207	-0.0046915	-0.00373007	0.000105214	-0.00651473	0.00804907
-0.444		-0.00379184	-0.00372566	-0.00616566	-0.00906743	-0.010156	-0.00870525	-0.00790873	-0.00667254	-0.00488284	-0.00387195	-0.00240107	-0.00132251	-0.00651004	-0.0084854	-0.0100571	-0.00859167	-0.00742972	-0.00632383	-0.00472289	-0.00374868	-0.0165693	-0.0138984	0.0481079
1.276		0.000402319	-0.00305035	-0.00430987	-0.0078597	-0.00960826	-0.00854058	-0.00778054	-0.00655713	-0.00482269	-0.00382477	-0.00131379	-0.000896496	-0.00588643	-0.00827346	-0.00991925	-0.00848655	-0.00732198	-0.00623751	-0.00468138	-0.00371656	-0.0113944	-0.00340542	0.0345614
0.611		9.64972e-05	-0.00172927	-0.00407509	-0.00764917	-0.00955877	-0.00854761	-0.00779393	-0.00658907	-0.00485154	-0.00385173	-0.00338099	-0.000184522	-0.0056618	-0.00837176	-0.0100016	-0.00846241	-0.0073557	-0.00624036	-0.00467125	-0.00370823	-0.00469877	-0.0157916	0.0237995
-1.275		-0.000286427	-0.00218995	-0.00464172	-0.00831343	-0.00981858	-0.00852503	-0.00774872	-0.00655351	-0.004805	-0.00380869	-0.000720082	0.000457954	-0.00592289	-0.00824755	-0.00985774	-0.00846895	-0.00735897	-0.0062412	-0.0046773	-0.00371625	0.00634318	-0.00910885	0.0339045
-0.968		-0.00229189	-0.00328943	-0.00451237	-0.00824898	-0.00963319	-0.00853749	-0.00775474	-0.00655673	-0.00482185	-0.00382365	-0.00203029	-0.000798006	-0.00655837	-0.0086721	-0.0100466	-0.00853258	-0.00739497	-0.00629476	-0.00470928	-0.00374212	-0.00761981	-0.0086444	0.0220146
-0.575		-0.00432594	-0.0056906	-0.00601098	-0.00861656	-0.00958076	-0.00837894	-0.00763672	-0.00648937	-0.00475843	-0.00377373	-0.0012813	0.000457382	-0.00612978	-0.00815992	-0.00979792	-0.00843697	-0.00732912	-0.00621602	-0.00465457	-0.00369982	-0.018301	0.0083345	0.0480669
1.231		-0.000781414	-0.00275617	-0.00433668	-0.00775501	-0.00963212	-0.00845536	-0.00773389	-0.00658013	-0.00481747	-0.00381822	-0.00339114	-0.00158817	-0.00588714	-0.00813003	-0.00986778	-0.00843377	-0.00729182	-0.0061799	-0.00463678	-0.0036832	-0.00455025	-0.00841204	0.0251546
-0.281		-0.00176606	-0.00344216	-0.00386773	-0.00783715	-0.009624	-0.00847107	-0.0077331	-0.00651407	-0.0047592	-0.00377234	-0.00117928	-0.000317288	-0.00612689	-0.00828489	-0.00984827	-0.00841713	-0.00731082	-0.00621019	-0.00465882	-0.0037028	-0.0180131	0.00887587	0.0615733
-0.452		0.00141781	-0.000527437	-0.00420522	-0.00818759	-0.00961884	-0.00843698	-0.00768828	-0.00652087	-0.00478366	-0.003795	-0.000726172	-0.000130318	-0.0066	-0.00841311	-0.00987983	-0.00841718	-0.00730318	-0.00622215	-0.00465753	-0.00369885	-0.0128071	-0.015585	0.0311109
0.439		-0.000537003	-0.00239213	-0.00426001	-0.00813833	-0.00969089	-0.00838636	-0.00766196	-0.00650508	-0.00476122	-0.00377816	-0.00338063	-0.00123129	-0.00546197	-0.00805787	-0.00975868	-0.00836896	-0.00727562	-0.00618582	-0.0046299	-0.0036798	0.0414871	-0.0183154	-0.0319798
0.872		-0.0023423	-0.0040796	-0.00538035	-0.00887944	-0.00988293	-0.00860116	-0.00777653	-0.0065688	-0.00481887	-0.00382031	-0.00229611	-0.000708402	-0.00633849	-0.00846487	-0.00982617	-0.00842973	-0.00729876	-0.0061948	-0.00463603	-0.00368329	0.0724978	-0.0314389	-0.118442
2.397		0.000850318	-0.00321273	-0.00411224	-0.00771646	-0.009361	-0.00840468	-0.00768971	-0.00652807	-0.00480194	-0.00380956	-0.000893645	-0.000263781	-0.00652671	-0.00835808	-0.0100351	-0.00856423	-0.00741849	-0.00629676	-0.00472773	-0.00375451	0.0517786	-0.007596	-0.0759398
-0.763		0.00285019	-0.00014091	-0.00329431	-0.00784065	-0.00951842	-0.00844323	-0.00771073	-0.0065507	-0.00481437	-0.00382038	-0.00178993	0.000159818	-0.00618069	-0.00850186	-0.00995173	-0.00846069	-0.00732673	-0.00621811	-0.00466094	-0.00370274	-0.0085013	-0.0124422	0.0213269
-0.447		0.0010159	-0.00106836	-0.00418219	-0.0079585	-0.00968561	-0.00847239	-0.00770446	-0.00652181	-0.00479316	-0.00380571	-0.00512197	-0.00327913	-0.00674564	-0.0087338	-0.0100443	-0.00852678	-0.00740038	-0.00628117	-0.00469176	-0.00372904	0.0227676	-0.0218399	-0.0329836
0.681		-0.00168052	-0.00322668	-0.00448507	-0.00824581	-0.00953502	-0.00860033	-0.00783063	-0.00662528	-0.00484512	-0.00384365	-0.00168199	-0.00079352	-0.00674948	-0.00871513	-0.0099577	-0.00850791	-0.00736879	-0.0062658	-0.00469921	-0.00373528	-0.000550258	-0.0089087	0.0278694
-0.377		-0.000923016	-0.00270433	-0.00491648	-0.00839998	-0.0096064	-0.00846934	-0.00763371	-0.0064725	-0.00473588	-0.00375522	-0.00192132	-0.00114242	-0.00661111	-0.00832127	-0.0100097	-0.00848291	-0.00730416	-0.00621493	-0.00465078	-0.00369489	-0.0226573	-0.017485	0.0394552
-0.091		-0.00153913	-0.00401116	-0.00537791	-0.00841964	-0.00970697	-0.00847825	-0.00773771	-0.00653163	-0.00479992	-0.0038046	-0.0057577	-0.00303172	-0.0070855	-0.00839197	-0.00973492	-0.008412	-0.00727273	-0.00619806	-0.00465434	-0.00370005	-0.0131157	-0.00434446	0.0457339
-0.18		-0.00405634	-0.00499565	-0.00560538	-0.00890487	-0.0100234	-0.00863366	-0.00781242	-0.00663057	-0.00485637	-0.00384867	-0.00359013	-0.000935483	-0.00624968	-0.00844149	-0.0100174	-0.00853453	-0.0073549	-0.00625564	-0.00469263	-0.00373155	1.42892e-06	0.00631451	0.0182476
1.24		0.000180656	-0.00368623	-0.00513932	-0.00874515	-0.0097256	-0.00866479	-0.00786638	-0.0066072	-0.00484865	-0.00383666	-0.000877216	0.000818984	-0.00612927	-0.00845851	-0.00991765	-0.00843685	-0.00732712	-0.00623447	-0.00466692	-0.0037066	-0.0138767	-0.00022729	0.0535494
0.639		0.000921336	-0.00204327	-0.00442919	-0.00818379	-0.00965116	-0.00837878	-0.00769333	-0.0064905	-0.00476118	-0.00377599	-0.00151529	-0.000274132	-0.00635001	-0.00831986	-0.00982086	-0.00838742	-0.00726521	-0.0061783	-0.00462186	-0.00367452	0.0538783	-0.0218787	-0.0836613
-0.374		-0.00258811	-0.0032591	-0.00343352	-0.00778213	-0.00952601	-0.0084655	-0.00768445	-0.00650968	-0.00476727	-0.00378511	-0.00426605	-0.00262448	-0.00652378	-0.00847452	-0.00996018	-0.00849849	-0.00734615	-0.00624156	-0.00467332	-0.00371357	0.195447	0.667481	0.0461929
0.291		-0.00200943	-0.00320197	-0.005037	-0.00844881	-0.00990977	-0.00866212	-0.00785214	-0.00662634	-0.00485891	-0.00385647	-9.71593e-05	-0.000712509	-0.00622983	-0.00846783	-0.00993672	-0.0084755	-0.00727832	-0.00617833	-0.00462282	-0.00367449	0.0143018	7.08095e-05	-0.00510397
-0.095		-0.00277656	-0.00267493	-0.00435544	-0.008303	-0.00985122	-0.00863811	-0.00780534	-0.00660428	-0.00484029	-0.00383352	-0.00334378	-0.00100072	-0.00679556	-0.00862672	-0.00993826	-0.0084755	-0.00731738	-0.00619687	-0.00464776	-0.00369255	-0.00755947	-0.00720134	-0.0131664
0.752		-0.00179319	-0.00198589	-0.00377618	-0.00801086	-0.00958011	-0.00848012	-0.00773196	-0.00652936	-0.00477906	-0.00378984	-0.0029235	-0.00151106	-0.00660191	-0.00876755	-0.0100178	-0.00847834	-0.00733443	-0.00620976	-0.00464589	-0.00368901	0.0671658	-0.0176923	-0.097308
0.712		-0.00404402	-0.00506856	-0.00589353	-0.00845063	-0.00971371	-0.00850309	-0.00772528	-0.00653623	-0.00480547	-0.00381053	-0.00419529	-0.00180887	-0.0065446	-0.00848006	-0.00993602	-0.00849968	-0.00736604	-0.00626328	-0.00469591	-0.00373167	-0.00440456	-0.0178169	0.028839
1.976		0.00163187	-0.000557181	-0.00411333	-0.00779374	-0.00955466	-0.00843744	-0.00769466	-0.00652164	-0.00479837	-0.00380783	-0.000940563	-0.000350844	-0.00625429	-0.00852384	-0.0101339	-0.00861878	-0.0074304	-0.00630975	-0.00471577	-0.00374293	-0.024223	-0.000463172	0.0460351
-0.545		-0.00272638	-0.00462389	-0.00472301	-0.00837308	-0.00980265	-0.00862802	-0.00784109	-0.00663808	-0.00487326	-0.00386442	-0.00243041	-0.00171258	-0.00661727	-0.00852938	-0.0101437	-0.00853524	-0.00738769	-0.00628622	-0.00470971	-0.00374377	0.0431213	-0.00439764	-0.00841094
0.283		-3.33998e-05	-0.00205088	-0.00447981	-0.00797273	-0.00994134	-0.00869483	-0.00789884	-0.00660611	-0.00485491	-0.00384702	-0.00165989	-0.000860952	-0.00637461	-0.00843762	-0.0100605	-0.00850444	-0.00736502	-0.00624059	-0.00468072	-0.00371774	-0.00967211	-0.000109677	0.0311816
0.937		-0.00328003	-0.00324274	-0.00373901	-0.00815249	-0.00964246	-0.00852244	-0.00778589	-0.00658661	-0.00484904	-0.00384395	-0.00326783	-0.00115956	-0.00599863	-0.00845306	-0.0100586	-0.00850096	-0.00735666	-0.00624899	-0.00468092	-0.00371746	0.0585582	-0.0582045	-0.102147
-0.486		-0.00139424	-0.00449592	-0.00520766	-0.00887623	-0.00996038	-0.00869934	-0.00790225	-0.00663045	-0.00485983	-0.0038546	-0.0017731	-0.00162723	-0.00652594	-0.00858774	-0.0100617	-0.0085999	-0.00744542	-0.00630768	-0.00470319	-0.00373351	0.00895379	-0.00689161	-0.0178711
0.247		-0.00130521	-0.00359762	-0.00408696	-0.00742955	-0.00931001	-0.00838038	-0.00766404	-0.0064715	-0.00474063	-0.00375371	-0.00346169	-0.0013127	-0.00621009	-0.0083027	-0.00982805	-0.00846056	-0.00730423	-0.00621311	-0.00465674	-0.00369806	-0.0192112	-0.0147548	0.0143949
2.391		-0.00140896	-0.00538583	-0.00539261	-0.00880436	-0.0100684	-0.00868295	-0.00786695	-0.00663236	-0.00484329	-0.00383897	-0.000441938	-0.000845034	-0.00637112	-0.00876431	-0.0100973	-0.00856313	-0.00742112	-0.00628145	-0.00470765	-0.00373929	-0.0252869	0.00335012	0.0362196
-0.325		0.00135744	-0.00332479	-0.00413245	-0.00763904	-0.00952815	-0.00840235	-0.00771538	-0.00653605	-0.00479788	-0.00380522	0.00212716	0.00147245	-0.00600529	-0.00831013	-0.00985034	-0.00846746	-0.00733247	-0.00622961	-0.00465664	-0.00370023	-0.0317063	-0.00713298	0.0350291
0.434		-0.0021746	-0.0034705	-0.00500681	-0.00837329	-0.00959221	-0.00841525	-0.00766619	-0.0065672	-0.00482987	-0.00382523	-0.00197671	5.97037e-05	-0.00566722	-0.00841217	-0.0100049	-0.0084895	-0.00738322	-0.00628962	-0.00471222	-0.00374327	-0.0182143	-0.010132	0.0309213
0.033		-0.00550148	-0.00574814	-0.00525429	-0.00883863	-0.00990662	-0.00862386	-0.0078348	-0.00661928	-0.00486087	-0.00385513	-0.00139144	-0.000705385	-0.00601332	-0.00837708	-0.00996738	-0.008534	-0.0073962	-0.00627841	-0.00470494	-0.00373905	0.106425	-0.0292498	-0.193687
-0.413		-0.00311888	-0.00449375	-0.00476835	-0.00840988	-0.00977557	-0.00856562	-0.00778311	-0.00658951	-0.00484533	-0.00383998	-0.00123761	-0.000625948	-0.0064074	-0.00846439	-0.0100072	-0.0084585	-0.00735675	-0.00623892	-0.00468439	-0.00371757	-0.0127375	0.00379803	0.0277373
0.069		0.00019112	-0.00329444	-0.00480439	-0.00820542	-0.00981436	-0.00854186	-0.00775864	-0.0065278	-0.00479479	-0.00379659	-0.00147417	-0.000925329	-0.00567264	-0.00835001	-0.00982742	-0.00846555	-0.00734681	-0.00623046	-0.00466409	-0.00370476	-0.00144713	-0.00747001	0.0472052
-0.798		-0.00365217	-0.00470486	-0.00404478	-0.00810135	-0.00948727	-0.00835971	-0.00765953	-0.00649857	-0.00477501	-0.00379228	-0.00354757	-0.00208016	-0.00626879	-0.00820841	-0.00996576	-0.00844204	-0.00730021	-0.00619532	-0.00464124	-0.00368867	0.00433517	0.00866474	-0.0147974
1.361		0.000379446	-0.00349578	-0.00486253	-0.00833108	-0.00980745	-0.00862712	-0.00786724	-0.00662558	-0.00487746	-0.0038675	-0.00186585	0.000220174	-0.00705407	-0.00854187	-0.0100292	-0.00861805	-0.0074182	-0.00629253	-0.00470816	-0.0037384	-0.586057	0.184429	-0.32495
0.328		0.000464795	-0.00248972	-0.00334965	-0.00771569	-0.00941511	-0.00847968	-0.00773619	-0.00656917	-0.00480769	-0.00381271	-0.00336834	-0.000554765	-0.00559156	-0.0082111	-0.00981213	-0.00842595	-0.0073298	-0.00623688	-0.00466765	-0.00370784	0.00873253	0.0044736	0.0160162
0.063		-0.00390328	-0.00485906	-0.00515861	-0.00865823	-0.00983871	-0.00851498	-0.00777023	-0.00655687	-0.00482248	-0.00382826	-0.00199955	-0.00110895	-0.00621056	-0.00854387	-0.00996874	-0.00853293	-0.00739074	-0.00627414	-0.00469874	-0.00372984	-0.00263415	0.00300383	0.0310857
-0.521		-0.0013041	-0.0044861	-0.00562668	-0.00856716	-0.00990438	-0.0086044	-0.00780582	-0.00658785	-0.00481712	-0.00382137	0.00081902	0.00104446	-0.00592366	-0.00834479	-0.00996406	-0.0084927	-0.00736084	-0.0062522	-0.00468414	-0.00372115	-0.0149965	-0.00398552	0.0394514
-1.833		-0.000644291	-0.0028443	-0.00468368	-0.00828046	-0.00982488	-0.00861096	-0.00781304	-0.00659422	-0.00483103	-0.00382993	-0.00117483	9.13711e-05	-0.00599922	-0.00823246	-0.00992293	-0.00850552	-0.00735519	-0.00626379	-0.0046971	-0.00373113	-0.0174756	0.00525709	0.0325192
-0.267		0.00373607	-0.00115185	-0.0042129	-0.00766446	-0.00941863	-0.00826193	-0.00764333	-0.00650781	-0.00478899	-0.0037996	0.0019178	0.000171267	-0.00599034	-0.00842211	-0.00982393	-0.0084363	-0.00731861	-0.00622741	-0.00466491	-0.00370803	-0.0273056	-0.00731313	0.0293495
-0.631		-0.00198847	-0.00279771	-0.00385449	-0.00771966	-0.00947895	-0.00845989	-0.00771677	-0.00655039	-0.00481482	-0.00381468	-0.00214193	-0.000734722	-0.00574032	-0.0079962	-0.00977277	-0.00849	-0.00733574	-0.0062336	-0.00467223	-0.00371563	-0.00430098	-0.0193225	0.00214107
-1.02		-0.00169	-0.00250168	-0.0043365	-0.00795677	-0.00968825	-0.00859889	-0.007845	-0.00662674	-0.00486218	-0.00384853	-0.00438947	-0.00189989	-0.0063357	-0.00833735	-0.0100693	-0.00855228	-0.00739084	-0.00628463	-0.00470399	-0.00373587	-0.0206802	-0.000217433	0.0274335
-0.409		-0.000146482	-0.0017172	-0.00452039	-0.00805189	-0.00957819	-0.00840295	-0.00768104	-0.00650823	-0.0047886	-0.0037986	-0.00169337	0.000251154	-0.00636797	-0.00857443	-0.00995858	-0.00851296	-0.00738693	-0.00626537	-0.00469301	-0.00372746	-0.000996253	-0.0122519	0.0236086
-0.646		-0.000719374	-0.00421872	-0.00568275	-0.00857087	-0.00979712	-0.0086044	-0.00785351	-0.0066496	-0.00486169	-0.00385299	-0.00063575	0.000746115	-0.00615006	-0.00858256	-0.0101486	-0.00862653	-0.0074818	-0.00631083	-0.00471887	-0.00374931	-0.0146285	-0.01003	0.0387045
-0.157		-0.000180909	-0.00332689	-0.00529217	-0.00876191	-0.0101436	-0.00881845	-0.00792575	-0.00666971	-0.00490028	-0.00388148	-0.00159262	-0.0015086	-0.00578201	-0.00819462	-0.00984176	-0.00843083	-0.00729196	-0.00621429	-0.00465265	-0.00369781	-0.0105703	-0.0178276	0.0467941
0.617		-0.000219276	-0.00255011	-0.00457355	-0.00824251	-0.00998607	-0.0087655	-0.00785454	-0.00661262	-0.0048424	-0.0038417	-0.00249371	-0.00186814	-0.00714606	-0.00906472	-0.0104257	-0.00873056	-0.00753774	-0.00637273	-0.00475944	-0.00377781	-0.00849103	-0.0258847	0.0296058
0.023		-0.00389604	-0.00444338	-0.00506596	-0.0084533	-0.0100333	-0.00862277	-0.00782575	-0.00662078	-0.00485368	-0.00384127	-0.00246896	-0.00164707	-0.00635795	-0.00833751	-0.0098594	-0.00844959	-0.00734879	-0.00625021	-0.00467069	-0.00370878	0.0781363	-0.02688	-0.121589
-0.149		0.000344138	-0.00291253	-0.00468108	-0.00841402	-0.0101478	-0.00876636	-0.00793292	-0.0066796	-0.00490259	-0.00388957	-0.000944904	0.00138012	-0.0061419	-0.00839404	-0.0100211	-0.00853872	-0.00737681	-0.00625512	-0.00468497	-0.00372181	-0.0232772	-0.0107448	0.044559
-0.28		-0.000807741	-0.00337332	-0.00532587	-0.00825853	-0.00986685	-0.00865927	-0.00786186	-0.00658678	-0.00484199	-0.003845	-0.0016813	-0.000601817	-0.00640091	-0.0085228	-0.00977302	-0.00839218	-0.00730099	-0.00619772	-0.00464215	-0.00368953	-0.0249963	-0.0106022	0.0422214
-0.625		0.000602089	-0.000918955	-0.00434503	-0.00828235	-0.00986083	-0.00867592	-0.00782901	-0.0066147	-0.0048435	-0.00383513	-0.000487784	-0.000894249	-0.00652072	-0.00865567	-0.0101457	-0.0086267	-0.00746647	-0.0063141	-0.00471777	-0.00374714	-0.00825801	0.00317752	0.0422581
-0.304		-0.000685115	-0.00347379	-0.00515391	-0.00842978	-0.00980294	-0.00855978	-0.00779298	-0.00658059	-0.00481381	-0.00381718	-0.00157034	-0.000985456	-0.00651473	-0.0084312	-0.00984913	-0.00842304	-0.00731542	-0.00621934	-0.00466649	-0.00370824	-5.45081e-05	0.00891397	0.0352335
-0.157		-0.00631285	-0.00477837	-0.00526429	-0.00846095	-0.00989474	-0.00859003	-0.00783387	-0.006644	-0.00486466	-0.00385244	-0.00402142	-0.0013026	-0.00589367	-0.00809284	-0.00973328	-0.00842136	-0.00732855	-0.00622795	-0.00467557	-0.00371424	-0.00662642	0.00320167	0.00817821
-0.364		0.00123875	-0.00182684	-0.00467628	-0.0083474	-0.00980305	-0.00859584	-0.00780713	-0.00657685	-0.00483422	-0.00383161	0.00168991	0.00126179	-0.00640928	-0.00852364	-0.0100021	-0.0085046	-0.00738406	-0.00627575	-0.00469741	-0.00373196	-0.0232149	-0.0181675	0.0401853
0.695		-0.000343022	-0.00308365	-0.00500887	-0.00850091	-0.0100442	-0.00868717	-0.00792493	-0.00667221	-0.00488416	-0.00386904	0.000676067	-0.000341504	-0.00646724	-0.00848932	-0.0100408	-0.00856645	-0.00741132	-0.00627678	-0.00470307	-0.0037391	-0.0139203	0.0177375	0.0323864
0.463		2.15439e-05	-0.00210652	-0.00531418	-0.00844399	-0.00974547	-0.00858342	-0.00781646	-0.00654823	-0.00481689	-0.00382091	0.0005193	0.000255268	-0.00621044	-0.00838131	-0.00996576	-0.00853269	-0.00741263	-0.006295	-0.00470992	-0.00374345	-0.000416445	-0.00607195	0.0254117
0.528		0.000245383	-0.00331892	-0.00368481	-0.00782448	-0.00939347	-0.00838369	-0.00767138	-0.00648103	-0.00475643	-0.00376778	-0.000868005	-0.000438724	-0.00656501	-0.00875517	-0.00994155	-0.00855386	-0.00742029	-0.00631186	-0.00472309	-0.00374947	-0.0230417	0.00160376	0.0508239
-0.345		-0.00386371	-0.00411256	-0.0050253	-0.00798545	-0.00951793	-0.00844255	-0.00769617	-0.00652089	-0.00479318	-0.00379974	-0.00119666	-0.000450716	-0.00654391	-0.00837596	-0.00990837	-0.00840214	-0.00726846	-0.00617703	-0.00463567	-0.00368243	-0.00571846	0.00796146	0.0479816
2.068		0.00254576	-0.000626793	-0.00387501	-0.00813765	-0.00948209	-0.00852007	-0.00775722	-0.00655022	-0.00478858	-0.00379581	-8.64643e-05	-0.000483689	-0.00599551	-0.00858102	-0.0100129	-0.0085374	-0.00739044	-0.0062667	-0.00469502	-0.00372942	-0.019998	-0.00384659	0.0401745
-0.254		-2.78329e-05	-0.00221132	-0.00421696	-0.00795796	-0.00976317	-0.00857827	-0.00776474	-0.00657009	-0.00480786	-0.00381235	-0.0028741	-0.00167946	-0.00648716	-0.00858526	-0.00993531	-0.00849137	-0.00733926	-0.00624253	-0.00467265	-0.00371601	0.0144484	-0.0255287	-0.0348504
0.059		-0.00120766	-0.00406577	-0.00566296	-0.00905939	-0.0103227	-0.00878812	-0.00794028	-0.00666673	-0.00488697	-0.00387533	-0.00367446	-0.0022723	-0.00724205	-0.00899073	-0.0101435	-0.00860323	-0.00738805	-0.00626609	-0.00470122	-0.00373443	-0.0129582	-0.00482616	0.0242099
1.099		-0.00427812	-0.00592446	-0.00489336	-0.00836585	-0.00983039	-0.00847133	-0.00771101	-0.00653388	-0.00479614	-0.00379792	0.000197511	0.00066102	-0.00614991	-0.00858203	-0.00996111	-0.00840492	-0.00730337	-0.00619866	-0.00464906	-0.00369275	0.125386	-0.0245132	-0.238912
0.349		-0.0030762	-0.00297026	-0.00498328	-0.00867962	-0.00979011	-0.00853848	-0.00776201	-0.00655682	-0.00481382	-0.00381422	0.000433993	0.000695566	-0.00608824	-0.00841872	-0.009872	-0.00846906	-0.00731279	-0.00621128	-0.0046573	-0.00370007	-0.00554004	-0.0100942	-0.00644853
0.959		-0.00154808	-0.0034643	-0.00473363	-0.00822288	-0.00971345	-0.00854472	-0.00776892	-0.0065728	-0.0048126	-0.00382051	0.0019209	0.000313782	-0.00632955	-0.00837373	-0.00994855	-0.00845323	-0.0073287	-0.00621411	-0.00465288	-0.00369834	0.00224583	0.00278231	-0.00327305
0.605		0.000505613	-0.00236671	-0.00492104	-0.00805604	-0.00978508	-0.0085549	-0.00783113	-0.00662787	-0.00484914	-0.0038366	0.000360619	0.000746223	-0.00559466	-0.00817429	-0.00979562	-0.00845112	-0.00731677	-0.00622226	-0.00465766	-0.00369677	-0.00506316	0.00828515	0.0322655
0.217		-0.00282492	-0.00346706	-0.00471552	-0.0084068	-0.0098518	-0.00863795	-0.00788509	-0.00665107	-0.00488944	-0.00387452	0.000542256	-0.000120151	-0.0064211	-0.00871632	-0.010154	-0.00858748	-0.00741428	-0.00628541	-0.00469083	-0.00372397	-0.0128046	0.0132912	0.0551831
-2.607		-0.00132351	-0.00286385	-0.00432541	-0.00847692	-0.00960444	-0.00834105	-0.00763372	-0.00645392	-0.00474614	-0.00377146	-0.000550838	0.000219382	-0.00585771	-0.00862267	-0.00983307	-0.00844334	-0.00730397	-0.00619966	-0.00464418	-0.00369149	-0.0090501	-0.0218757	0.0365035
-0.329		0.00213371	-0.00233963	-0.00473986	-0.00787344	-0.00954581	-0.00841423	-0.00769924	-0.00652876	-0.00480597	-0.00381313	-0.00249703	-0.0008019	-0.00603828	-0.00828359	-0.00990131	-0.00848759	-0.00737275	-0.00624551	-0.00466947	-0.0037083	0.0184002	-0.00891804	-0.00971299
2.249		-0.00210523	-0.0035766	-0.00409152	-0.00780377	-0.00959411	-0.0085154	-0.00776357	-0.00657216	-0.00482178	-0.00382844	-0.00348899	-0.002268	-0.00671056	-0.00888096	-0.0100381	-0.00848542	-0.00731435	-0.00621755	-0.0046633	-0.00370493	0.196269	0.665282	0.04816
0.861		-0.00120584	-0.00529374	-0.00498794	-0.00832574	-0.00979109	-0.00849946	-0.00777611	-0.00656277	-0.00481188	-0.00382256	-0.00239568	-0.00163239	-0.00694231	-0.00876298	-0.00997721	-0.00848062	-0.00737363	-0.0062689	-0.00469214	-0.00372599	0.0168259	-0.0170549	-7.40496e-05
0.573		0.00124349	-0.00249415	-0.00480459	-0.00846382	-0.0100736	-0.00873359	-0.00800911	-0.00674907	-0.00493248	-0.00391166	-0.00262796	-0.00101399	-0.00668463	-0.00875385	-0.0101171	-0.00861062	-0.00744494	-0.0062977	-0.00472026	-0.00374463	0.00489091	0.000922719	-0.00465568
0.34		0.00309096	-0.00107122	-0.00499741	-0.00816714	-0.00970561	-0.00846827	-0.00771752	-0.00652139	-0.00479	-0.00380148	-0.000452365	0.000500798	-0.00594099	-0.00836212	-0.0099674	-0.00851411	-0.00740334	-0.00627429	-0.00470736	-0.00374047	-0.00193218	-0.00774978	0.0180193
-1.389		-0.00302478	-0.0047008	-0.00516937	-0.0082153	-0.00981266	-0.00850992	-0.00773623	-0.00652493	-0.00479458	-0.00379541	-0.00339307	-0.000988071	-0.00700875	-0.00889393	-0.0102426	-0.00865081	-0.00744881	-0.00630276	-0.00471814	-0.00374563	-0.00292733	-0.0076505	0.0216095
-1.196		0.00194725	-0.00112916	-0.00348472	-0.0079832	-0.00986141	-0.00859945	-0.00781071	-0.00659726	-0.00484243	-0.00383854	-0.00263716	-0.000963418	-0.00595479	-0.00851858	-0.00997078	-0.00852858	-0.00736055	-0.00626391	-0.00468037	-0.00371803	-0.0128103	-0.00673307	0.0295518
0.442		0.000542905	-0.00155308	-0.00434769	-0.00834569	-0.00986546	-0.00860435	-0.00781653	-0.00658063	-0.00482571	-0.00382942	-0.00184741	-0.00140537	-0.00659053	-0.00854337	-0.00989316	-0.00841849	-0.00733598	-0.00624131	-0.00467196	-0.00371491	-0.00656124	0.00665841	0.0292273
0.074		0.00230862	-0.000129759	-0.00330858	-0.00761677	-0.00928964	-0.00831242	-0.00758016	-0.00647879	-0.0047685	-0.00378501	-0.00117522	-0.000306816	-0.00584415	-0.00822773	-0.00981801	-0.0083154	-0.00722968	-0.00616493	-0.00462389	-0.00367254	0.00367916	-0.0153132	0.0575313
0.643		-0.00414374	-0.005346	-0.00573627	-0.00858063	-0.010025	-0.00872573	-0.00791336	-0.00665418	-0.00488803	-0.00387054	-0.00130544	-0.000730357	-0.00596987	-0.00823212	-0.00981088	-0.00840478	-0.00730247	-0.00620818	-0.00466533	-0.00370408	0.0141333	-0.0197652	-0.0381902
0.393		-0.00368551	-0.00268826	-0.00532659	-0.00860082	-0.010083	-0.0087326	-0.00789593	-0.00664801	-0.00487674	-0.00386577	-0.00508427	-0.0030492	-0.00698606	-0.00871274	-0.010031	-0.00852486	-0.00740652	-0.00629346	-0.00470345	-0.00373867	-0.00413896	0.00775732	0.0349682
-1.242		-0.00225526	-0.00319155	-0.00462322	-0.00816262	-0.00969851	-0.00853741	-0.00778359	-0.00659946	-0.00483966	-0.00383498	-0.00366498	-0.00153761	-0.00617276	-0.00812413	-0.0100085	-0.0084574	-0.00732342	-0.00620915	-0.00463731	-0.00368553	0.0319812	-0.0126191	-0.0641725
-1.223		-0.00245842	-0.000799756	-0.00393893	-0.00767213	-0.00941235	-0.00846506	-0.00771017	-0.00654214	-0.00480679	-0.00380913	-0.00137398	0.000470058	-0.00596005	-0.00826968	-0.00963	-0.00834496	-0.00727058	-0.00619253	-0.00464404	-0.00369087	-0.0174985	-0.000992098	0.0211994
-0.364		0.000504414	-0.00274514	-0.00514443	-0.00834017	-0.00975758	-0.00852922	-0.00774672	-0.00654943	-0.0048102	-0.00381297	-0.000977887	0.000375859	-0.00630513	-0.00847166	-0.0099843	-0.00846741	-0.00732476	-0.00623894	-0.00467197	-0.00371212	0.0112215	-0.00540499	0.0438004
1.165		-0.00168216	-0.00256033	-0.00397602	-0.00833703	-0.00981187	-0.00855433	-0.00783825	-0.00661027	-0.0048501	-0.00383883	0.000459156	0.000981448	-0.00625603	-0.00838443	-0.0100252	-0.00849821	-0.00735427	-0.00624748	-0.0046788	-0.00371681	0.139931	-0.0188991	-0.206631
-1.176		-0.00062049	-0.00512275	-0.00412186	-0.00802228	-0.00969922	-0.00856313	-0.00776253	-0.00655466	-0.00480551	-0.00381074	0.0018021	0.000989451	-0.00611832	-0.00833106	-0.0097883	-0.00839667	-0.00726484	-0.00620728	-0.00465512	-0.00370008	-0.0151241	-0.0109416	0.0523587
1.007		-0.00263098	-0.00346134	-0.00471259	-0.00840321	-0.00959304	-0.00856097	-0.00781194	-0.00662456	-0.00484556	-0.00383783	-0.001741	-0.000805018	-0.0062905	-0.0084997	-0.0101261	-0.00858049	-0.00740947	-0.00629553	-0.00470023	-0.00373141	-0.0258142	-0.00993702	0.0199368
-0.579		-0.00374665	-0.00519148	-0.00520562	-0.00868615	-0.00994609	-0.00867978	-0.0079352	-0.00666736	-0.00487706	-0.00386374	-0.00392008	-0.00257229	-0.00690353	-0.00852768	-0.0100745	-0.00857921	-0.00741979	-0.00628958	-0.00470536	-0.00374097	-0.0193257	-0.0164683	0.0247212
1.529		-0.00161765	-0.00303435	-0.00383016	-0.00771154	-0.00950491	-0.00847333	-0.00777414	-0.00656419	-0.0048237	-0.00383094	-0.00426423	-0.000964331	-0.00670472	-0.00875035	-0.0100899	-0.00853757	-0.00740575	-0.00628281	-0.00470552	-0.00373942	-0.0131029	-0.00445284	0.0342612
0.033		-0.00379002	-0.00437627	-0.00521404	-0.00864512	-0.00982912	-0.00866214	-0.0078892	-0.00665488	-0.00488873	-0.00387644	-0.00305472	-0.000983905	-0.00621064	-0.00866908	-0.00998252	-0.00847079	-0.00736374	-0.00622712	-0.00466485	-0.00370435	-0.0187076	-0.00669549	0.0488247
-0.683		0.0024045	0.000316438	-0.00341615	-0.00770039	-0.00951616	-0.00836112	-0.00763324	-0.00649207	-0.004781	-0.00379217	-0.00198564	-0.00161819	-0.00707356	-0.00865271	-0.0100057	-0.00853664	-0.00737152	-0.00626621	-0.0046958	-0.00373043	-0.0143924	-0.00886863	0.0239457
-0.988		-0.00189748	-0.00287988	-0.00406851	-0.00806831	-0.00960043	-0.00848103	-0.00770457	-0.00650713	-0.00478615	-0.00379516	-0.0030206	-0.00128557	-0.00613315	-0.00825538	-0.00986445	-0.00841164	-0.00727038	-0.00621032	-0.00464033	-0.00368755	0.0254299	-0.0140158	-0.0586077
0.254		0.000389275	-0.00263584	-0.00459002	-0.00816388	-0.00969231	-0.00850233	-0.0077642	-0.0065734	-0.00482453	-0.0038264	-0.0027096	-0.00124493	-0.00591975	-0.00836462	-0.0099692	-0.00847774	-0.0073805	-0.00630372	-0.00470318	-0.00373503	0.003848	-0.00128973	0.0191072
-0.874		0.00131349	-0.00185891	-0.00444138	-0.00861638	-0.0100966	-0.00876941	-0.00791921	-0.00666068	-0.0048872	-0.00387323	-0.00174808	-0.000602531	-0.00613042	-0.00843503	-0.00986885	-0.0083948	-0.00727588	-0.00618552	-0.00463681	-0.00368298	-0.0163807	-0.0130681	0.039672
-1.208		0.000644768	-0.000598799	-0.00307222	-0.00735939	-0.00960403	-0.0085161	-0.00775044	-0.00655508	-0.00479694	-0.00380301	-0.00320331	-0.00242869	-0.00654306	-0.00848075	-0.00994696	-0.0084923	-0.00736603	-0.00625165	-0.00468532	-0.00372373	-0.012127	-0.0100728	0.019481
-0.387		-0.00187243	-0.00391355	-0.00507448	-0.00824205	-0.00960959	-0.00847636	-0.00772728	-0.00653742	-0.00479759	-0.00380692	-0.00267674	0.000103447	-0.00702872	-0.00876998	-0.0100032	-0.00845027	-0.00734039	-0.00622377	-0.0046621	-0.00370366	-0.0189518	-0.00997164	0.0471485
0.261		-0.00272511	-0.00351641	-0.00445789	-0.00827189	-0.00986354	-0.00865113	-0.00788053	-0.00662483	-0.00486435	-0.00386358	-0.00155911	-0.00057163	-0.00568929	-0.00801081	-0.00990059	-0.00849806	-0.0073798	-0.0062737	-0.00470071	-0.00373727	-0.00752964	-0.00201028	0.0317045
-0.218		-0.00294914	-0.00264023	-0.00357287	-0.0077702	-0.00968789	-0.0084249	-0.00774359	-0.00651312	-0.00477203	-0.00378032	-0.00102907	6.66355e-05	-0.00590374	-0.00812161	-0.0098088	-0.00836439	-0.00729177	-0.00618627	-0.00463712	-0.00368447	-0.00862423	-0.0165814	0.0255535
0.337		-0.00273363	-0.00398829	-0.00466539	-0.00811505	-0.00964608	-0.00845198	-0.00769434	-0.00656897	-0.00482806	-0.0038341	-0.00275136	-0.00205888	-0.00644915	-0.00869092	-0.010143	-0.0085698	-0.00745722	-0.00634395	-0.00474614	-0.00376897	-0.0121649	-0.0177773	0.0337466
-0.805		0.00489665	-0.000171709	-0.00308519	-0.0071152	-0.00930811	-0.00827863	-0.00761978	-0.00645134	-0.00474294	-0.00376135	-1.55e-05	-0.000261931	-0.00595771	-0.00799576	-0.00961578	-0.00827955	-0.00718877	-0.00612636	-0.00460212	-0.00366049	-0.00742303	-0.00670288	0.0232747
1.024		-0.00440649	-0.00556959	-0.00522687	-0.00886239	-0.0100982	-0.0086655	-0.00783651	-0.00663023	-0.004852	-0.00384549	-0.00291419	-0.00102353	-0.006656	-0.00873333	-0.0100917	-0.0085751	-0.00742771	-0.0063106	-0.00471408	-0.00374496	0.00136878	-0.0118123	0.021742
-1.037		-0.0024593	-0.00548474	-0.00567843	-0.00881786	-0.00988644	-0.00861814	-0.00778288	-0.00655761	-0.00481324	-0.00382192	-0.00199022	-0.00121056	-0.00654912	-0.00856913	-0.00991066	-0.00844049	-0.00734262	-0.00623959	-0.00468225	-0.00372024	-0.0213627	-0.000507131	0.0132893
0.495		-0.00568516	-0.00527721	-0.0047386	-0.00794383	-0.00971046	-0.00853895	-0.00780797	-0.00659185	-0.00482515	-0.00382931	-0.0021408	-0.00130902	-0.00667367	-0.00873992	-0.0101208	-0.00860436	-0.00744858	-0.00632353	-0.00473388	-0.00375571	-0.017986	-0.000688535	0.0390655
0.2		0.00121217	-0.00196428	-0.00414571	-0.00813139	-0.00949325	-0.00847141	-0.00768873	-0.00651333	-0.00477749	-0.00378677	0.000132823	0.000363805	-0.0060194	-0.00818681	-0.0098045	-0.00844526	-0.00733041	-0.00622881	-0.00466402	-0.00370443	-0.0142382	0.0111665	0.0437498
1.841		0.00125074	-0.0013979	-0.00520026	-0.00863581	-0.0099654	-0.00868042	-0.0078671	-0.00661459	-0.00482902	-0.00383125	-0.00177004	-0.000116835	-0.00637051	-0.00852493	-0.0100692	-0.00858659	-0.0074274	-0.00630512	-0.00471566	-0.00374625	-0.00877951	0.0015873	0.015654
-0.545		0.00491668	0.000261959	-0.0033086	-0.0076844	-0.00957571	-0.00847779	-0.00770669	-0.006517	-0.00477364	-0.00379159	-0.00272027	-0.00107048	-0.00567927	-0.00809037	-0.00984946	-0.00837484	-0.00729772	-0.00618825	-0.00464423	-0.00369143	-0.0342165	-0.00411902	0.059401
-0.669		0.00277823	-0.0011161	-0.00387751	-0.00769471	-0.00952293	-0.00844938	-0.0077047	-0.00656347	-0.00483263	-0.00383629	-0.00157729	1.91643e-05	-0.00599728	-0.00805511	-0.0096423	-0.00830803	-0.00723094	-0.00614747	-0.00462152	-0.00367408	-0.00797703	-0.0143012	0.0388656
0.15		-0.00223482	-0.0010817	-0.00474899	-0.0084801	-0.00996046	-0.0086334	-0.00780148	-0.00662191	-0.004838	-0.00383299	-0.00469488	-0.00219562	-0.00699903	-0.00888312	-0.00998359	-0.00848173	-0.00734781	-0.00621527	-0.00464984	-0.00370099	0.109615	-0.0375377	-0.202146
		0.000962991	-0.00343836	-0.00466427	-0.00821864	-0.00978418	-0.00857123	-0.00783572	-0.00661447	-0.00486327	-0.00386275	0.000839311	-0.000602825	-0.00646227	-0.00838286	-0.0100315	-0.00851074	-0.0073444	-0.00621151	-0.00466838	-0.00370895	-0.0149047	-0.0193193	0.0422892
		0.00461974	-0.000942561	-0.00407251	-0.00786291	-0.00962465	-0.00858356	-0.00780426	-0.00658136	-0.00483083	-0.00383466	-0.000301494	0.00101324	-0.00656907	-0.00849974	-0.00997787	-0.00860929	-0.00743528	-0.0062996	-0.00471234	-0.00374093	-0.591057	0.189854	-0.327005
		-0.00753889	-0.00616294	-0.00499801	-0.00814435	-0.00968411	-0.00849697	-0.00772771	-0.00650423	-0.00476311	-0.00377138	-0.00388567	-0.00323251	-0.00767197	-0.00881016	-0.0100801	-0.00852124	-0.00738854	-0.00626119	-0.00468368	-0.00372038	0.000790415	-0.0209916	0.0252165
		-0.00349806	-0.00370407	-0.00531739	-0.00812917	-0.0098002	-0.00861452	-0.00789218	-0.00664802	-0.00485379	-0.00384847	-0.00586715	-0.00230304	-0.00634333	-0.00854726	-0.0100242	-0.00852478	-0.00738041	-0.00627259	-0.00467165	-0.00371545	0.0296996	-0.0182682	-0.0229584
		0.00174733	-6.34767e-05	-0.00302371	-0.00778566	-0.00932409	-0.00832417	-0.0076206	-0.00648196	-0.0047768	-0.0037905	-0.00296786	-0.00139897	-0.00582828	-0.00825895	-0.00980291	-0.00835898	-0.00726251	-0.00615953	-0.00461082	-0.00366228	0.102075	-0.00734474	-0.187945
		0.000206661	-0.00172096	-0.00448503	-0.00816804	-0.00987969	-0.00861467	-0.00785444	-0.00661611	-0.00485889	-0.00384796	-0.00128275	-0.000309563	-0.00616968	-0.00831082	-0.00991606	-0.0084218	-0.00728164	-0.00619821	-0.00463616	-0.00368627	-5.48939e-05	-0.0122915	0.0243387
		-0.00283521	-0.0023604	-0.00444745	-0.00836474	-0.00993906	-0.00860991	-0.00787708	-0.00664614	-0.00486321	-0.0038574	-0.0027898	-0.000861775	-0.00637302	-0.00847755	-0.00998098	-0.00857093	-0.00743942	-0.00630874	-0.00473506	-0.00376099	-0.0139576	-0.0066256	0.0200761
		-0.00291516	-0.00675948	-0.00539595	-0.00833635	-0.00992616	-0.00871141	-0.00789209	-0.00666221	-0.00486206	-0.00384693	-0.00402545	-0.0022665	-0.00677174	-0.0086518	-0.0100864	-0.00856843	-0.00743435	-0.00630333	-0.00471783	-0.00374778	-0.00497642	0.0044458	0.0427215
		0.00367454	-0.00103039	-0.00419066	-0.00853398	-0.00993648	-0.00858477	-0.00778923	-0.00656505	-0.00482241	-0.00382631	-0.000609065	-0.000296728	-0.00643182	-0.00834979	-0.0099205	-0.00850507	-0.00736061	-0.00622281	-0.00467435	-0.00371326	-0.0290827	-0.00156487	0.0609201
		-0.00405277	-0.00419595	-0.00453936	-0.00828645	-0.00965885	-0.00851116	-0.00777976	-0.00653482	-0.00477927	-0.0037874	-0.00337042	-0.00130793	-0.00629339	-0.00840924	-0.00997623	-0.00852932	-0.00735953	-0.00624265	-0.0046803	-0.00371699	-0.00396329	-0.00691952	0.0317787
		-0.0029053	-0.00356013	-0.00390727	-0.00766232	-0.00947355	-0.00839158	-0.0077195	-0.00652937	-0.00478451	-0.00378899	-0.00223409	-0.0013698	-0.00650672	-0.00864408	-0.00989726	-0.00842336	-0.00730923	-0.00622285	-0.00466335	-0.00370597	0.115379	-0.0347502	-0.212174
		-0.00407305	-0.00508492	-0.00498835	-0.00883169	-0.0101345	-0.0087153	-0.00793533	-0.00668911	-0.00491433	-0.0038956	-0.00406058	-0.00260573	-0.00710414	-0.0088586	-0.0101381	-0.00859862	-0.00743573	-0.00632605	-0.00472171	-0.00374698	-0.00279883	-0.00959853	0.0395752
		-0.00130481	-0.00302894	-0.00545392	-0.00860021	-0.00987885	-0.00875882	-0.00790062	-0.00664029	-0.00486951	-0.00386374	-0.00508708	-0.00147692	-0.00636323	-0.008942	-0.0101246	-0.00856569	-0.00741082	-0.0062755	-0.00468968	-0.00372415	-0.0234038	-0.00542577	0.0224274
		-0.00347117	-0.00478967	-0.0056038	-0.00846099	-0.00974463	-0.00855934	-0.00779602	-0.00659631	-0.00483528	-0.00382669	-0.00182995	-0.000860214	-0.00631576	-0.00822792	-0.00989876	-0.0084097	-0.00731672	-0.0062089	-0.00465696	-0.00370241	0.0678352	-0.0326573	-0.0753709
		-0.00334809	-0.00501301	-0.00423529	-0.00789052	-0.00959401	-0.00855754	-0.00775034	-0.00656817	-0.00484298	-0.00384127	-0.00516421	-0.00186367	-0.00629441	-0.00821766	-0.00987431	-0.00842035	-0.00729531	-0.00619913	-0.00465052	-0.0036928	-0.00805056	-0.0111007	0.0248943
		-0.00451266	-0.00418233	-0.00501613	-0.00855568	-0.00991744	-0.00868678	-0.00789176	-0.00664082	-0.00483744	-0.00383648	-0.00151784	-0.0014278	-0.0067929	-0.00902542	-0.010019	-0.00851808	-0.00739905	-0.0062776	-0.00470665	-0.00373709	0.00766299	-0.00421766	0.0228947
		0.00246973	-0.00125689	-0.00434677	-0.00803822	-0.00980151	-0.00852217	-0.0077411	-0.00650199	-0.00477456	-0.00378431	0.000100021	-0.000124864	-0.00670261	-0.00868033	-0.0100405	-0.0085086	-0.00739588	-0.006281	-0.00470142	-0.00373789	-0.0448025	-0.0141252	0.0475709
		0.00194872	-0.00179623	-0.00393775	-0.0077094	-0.00959535	-0.00851126	-0.00773298	-0.00655568	-0.00481822	-0.00381466	-0.00146318	-3.29617e-05	-0.00583562	-0.00828744	-0.00989546	-0.00844	-0.00730352	-0.00620087	-0.00464954	-0.00369534	-0.0020296	-0.00351521	0.0191431
		0.00478069	0.000312873	-0.00341634	-0.0072945	-0.00947914	-0.00852546	-0.00774084	-0.00656917	-0.00482803	-0.00382977	0.000556577	0.000410666	-0.00680109	-0.00852867	-0.0100941	-0.00855558	-0.00740345	-0.00629545	-0.00470915	-0.0037416	-0.0131901	-0.000108924	0.0509745

## Sheet: LIBD_fMRI
PC1	PC2	PC3	kbp100_V80_PRS1	kbp100_V80_PRS2	kbp100_V80_PRS3	kbp100_V80_PRS4	kbp100_V80_PRS5	kbp100_V80_PRS6	kbp100_V80_PRS7	kbp100_V80_PRS8	kbp100_V80_PRS9	kbp100_V80_PRS10	kbp100_V80_compl.PGC3.LIBD_PRS1	kbp100_V80_compl.PGC3.LIBD_PRS2	kbp100_V80_compl.PGC3.LIBD_PRS3	kbp100_V80_compl.PGC3.LIBD_PRS4	kbp100_V80_compl.PGC3.LIBD_PRS5	kbp100_V80_compl.PGC3.LIBD_PRS6	kbp100_V80_compl.PGC3.LIBD_PRS7	kbp100_V80_compl.PGC3.LIBD_PRS8	kbp100_V80_compl.PGC3.LIBD_PRS9	kbp100_V80_compl.PGC3.LIBD_PRS10	BOLD
-0.0259527	-0.13351	0.0276149	-0.000631423	-0.00339092	-0.00524793	-0.00771662	-0.00999583	-0.00878573	-0.00796661	-0.00670104	-0.00498822	-0.00397516	-0.0051483	-0.000760698	-0.006233	-0.0084578	-0.00975471	-0.00832798	-0.00729268	-0.00617163	-0.00468052	-0.00376682	1.5096
0.210811	-0.134628	0.113701	-0.00664163	-0.0057346	-0.0056194	-0.0080895	-0.0101635	-0.00875573	-0.00800573	-0.00674049	-0.00500885	-0.00399631	-0.00735871	-0.00375944	-0.00777911	-0.0091584	-0.010033	-0.0084133	-0.00736132	-0.00620799	-0.00470413	-0.00378279	-1.24602
-0.0302667	-0.0894724	-0.100672	0.00133419	-0.00177679	-0.00402399	-0.007365	-0.0095649	-0.00843537	-0.00771418	-0.00653006	-0.0048647	-0.00389019	-0.00122876	0.000908853	-0.00612397	-0.00812343	-0.00969817	-0.00825999	-0.00726082	-0.00614326	-0.00465634	-0.00374985	1.42014
-0.036915	-0.114298	0.0709377	-0.00130842	-0.0048901	-0.00548867	-0.00804616	-0.00989644	-0.00865178	-0.00789314	-0.00664174	-0.00494217	-0.00395112	-0.00983212	-0.00470121	-0.00762157	-0.00886444	-0.00994627	-0.00839926	-0.00736992	-0.00622913	-0.00470651	-0.0037871	-0.330657
-0.00396818	-0.0466678	-0.0180332	-0.0027231	-0.00456079	-0.00582348	-0.00803522	-0.00999537	-0.00871488	-0.00790194	-0.00667057	-0.00496491	-0.0039569	-0.00405209	-0.000374546	-0.00629506	-0.00863164	-0.010013	-0.00842062	-0.00736561	-0.0062476	-0.00471864	-0.0037952	0.0387869
-0.0731018	-0.162121	0.181219	-0.000721346	-0.00342968	-0.00552173	-0.00785386	-0.00991015	-0.0086335	-0.00785869	-0.00661211	-0.00490996	-0.0039191	-0.0024472	0.00010323	-0.00623599	-0.00845332	-0.00982133	-0.0084187	-0.00738785	-0.00623537	-0.00472257	-0.00379897	0.820673
-0.0744188	-0.114303	-0.0202736	-0.00137682	-0.00342774	-0.00529985	-0.00788483	-0.010055	-0.0087122	-0.00792209	-0.00666412	-0.0049597	-0.00395899	-0.00461712	-0.00127534	-0.00686057	-0.0084412	-0.00978075	-0.00825995	-0.0072541	-0.00613227	-0.0046497	-0.00374081	0.109627
-0.0144364	-0.0784598	-0.100125	0.00168129	-0.00312252	-0.00468592	-0.00759521	-0.00983764	-0.00861626	-0.00785334	-0.00663088	-0.00492912	-0.0039361	-0.00291666	-0.000210873	-0.00563319	-0.00825713	-0.00989179	-0.00833795	-0.00727735	-0.00615994	-0.0046735	-0.0037608	0.250283
-0.0822295	-0.0701973	0.153754	-0.000923659	-0.0038001	-0.00473271	-0.00763703	-0.00981376	-0.00862607	-0.0078505	-0.00660434	-0.00492163	-0.0039301	-0.00467144	-0.000651111	-0.00586482	-0.00823404	-0.00977888	-0.0082627	-0.00725279	-0.0061385	-0.00465765	-0.00374991	2.07699
0.0081361	-0.166806	-0.033059	0.00453568	0.000137233	-0.00383776	-0.00712978	-0.0097741	-0.00866852	-0.00790289	-0.00664754	-0.00492383	-0.00392996	-0.00201671	-0.000261538	-0.0066226	-0.00862591	-0.00990054	-0.00834141	-0.00729678	-0.00618229	-0.00468934	-0.00377227	0.67137
0.129405	-0.375651	-0.113391	0.00276627	-0.0017218	-0.00492681	-0.00842091	-0.0100024	-0.00863102	-0.00786461	-0.00660427	-0.00488334	-0.00390428	-0.00613239	-0.00199978	-0.00686513	-0.00883977	-0.00996814	-0.0084186	-0.00735529	-0.00621453	-0.00470783	-0.00378402	1.00115
0.563185	0.0123221	0.064361	-0.00334359	-0.00496454	-0.00491069	-0.0077341	-0.00969266	-0.00865526	-0.00784322	-0.00660788	-0.00491416	-0.00392695	-0.00508582	-0.00148939	-0.0065007	-0.00848573	-0.00976277	-0.0082957	-0.00727889	-0.00616018	-0.00467038	-0.00375773	0.692285
-0.0256246	-0.150519	-0.0322694	-0.00364144	-0.00589487	-0.00522353	-0.00786848	-0.00996827	-0.00871716	-0.00793221	-0.00671345	-0.00497681	-0.00397444	-0.00123453	0.000694138	-0.00587151	-0.00834596	-0.00989457	-0.00839959	-0.00732763	-0.00620539	-0.00470518	-0.00378778	-0.0806225
0.0382261	-0.112569	0.165677	-6.79287e-05	-0.00313921	-0.00445599	-0.00735781	-0.00976949	-0.00863678	-0.00785781	-0.00661881	-0.00493982	-0.00394498	-0.00405829	-0.00103777	-0.00604468	-0.00828919	-0.00989886	-0.0083708	-0.00731451	-0.00618562	-0.00469494	-0.00377421	0.22359
-0.0918053	-0.016404	0.0558517	-0.00465264	-0.00656194	-0.00590859	-0.00883953	-0.0103242	-0.00892212	-0.00810552	-0.00683736	-0.00508348	-0.00405832	-0.0048363	-0.000866398	-0.0061303	-0.00851631	-0.00985963	-0.00840522	-0.00734058	-0.00620586	-0.00470651	-0.00378225	1.82227
-0.0657106	0.114698	0.0636168	0.000975223	-0.00193347	-0.00520875	-0.00771096	-0.00983426	-0.00863871	-0.00785496	-0.00663805	-0.00492825	-0.0039306	-0.00343201	-0.000268315	-0.00681592	-0.00863234	-0.00993319	-0.00833386	-0.00726986	-0.00615716	-0.0046782	-0.00376574	0.134135
-0.0253448	-0.0534437	0.0103365	-0.00216522	-0.0044554	-0.00514513	-0.00781714	-0.00980054	-0.00850186	-0.00780127	-0.00658164	-0.00489481	-0.00390819	-0.00833768	-0.00318119	-0.00720115	-0.00848682	-0.00969055	-0.00830481	-0.00727239	-0.00616239	-0.0046727	-0.00376225	-0.809364
0.18565	-0.0814157	-0.283682	-0.00158168	-0.00379566	-0.00520774	-0.00799345	-0.00988643	-0.00870596	-0.00789285	-0.00664558	-0.0049442	-0.00394685	-0.00208861	0.00144291	-0.00571992	-0.00814551	-0.00987985	-0.00835138	-0.00734252	-0.00621359	-0.00470383	-0.00378409	0.617265
0.0263247	0.130269	-0.265725	-0.00352971	-0.00426758	-0.00529039	-0.00752943	-0.00973177	-0.00864841	-0.00783893	-0.00661364	-0.00490442	-0.00392013	-0.00386173	0.000145498	-0.00590018	-0.00834476	-0.00978452	-0.0082856	-0.00725356	-0.00611916	-0.00464665	-0.00373891	0.508376
0.172701	0.0166508	0.072629	0.00295553	0.000442966	-0.00379506	-0.00731576	-0.0096001	-0.00851867	-0.00779097	-0.00658342	-0.00490289	-0.00391768	-0.00129673	0.00113107	-0.00587674	-0.00830331	-0.00978364	-0.00828612	-0.00724368	-0.00614355	-0.00466474	-0.003753	0.064329
0.204519	0.0226303	0.259011	-0.00291775	-0.0044179	-0.00525011	-0.00761547	-0.00963674	-0.00850341	-0.00779589	-0.00659405	-0.00490081	-0.00391442	-0.00395401	-0.000564363	-0.00626297	-0.00877188	-0.00994127	-0.00834402	-0.00732464	-0.00618968	-0.00467829	-0.00376395	-0.727823
0.147454	-0.0297077	0.0493655	-0.00113802	-0.00251789	-0.00384378	-0.0075119	-0.00972729	-0.00853149	-0.00780992	-0.0065999	-0.0048982	-0.00391333	-0.00510831	-0.0011582	-0.00680303	-0.00877895	-0.00992988	-0.00834346	-0.00730878	-0.00614451	-0.00465266	-0.00374327	0.0752575
-0.0696853	-0.083805	0.128246	2.5725e-05	-0.00265328	-0.00484771	-0.00807026	-0.00996857	-0.00869888	-0.00789599	-0.00663517	-0.00494147	-0.00395212	-0.00541199	-0.000379775	-0.00701378	-0.00858944	-0.00996911	-0.00842229	-0.00738024	-0.00621524	-0.00471381	-0.00379093	1.63028
0.0257453	0.0321776	0.267166	3.04278e-05	-0.00304899	-0.0045891	-0.00731797	-0.00960948	-0.00845948	-0.00773489	-0.00654042	-0.00486725	-0.00389305	-0.00217935	-4.25428e-05	-0.00561908	-0.00816391	-0.00977016	-0.00832332	-0.00728971	-0.00615919	-0.00466615	-0.0037513	1.22097
-0.0512327	-0.130282	-0.153762	0.000322692	-0.00323185	-0.00461893	-0.00784488	-0.00981934	-0.00861335	-0.00786453	-0.00667163	-0.00496139	-0.00395735	-0.00014412	0.00130455	-0.00551075	-0.00822114	-0.00980465	-0.00830077	-0.00728985	-0.00617441	-0.00467651	-0.00376233	0.499195
0.0153511	-0.107379	-0.0699872	-0.00289195	-0.00346544	-0.00483734	-0.00766126	-0.00983368	-0.00858937	-0.00782806	-0.00658458	-0.00489815	-0.0039147	-0.00299085	0.000290281	-0.00589372	-0.00819068	-0.00970242	-0.00830545	-0.00732227	-0.00618823	-0.00469698	-0.00377767	0.296499
0.0820641	-0.0558197	-0.0471568	-0.00162534	-0.00447806	-0.00556665	-0.00839444	-0.0101682	-0.00877898	-0.00798749	-0.00670475	-0.00496822	-0.00396899	-0.00383365	-0.00101455	-0.0065992	-0.0086204	-0.00999787	-0.00845575	-0.00740246	-0.0062457	-0.00471738	-0.00379379	-0.00857392
0.00144041	-0.148319	0.0135338	-0.00630749	-0.00568451	-0.00539901	-0.00791965	-0.010161	-0.00865773	-0.00787325	-0.00659337	-0.00489195	-0.00391074	-0.00533022	-0.00117803	-0.00696018	-0.00909583	-0.0101207	-0.00844369	-0.00739816	-0.00623653	-0.00471721	-0.00379394	-0.397711
-0.0437495	-0.0953533	-0.0132043	0.000847161	-0.00334407	-0.00434806	-0.0072227	-0.00956158	-0.00845754	-0.00778076	-0.00658945	-0.00490799	-0.00392001	-0.00113736	0.00119946	-0.00625645	-0.00839341	-0.00980524	-0.0083371	-0.00730099	-0.00616651	-0.00466675	-0.00375478	0.526264
-0.0109237	0.0146651	-0.0615662	-0.00409858	-0.00496335	-0.00497532	-0.00774666	-0.0100105	-0.00867943	-0.00788066	-0.00661672	-0.0049515	-0.00395286	-0.00502854	-0.00143556	-0.00591049	-0.00806555	-0.00973687	-0.00827648	-0.00726224	-0.00615692	-0.00466621	-0.00375805	0.327045
0.00792587	-0.0617436	0.0168728	-0.00408824	-0.00381611	-0.00516573	-0.00799548	-0.0101411	-0.00872702	-0.00794372	-0.00668194	-0.0049506	-0.00395247	-0.00561003	-0.00159653	-0.00603162	-0.00845092	-0.00987375	-0.00840139	-0.00736549	-0.00623131	-0.00471541	-0.00379177	1.13086
0.181524	-0.207712	-0.0611609	0.00219903	-0.00242361	-0.00397246	-0.00711622	-0.00965346	-0.00844636	-0.00774422	-0.00653299	-0.0048758	-0.00389163	-0.00477944	-0.000757081	-0.00617996	-0.00844257	-0.00992476	-0.00840344	-0.00735428	-0.00621384	-0.00470117	-0.00378482	1.6574
-0.0730876	-0.128879	0.038237	2.08928e-05	-0.00330105	-0.00494487	-0.00779048	-0.00984837	-0.00870411	-0.00794887	-0.00669971	-0.00498082	-0.00397738	-0.0036959	0.000539408	-0.00692857	-0.00843874	-0.00995426	-0.00846571	-0.00737443	-0.00623221	-0.00472444	-0.00379894	-0.280903
-0.0306545	-0.0980442	-0.10619	-6.5456e-05	-0.00130798	-0.00468654	-0.00781241	-0.00975144	-0.00866097	-0.00793716	-0.00667161	-0.00495679	-0.00395128	-0.00481329	-1.27265e-05	-0.00581821	-0.0084101	-0.0097233	-0.00832972	-0.00732469	-0.00619007	-0.0046968	-0.00377799	0.419039
-0.0402276	-0.0433042	0.013435	-0.00330078	-0.00462242	-0.00519459	-0.00804444	-0.00984806	-0.00856991	-0.00784909	-0.00662605	-0.00494391	-0.00394856	-0.00357837	-0.00115578	-0.00633331	-0.0085771	-0.00989528	-0.00840323	-0.00736617	-0.00621004	-0.00470647	-0.00378457	-0.134519
-0.0531888	0.049914	0.0690433	-0.000830116	-0.00265641	-0.00464747	-0.00772639	-0.00994772	-0.00868986	-0.00792813	-0.00667315	-0.00495247	-0.00395482	-0.00309926	0.000179849	-0.00625565	-0.00818389	-0.00986611	-0.00835431	-0.00732529	-0.00619824	-0.00470157	-0.00378227	1.42208
0.0688914	-0.0560041	0.114322	0.00144132	-0.00313438	-0.00494651	-0.00783969	-0.00978201	-0.00867182	-0.00790525	-0.00667233	-0.00495992	-0.00396158	-0.00691855	-0.00321788	-0.00707515	-0.00897306	-0.0100545	-0.0085257	-0.00744487	-0.00627061	-0.00474273	-0.00381326	0.877324
-0.106745	-0.0490053	0.00891616	-0.00261344	-0.00259475	-0.00479409	-0.0081054	-0.0101907	-0.00876797	-0.00800295	-0.00672705	-0.00501143	-0.00399513	-0.00524097	0.000484499	-0.00639552	-0.00850144	-0.00994192	-0.00833731	-0.00734812	-0.00622521	-0.00470882	-0.00378753	1.52983
-0.0463121	0.0529386	0.0245899	-0.0016655	-0.00351971	-0.00497743	-0.00759903	-0.0101139	-0.00873998	-0.00791473	-0.00664642	-0.00494536	-0.00394732	-0.0055105	-0.00271894	-0.00666321	-0.00871384	-0.0099766	-0.00840254	-0.00737394	-0.00622613	-0.00470532	-0.00378302	0.257087
-0.015472	-0.0392516	0.0160294	-0.00192205	-0.00233715	-0.00531789	-0.00812724	-0.0101354	-0.00877	-0.00793771	-0.00667718	-0.00496649	-0.00396905	-0.00649381	-0.000938909	-0.00730987	-0.00906554	-0.0100063	-0.00843018	-0.00739674	-0.00623863	-0.00471723	-0.00379417	0.248785
-0.0243813	0.0972879	0.00629626	0.00385362	-0.000118823	-0.00382931	-0.00736762	-0.00944725	-0.00843806	-0.00775075	-0.00653784	-0.00488698	-0.00390795	-0.00479211	0.00014962	-0.00614777	-0.00834357	-0.00965096	-0.00824691	-0.00726155	-0.00615643	-0.00467047	-0.00376166	0.980486
-0.0657791	0.0742312	0.0723073	-0.00194448	-0.00256367	-0.0043705	-0.0076253	-0.00985791	-0.00867906	-0.00791506	-0.00668192	-0.00496783	-0.0039616	-0.00592637	-0.00187636	-0.00650111	-0.0084131	-0.00998181	-0.00838379	-0.00734316	-0.00621775	-0.00470529	-0.00378218	0.0969517
-0.0761609	0.164656	-0.0782689	-0.000291567	-0.00373507	-0.00563879	-0.00806697	-0.00996187	-0.00874027	-0.00795755	-0.00671455	-0.00497349	-0.00397347	-0.00283836	0.00105457	-0.00623342	-0.00855444	-0.0100416	-0.00849755	-0.00745093	-0.00625155	-0.00472752	-0.00380393	-0.379147
-0.0485761	-0.0752452	0.0648651	-0.0027665	-0.00472042	-0.00461983	-0.00794452	-0.00992887	-0.00876622	-0.00795588	-0.0066743	-0.00496224	-0.00396613	-0.00755138	-0.00345843	-0.00744329	-0.0090762	-0.0100085	-0.0083832	-0.00736808	-0.00620679	-0.00468858	-0.00377278	0.436634
-0.0774838	-0.000625038	0.134379	0.00119658	-0.00296321	-0.00534402	-0.00788339	-0.00989132	-0.00860238	-0.00784234	-0.00659947	-0.00491769	-0.00391833	-0.00276787	-0.00062953	-0.00581401	-0.0084765	-0.00979708	-0.00835918	-0.00729561	-0.00614876	-0.00467115	-0.00375815	0.54228
-0.00594224	0.0477694	-0.0439938	0.00121966	-0.00316645	-0.00505749	-0.00768658	-0.00973132	-0.00853152	-0.0078173	-0.00659105	-0.00491531	-0.00391951	-0.0029239	0.000129081	-0.00634571	-0.00844161	-0.00987508	-0.00834128	-0.00730385	-0.00617481	-0.00468662	-0.00376791	0.744547
0.25035	0.298984	0.142443	-0.0038492	-0.00427131	-0.00487314	-0.0077654	-0.0100297	-0.0087357	-0.00796427	-0.00670528	-0.00498213	-0.0039719	-0.00404576	-0.0013068	-0.0064331	-0.00822228	-0.00973853	-0.00825456	-0.00728396	-0.00617251	-0.00466866	-0.00375471	-0.239949
-0.0712532	0.0463693	0.0242708	0.00129179	-0.00323911	-0.0050625	-0.00791303	-0.0102997	-0.0088526	-0.00803254	-0.00675271	-0.00502325	-0.00401301	-0.00289987	0.00141278	-0.00627898	-0.00848075	-0.0099035	-0.0083785	-0.00733667	-0.00619558	-0.00469495	-0.00377572	2.07964
-0.0452582	0.0207573	0.0674416	-0.00146824	-0.00385257	-0.00541838	-0.00773383	-0.00999884	-0.00872903	-0.00794417	-0.00666143	-0.0049682	-0.0039718	-0.00321194	-0.000118092	-0.00665996	-0.00858677	-0.00968743	-0.00825682	-0.00725567	-0.00613053	-0.00464513	-0.00373866	1.7599
-0.0588991	-0.00664829	0.0982675	-0.000401655	-0.00167281	-0.00468476	-0.00800997	-0.0100534	-0.00878772	-0.00796642	-0.00671793	-0.00497186	-0.00396915	-0.0025301	-0.000781744	-0.00669148	-0.00874725	-0.010033	-0.00849733	-0.00742595	-0.00625905	-0.00473421	-0.00380705	0.14878
-0.00636955	0.0347631	-0.070708	-0.00164203	-0.00336072	-0.00523305	-0.00785306	-0.00985141	-0.00860486	-0.00783206	-0.00661736	-0.00489011	-0.00390697	-0.00346802	-0.000788192	-0.00659978	-0.00850837	-0.00979571	-0.00830353	-0.00727406	-0.00615867	-0.00467284	-0.00375826	0.931975
-0.0425371	0.103037	0.0216366	-0.00652045	-0.00529329	-0.00539946	-0.00774872	-0.00997867	-0.00871556	-0.00794825	-0.00670673	-0.00496367	-0.00396007	-0.00582838	-0.000997317	-0.00594691	-0.00818503	-0.00966923	-0.0083054	-0.00730324	-0.0061768	-0.00469115	-0.00377608	-0.0157585
-0.125607	-0.0422578	0.0550479	0.00113285	-0.00203093	-0.00478946	-0.00775143	-0.00992062	-0.0086751	-0.00792601	-0.00666405	-0.00496436	-0.00396561	-0.000300105	0.00122351	-0.00655331	-0.00859025	-0.00992857	-0.00836675	-0.00735217	-0.00621531	-0.00471062	-0.00379039	-0.242968
0.0166847	0.168856	-0.0582004	-0.000320108	-0.00343505	-0.00552756	-0.00818107	-0.0101238	-0.0087455	-0.00797106	-0.00669838	-0.0049683	-0.00396641	-0.0011294	-0.000260452	-0.00647927	-0.00854126	-0.00994877	-0.00845023	-0.00739566	-0.00621838	-0.00471715	-0.00379781	0.767136
0.000407028	-0.0520631	-0.0994218	0.000157386	-0.00185228	-0.00570006	-0.00794261	-0.00983166	-0.00870932	-0.00790645	-0.00661494	-0.00493768	-0.00394634	-0.00158271	0.000816761	-0.0062812	-0.00842436	-0.00990421	-0.00841833	-0.00739028	-0.00623272	-0.00471397	-0.00379289	0.66555
-0.0547955	-0.0542225	0.097538	1.32013e-06	-0.00253879	-0.00357471	-0.00720182	-0.00959654	-0.00848459	-0.00776269	-0.00653732	-0.00487036	-0.00388542	-0.00338385	-0.000860077	-0.00693672	-0.00882054	-0.00993243	-0.0084464	-0.00739732	-0.00624704	-0.00473206	-0.00380392	-0.205254
-0.119077	0.0732086	-0.134351	-0.00406991	-0.00374187	-0.0051565	-0.00755079	-0.00975359	-0.00853473	-0.00780746	-0.00660191	-0.00491447	-0.00392206	-0.00343335	-0.00067472	-0.00648995	-0.00841659	-0.0098913	-0.00830517	-0.0072453	-0.0061282	-0.0046563	-0.00374462	-0.459196
-0.0996594	0.0132782	-0.0221229	0.00215051	-0.00139331	-0.00402871	-0.00766311	-0.00963272	-0.00862247	-0.00785151	-0.0066084	-0.00489553	-0.0039078	-0.0022865	-0.000248715	-0.00598284	-0.00861524	-0.00990078	-0.00837324	-0.00732652	-0.006201	-0.00470762	-0.00378647	0.891074
-0.0562761	0.0348295	0.0129158	-0.0044151	-0.00561397	-0.00501603	-0.00776394	-0.0100913	-0.00876518	-0.00794482	-0.00666503	-0.00494973	-0.00394735	-0.00240393	3.71024e-05	-0.00605363	-0.00849313	-0.0100745	-0.00845055	-0.00739477	-0.00623723	-0.00472669	-0.00380489	0.512403
-0.0335183	-0.0666442	-0.217319	0.00139566	-0.00177701	-0.00414743	-0.00744405	-0.00964329	-0.0084615	-0.00773447	-0.00654849	-0.00490567	-0.00391848	-0.00317994	-0.000448593	-0.00598843	-0.00844997	-0.00994001	-0.00830231	-0.00729183	-0.0061665	-0.00468882	-0.00377384	-0.20202
-0.0252808	0.00701742	0.0462967	0.000439853	-0.00271952	-0.00502799	-0.00761587	-0.00994623	-0.00868195	-0.00793818	-0.00670388	-0.00497021	-0.00396376	-0.00191963	0.00116581	-0.00596019	-0.00825423	-0.00970913	-0.0083376	-0.00730109	-0.00617209	-0.00467204	-0.00375516	0.0366724
0.0100527	0.132882	-0.0540485	-0.00207965	-0.00537453	-0.00518255	-0.00782748	-0.00986004	-0.00859514	-0.00789085	-0.00664574	-0.00493823	-0.00394614	-0.00422323	-0.00124124	-0.00690195	-0.00879197	-0.00988726	-0.00838262	-0.00734276	-0.0062101	-0.00470338	-0.00378426	0.905691
-0.0190165	0.131892	-0.111482	0.00321902	-0.000957243	-0.00499244	-0.00753237	-0.00974648	-0.00858077	-0.00781914	-0.00657869	-0.00490697	-0.00391963	-0.00220891	0.000985716	-0.00623485	-0.00847373	-0.00986727	-0.00836286	-0.00735395	-0.00620174	-0.00471009	-0.00378968	0.335027
-0.111839	0.0858267	-0.00147852	0.00203763	-0.000753615	-0.00423641	-0.00759768	-0.00979628	-0.0084737	-0.00771583	-0.00654139	-0.00486931	-0.00388965	-0.00690831	-0.00167171	-0.00733673	-0.00880411	-0.00991307	-0.00839353	-0.00732132	-0.00618223	-0.00469119	-0.00377189	1.50813
-0.0473531	-0.036874	0.00251357	-0.00380297	-0.00479319	-0.0056837	-0.0078832	-0.0099783	-0.00866415	-0.00787623	-0.00663722	-0.00493735	-0.00393533	-0.00560589	-0.00100485	-0.0072254	-0.00884993	-0.0100975	-0.00848017	-0.00738988	-0.00623088	-0.00471894	-0.00379441	-0.309179
-0.0356936	-0.00262544	0.0658535	-0.00190456	-0.00271026	-0.00443668	-0.00785135	-0.00988725	-0.0085863	-0.00779407	-0.00654318	-0.00488032	-0.00389829	-0.00350967	0.000422061	-0.00649946	-0.00858827	-0.00991415	-0.00836849	-0.00734218	-0.00622778	-0.00471212	-0.00379066	-0.367904
0.186427	0.0178724	-0.0558781	-0.00176846	-0.0026726	-0.00459859	-0.00750473	-0.00962292	-0.00849579	-0.00778748	-0.00658687	-0.00488049	-0.00389212	-0.00377746	-0.000529041	-0.00646477	-0.00864538	-0.00991494	-0.00838494	-0.00733561	-0.00621819	-0.00469451	-0.00377724	0.54386
0.00921814	0.176991	-0.253857	-0.00183848	-0.00266053	-0.00468402	-0.00799082	-0.0098082	-0.00866468	-0.00788106	-0.00667395	-0.00495238	-0.00395503	-0.00336979	0.000801999	-0.00640296	-0.00854208	-0.0100848	-0.00849078	-0.00742152	-0.00626354	-0.0047463	-0.00381636	0.181185
-0.0464745	0.108389	-0.0887602	-0.00148899	-0.0022855	-0.004899	-0.00784347	-0.00980325	-0.00862817	-0.00785748	-0.00661948	-0.0049226	-0.00392863	-0.00457631	-0.000882672	-0.00652967	-0.00861846	-0.00999639	-0.00839057	-0.00733347	-0.00620054	-0.00468814	-0.00377269	1.04634
-0.0482654	0.22485	0.107917	-0.00516763	-0.00452201	-0.00464375	-0.00761307	-0.00982947	-0.00864692	-0.00782177	-0.00658301	-0.00490073	-0.00391229	-0.00616889	-0.00119436	-0.00669718	-0.00858697	-0.00995437	-0.00835938	-0.00733034	-0.00618334	-0.00469452	-0.00377507	0.493388
-0.0317185	0.0802421	0.0574447	0.000899216	-0.000443899	-0.00463472	-0.00774304	-0.0100861	-0.00877926	-0.00799451	-0.0067473	-0.00499632	-0.00399009	-0.00280177	-7.93008e-05	-0.00629443	-0.00865917	-0.00978021	-0.00831312	-0.00728499	-0.00616286	-0.00467423	-0.00376456	0.654827
-0.0962945	0.0116985	-0.0263971	-0.00240882	-0.00340051	-0.00488249	-0.00769285	-0.00977276	-0.00868333	-0.00792191	-0.00670706	-0.00496916	-0.00396399	-0.00405698	-0.000351543	-0.00621571	-0.00847569	-0.0100076	-0.00840582	-0.00737008	-0.00622827	-0.00470678	-0.00378461	0.0690627
0.27086	0.166706	0.111838	0.000390525	-0.00318742	-0.00479223	-0.00768613	-0.00980729	-0.0086328	-0.00787084	-0.00663393	-0.00492566	-0.00392982	-0.00543686	-0.000556813	-0.00648993	-0.00873223	-0.00987696	-0.00837705	-0.00732003	-0.00618063	-0.00469058	-0.00377443	0.325801
-0.107369	0.0359092	-0.0111383	-0.0024017	-0.00381701	-0.00528407	-0.00768053	-0.00967757	-0.00855502	-0.00780113	-0.00660721	-0.00491262	-0.00392009	-0.00547166	-0.0014335	-0.00673304	-0.00855893	-0.00993416	-0.00845533	-0.0073967	-0.00624883	-0.00472194	-0.0037996	0.585328
0.0271241	0.0820199	0.096035	0.00204603	-0.000206829	-0.00393002	-0.00707491	-0.00942138	-0.00850063	-0.00775331	-0.00652836	-0.00487053	-0.0038915	-0.00268555	0.000421787	-0.00587222	-0.00784853	-0.00959838	-0.00827587	-0.00728346	-0.00614137	-0.00465194	-0.00374396	0.574098
-0.10685	0.122252	0.0267577	-0.00290883	-0.00349317	-0.00472335	-0.0074217	-0.00959474	-0.00850911	-0.00782327	-0.00664268	-0.00493286	-0.00394458	-0.00661244	-0.00283503	-0.00697064	-0.00855165	-0.00986274	-0.00831504	-0.00732645	-0.00620299	-0.00469913	-0.00378372	-0.310466
-0.074027	0.1801	0.0906115	0.00213762	-0.00035476	-0.00376821	-0.00724899	-0.00965949	-0.00846629	-0.00775657	-0.00657598	-0.00488828	-0.00390443	-0.00368193	-0.00120576	-0.00735488	-0.00869031	-0.00990614	-0.0084091	-0.00733234	-0.00619487	-0.00469852	-0.0037798	0.258906
-0.0174194	-0.0739793	-0.11339	-0.00377649	-0.00488463	-0.00481608	-0.00789084	-0.0097408	-0.00845482	-0.00768837	-0.0064974	-0.00488005	-0.00389794	-0.00381388	-0.000890858	-0.00681404	-0.00877057	-0.00995135	-0.00839317	-0.00734729	-0.00621438	-0.00470894	-0.00378944	-0.136517
0.0536276	0.113009	-0.273085	-0.00142729	-0.00207285	-0.00396684	-0.00739529	-0.00967971	-0.00857852	-0.00780267	-0.00660246	-0.00491314	-0.00392274	-0.00450407	-0.00112964	-0.00623494	-0.0082468	-0.00977006	-0.00829542	-0.00724879	-0.00614983	-0.00465332	-0.00374495	0.19344
-0.0457876	0.0514926	0.0145619	-0.00124033	-0.00254837	-0.00486565	-0.00735363	-0.00961058	-0.00836223	-0.00767029	-0.00651511	-0.00484885	-0.00387391	-0.00112636	0.000687899	-0.00586058	-0.00828547	-0.00984823	-0.00833381	-0.00730293	-0.00615704	-0.00467712	-0.00376342	0.426278
-0.0743156	0.128525	-0.0443802	-0.00169475	-0.00359242	-0.00444312	-0.0076812	-0.00987841	-0.00863966	-0.00789259	-0.00663032	-0.00493032	-0.00393926	-0.0026894	0.000230853	-0.00585768	-0.00832018	-0.00979771	-0.00827858	-0.00727311	-0.00615864	-0.00467202	-0.00376167	0.694991
-0.0731721	0.0408201	0.0126648	-0.00513547	-0.00549162	-0.00514773	-0.00757212	-0.00989382	-0.00865267	-0.00791779	-0.00667016	-0.00494668	-0.00395174	-0.00502775	-0.0013815	-0.00676304	-0.00873754	-0.0100364	-0.00845315	-0.00738698	-0.00624823	-0.00473631	-0.00380514	-0.591607
0.163404	0.107985	-0.0763823	6.41062e-05	-0.00161935	-0.0045416	-0.00734805	-0.00982675	-0.00861483	-0.00786046	-0.00661911	-0.00492366	-0.00392801	-0.00424643	0.000544601	-0.00593747	-0.00840248	-0.00987123	-0.00838347	-0.00730448	-0.00617774	-0.00468396	-0.00376761	-0.10729
-0.102117	-0.00659899	0.12934	-0.00279057	-0.00310811	-0.00493614	-0.0078303	-0.00998485	-0.00865142	-0.00791558	-0.0066922	-0.00496917	-0.00396418	-0.00480778	-0.00141692	-0.00668114	-0.00835237	-0.00991841	-0.00838094	-0.00731515	-0.00619348	-0.00469751	-0.00378157	0.0997884
-0.00588455	-0.045526	-0.0430107	-0.00347238	-0.00453933	-0.00505877	-0.00784123	-0.00996667	-0.00866859	-0.0079052	-0.00666277	-0.00495987	-0.00395611	-0.00390591	-0.000558551	-0.00625464	-0.00841143	-0.00985598	-0.00835632	-0.00731842	-0.00617944	-0.00468203	-0.00376979	0.892487
0.113996	0.067612	-0.199778	-0.00428962	-0.00532767	-0.00496535	-0.00759459	-0.00988309	-0.0085231	-0.00779926	-0.00660456	-0.00492637	-0.00393177	-0.00373437	-0.000848312	-0.00669757	-0.00833523	-0.00976854	-0.00821879	-0.00721184	-0.00612447	-0.00464509	-0.00373533	0.936786

## Sheet: UNIBA_fMRI
PC1	PC2	PC3	kbp100_V80_PRS1	kbp100_V80_PRS2	kbp100_V80_PRS3	kbp100_V80_PRS4	kbp100_V80_PRS5	kbp100_V80_PRS6	kbp100_V80_PRS7	kbp100_V80_PRS8	kbp100_V80_PRS9	kbp100_V80_PRS10	kbp100_V80_compl.PGC3.LIBD_PRS1	kbp100_V80_compl.PGC3.LIBD_PRS2	kbp100_V80_compl.PGC3.LIBD_PRS3	kbp100_V80_compl.PGC3.LIBD_PRS4	kbp100_V80_compl.PGC3.LIBD_PRS5	kbp100_V80_compl.PGC3.LIBD_PRS6	kbp100_V80_compl.PGC3.LIBD_PRS7	kbp100_V80_compl.PGC3.LIBD_PRS8	kbp100_V80_compl.PGC3.LIBD_PRS9	kbp100_V80_compl.PGC3.LIBD_PRS10	BOLD
0.0249136	-0.0461752	-0.0289406	0.419102	-0.133228	-0.602054	-0.534345	-0.204968	0.554973	0.415391	0.680875	0.585737	0.613786	3.08617	2.75846	2.07714	2.18309	0.627718	-0.244268	0.0772818	-0.145555	-0.0221733	-0.0297323	1.11756
0.0255564	-0.0458782	-0.00327321	-0.635749	0.445972	0.913378	0.456613	0.384884	-0.933698	-1.19892	-1.11819	-1.02987	-1.02302	-0.163946	0.00204097	0.827366	1.0617	0.853258	0.606539	0.673669	0.597936	0.562665	0.489211	1.23768
0.0272339	-0.0428987	0.0449813	-1.07618	-0.630264	-1.66292	-1.12646	-0.309741	-0.507337	0.00898075	0.257335	0.561194	0.553924	-0.0408833	-0.193192	-0.0690032	-0.309119	0.297493	-0.17111	-0.226555	-0.341496	-0.70367	-0.536446	-0.161738
0.0258196	-0.0419581	-0.00656538	-0.195498	-0.345442	0.296348	-0.0156476	1.03206	1.37324	1.20723	1.32929	0.730543	0.884031	-0.436719	0.765091	0.451838	0.611901	0.804848	-0.259919	-0.210358	-0.592207	-0.494472	-0.620503	0.600881
0.024732	-0.0437272	0.00599897	-1.52222	-1.63455	-1.24599	-0.637921	-1.60788	-1.57575	-1.44372	-1.69856	-1.48426	-1.40492	-0.819345	0.471996	1.00024	0.851125	0.940061	1.12201	0.670945	1.04355	0.939711	0.914398	0.0477167
0.0232354	-0.0399425	-0.0280916	0.055231	0.182578	0.885954	-0.632267	-1.39701	-1.89079	-1.75023	-1.50689	-1.61014	-1.64132	-0.434479	-0.404941	0.760613	-0.206396	-0.8793	-0.475044	-0.352043	-0.302772	-0.297935	-0.493971	0.60761
-0.0217725	0.00725987	0.0389211	-0.657104	-0.0917983	-0.978534	-0.926173	0.595391	-0.0181314	0.326944	0.44203	0.553974	0.640723	0.637669	0.113223	0.293563	-0.495385	-0.600853	-0.750083	-0.729616	-0.771509	-1.07792	-1.08512	-0.78007
0.0242348	-0.0393889	-0.0112835	-0.0782162	0.068364	-0.336675	-0.107432	0.360266	0.483028	0.467869	0.895743	0.925027	0.924414	-1.23452	-2.07611	-1.05113	-1.39705	-1.22902	-0.789558	-0.687257	-0.201778	0.0253196	0.0679853	1.42791
0.0248649	-0.0490608	8.44451e-05	0.081216	0.519669	-0.831818	-0.906157	-1.04722	-1.00716	-1.31968	-1.23167	-1.22913	-1.22213	0.253227	-0.0453832	0.294245	-0.75828	-1.33036	-0.763442	-0.61372	-0.286609	-0.267518	-0.194915	0.245452
0.0294383	-0.0386338	-0.0173506	1.00313	-0.598281	0.00961548	0.0118547	0.355797	0.31614	0.656677	0.325317	-0.311669	-0.261393	1.46713	1.29218	1.33759	1.41735	0.652817	-0.230353	0.596762	0.530548	0.657753	0.595657	-0.87254
0.0250158	-0.0505947	-0.032451	0.350441	1.15778	0.00668649	0.245382	-0.281479	-0.564185	-0.192108	0.403249	0.479989	0.496854	0.666647	0.511608	1.14127	0.678856	0.36125	0.90514	1.34515	0.961225	1.16385	1.08005	-0.476172
0.0249695	-0.0362481	0.00270922	0.133025	-0.0479773	0.304599	0.408466	-0.382936	-0.589587	-0.547625	-0.000306175	0.0997581	-0.0185125	0.254277	1.31007	-0.987186	-1.13631	-0.816865	-1.45115	-1.42948	-1.34968	-1.32624	-1.2696	1.4165
0.0267879	-0.0383007	0.0421656	-0.0123625	0.267701	-1.00027	-1.67683	-1.33871	-0.388024	-0.235222	0.175269	0.162095	-0.100785	0.912956	0.708909	-0.386961	-0.0837983	-0.589449	0.309256	0.615722	0.436557	0.170212	0.30756	-1.32228
0.0246709	-0.0375648	0.0832676	1.66666	1.04523	0.364329	0.512559	0.114598	0.2617	0.57592	0.79306	1.13968	1.18545	1.14657	1.28645	1.01224	0.050849	0.5512	-0.0361501	0.330668	0.0538074	0.181096	0.465578	-0.0276309
-0.0203977	-0.00948896	-0.0168275	-1.71818	-1.90414	-0.413135	-1.1977	-0.931917	-1.13427	-1.05415	-0.858385	-0.560851	-0.613684	-0.838693	0.230728	0.303176	0.506378	-0.842713	-0.698666	-0.728816	-0.795941	-0.752763	-0.833768	-1.28048
0.026309	-0.030237	0.0103111	0.668857	0.969116	-0.43038	0.228513	-0.893214	-0.344484	-0.516551	-0.635097	-0.289445	-0.0630654	0.332866	0.738152	0.0233615	-0.250853	0.442804	0.333246	0.459388	0.785662	0.912503	0.733181	-0.593009
0.0223525	-0.0380448	-0.0112959	0.453483	-0.000241459	-0.0717471	0.837677	0.296369	0.413078	0.27908	0.278453	0.548832	0.452161	-1.56159	-1.24291	-0.287639	-0.748823	-0.185945	-0.129214	-0.836631	-1.20152	-1.10111	-1.13206	0.866106
-0.0223199	0.0146252	-0.0154778	-0.870464	-0.354067	-1.1795	-0.91488	-1.05186	-1.717	-1.62246	-2.05328	-2.02877	-2.14326	-0.052845	-0.829809	-0.74392	-0.905881	-1.48876	-1.40718	-1.08716	-0.953703	-1.19692	-1.22279	0.936387
-0.0221635	-0.00188712	0.00105381	-1.1802	-2.39428	-3.00687	-2.61984	-3.00742	-2.60929	-2.07514	-2.17505	-1.75249	-1.81386	-0.701724	-0.749806	-0.794231	-1.11798	-0.929399	-0.143244	0.509572	0.662296	0.982739	0.914185	-1.56738
0.0268145	-0.038594	-0.0316015	-1.04802	-1.59932	-0.481364	-0.34321	-0.778406	-1.10841	-1.02774	-0.868986	-0.888719	-0.942368	-0.291594	0.836802	-1.16168	-1.02637	-0.902597	-1.16847	-1.36098	-1.62459	-1.33309	-1.3256	-0.935851
-0.0229512	-0.00309178	-0.0164226	0.803992	2.31979	2.83048	2.95609	1.94134	2.79654	2.07142	2.21996	1.78053	1.71447	-0.583999	0.0172696	0.841086	0.572973	0.179443	0.402933	1.00235	1.3585	1.18105	1.19882	0.37802
0.0263812	-0.0507824	-0.0215295	-1.09065	-1.2061	-1.43176	-1.78815	-0.271338	-0.388701	-0.332036	0.0212647	-0.00716216	0.00973702	-0.0818209	-0.607262	-0.524986	-0.153859	0.390173	-0.419446	-0.793183	-0.395483	-0.360164	-0.524594	-0.667584
0.0260351	-0.0451328	0.0438877	-1.05131	-0.6058	-0.268956	-0.0752118	0.118892	-0.202995	0.0826325	0.526907	0.529525	0.540756	-0.422114	0.0970965	0.0743962	-0.838756	-0.514564	-0.164005	0.217744	0.254382	0.354006	0.548229	-0.493379
0.0238463	-0.0542845	0.0180368	2.16605	1.04912	1.08249	1.60065	1.36165	1.09317	1.46317	1.59338	1.08783	1.17433	-0.364324	0.0247748	-0.384025	0.0775717	1.10372	1.29416	1.1758	1.16963	1.3625	1.44731	1.09339
0.0237787	-0.0368477	-0.00888871	1.49798	0.902037	1.41273	1.26183	0.641545	1.04808	0.969468	0.719144	0.717926	0.787102	1.75577	1.15135	0.216841	-0.0870103	-0.196197	0.428149	0.157176	0.329108	0.514909	0.562772	-0.559848
0.0238781	-0.039415	-0.0215607	1.44218	0.051423	-0.316632	0.142612	-0.187974	-0.0830806	0.365504	0.663754	0.637595	0.703429	1.47714	-0.353604	-0.0382275	-1.26551	-0.840438	-0.209046	-0.182632	-0.335009	-0.139371	-0.242218	1.30252
-0.0204673	0.00222985	-0.0125421	-0.171934	0.162985	0.568937	0.288743	0.66972	0.995307	0.889237	1.04905	0.841446	1.03031	-0.0942366	-0.2209	-0.136205	0.0891862	-0.148381	1.41037	0.958246	1.03897	1.21952	1.01552	-0.434587
0.0251635	-0.0511596	-0.00503879	0.0822684	-0.287326	-0.389399	-0.151683	0.607953	0.621019	0.385203	0.145419	-0.0903248	-0.124133	0.143957	0.310641	0.0311157	0.0601586	1.21339	0.796469	1.08034	0.891938	0.909097	0.951739	-1.55643
0.0252454	-0.0484265	-0.0201268	-1.37089	-1.00774	-1.18681	-2.016	-0.878813	-2.01962	-2.12144	-2.00395	-1.9737	-1.88671	-0.297906	0.159922	0.311021	0.521623	0.659675	0.861286	1.24809	1.18825	1.37331	1.34439	0.309416
0.025731	-0.063007	-0.0473428	1.03771	1.60441	1.26574	0.590166	0.064113	-0.266526	-0.824668	-1.01895	-0.824407	-0.807426	-0.577267	-0.97164	0.379479	-0.925042	-2.00379	-1.54336	-1.23435	-1.02766	-0.90902	-0.920924	-0.819881
0.0239276	-0.046184	-0.0194721	0.238399	0.436964	-0.170417	0.605156	1.13062	0.604679	0.554266	0.820778	0.832624	0.681867	1.2032	1.27531	-0.183753	0.342231	0.795328	1.21915	1.10032	0.579568	0.731519	0.738608	0.211622
-0.0215305	-0.00970595	-0.032853	0.442044	0.593061	0.0728764	-1.34382	-1.02119	-1.47285	-1.53493	-1.04129	-1.12549	-1.11516	0.74899	0.557385	-0.220936	-1.03999	-0.645115	0.133992	0.574334	0.480644	0.222737	0.106344	1.59192
0.0245789	-0.0507824	-0.0498325	0.467198	0.997719	0.108861	0.224132	-0.0338035	-0.200747	0.175426	0.0829565	0.503068	0.546153	1.21341	1.06686	-0.0684571	0.317585	0.638261	0.126716	0.324376	0.763781	0.958377	0.88504	-0.597191
0.0248536	-0.0573431	-0.0402448	-0.820043	-0.690788	0.694769	0.716923	-0.214804	-0.455684	-0.450101	-0.562023	-0.195875	-0.137418	0.444636	0.610561	0.697556	0.252412	0.891838	0.607528	0.161053	-0.20604	-0.240201	-0.186067	-0.631818
-0.0228309	-0.0185056	0.0262001	-0.739034	-0.416353	-0.334722	-0.777886	-0.929721	-1.62853	-1.67015	-1.62003	-1.06467	-0.982026	-0.772562	-0.992061	0.202608	-0.473037	0.20051	0.146378	0.0602462	-0.0547872	-0.276496	-0.248199	0.293328
-0.0202697	0.00555531	-0.0301078	1.03372	1.06849	-0.251573	0.346777	1.24062	1.81857	1.31538	1.61978	1.42834	1.34921	1.77575	2.19592	1.07418	1.79957	1.05772	0.848434	0.422753	0.0373505	0.191527	0.184094	0.500197
0.0240275	-0.0475998	-0.030643	0.845486	0.878168	0.770665	0.142018	-0.537069	-0.767944	-0.600915	-1.41772	-1.17497	-1.07239	-0.247161	-0.655689	-0.642126	-0.852077	-1.26351	-0.88483	-0.343777	-0.687614	-0.788854	-0.934377	-0.0368759
-0.0213887	-0.00318541	-0.00727783	0.369934	-0.214352	-0.906232	0.380505	0.531166	0.543449	0.426794	0.452853	0.468718	0.418992	-0.33952	-0.514103	-0.710614	-1.99082	-1.65225	-0.99525	-0.249607	-0.107553	0.249916	0.0773755	-0.136391
-0.020767	-0.00899073	0.00112761	1.76934	0.960401	1.67467	0.914713	-0.413918	-0.250992	-0.50561	-0.222179	0.256703	0.264985	-0.733723	-0.816592	-0.586701	-0.645347	-0.472812	-0.910874	-0.58771	-0.878659	-1.06935	-1.08852	-0.14709
-0.0209594	-0.00337394	-0.0119027	-0.564708	-0.265622	0.839098	0.494199	2.60193	1.60628	1.74074	1.81505	1.75463	1.59621	0.00756498	0.412606	0.776471	-0.500622	-0.491512	-1.47389	-1.70273	-1.61698	-1.20322	-1.13278	1.03315
-0.02089	0.00400629	0.0549191	-1.27843	-1.12035	0.174951	-0.372604	0.333812	0.153152	0.380865	0.629027	0.0738773	0.1911	0.545302	-0.177238	0.226286	-0.89016	-1.15948	-1.31217	-1.57282	-2.13541	-1.97974	-1.9586	-0.306074
-0.0201135	0.00664272	0.0562409	-0.230919	-0.97269	-1.03558	-0.25306	-1.08967	-1.47367	-1.59597	-1.42993	-1.58566	-1.61453	0.943465	0.765566	0.135787	0.515136	-1.02311	0.582639	0.791529	0.422885	0.210693	0.189426	-0.599562
-0.0210567	0.0116879	-0.0113301	-1.09949	-1.05528	0.165465	0.31504	0.802943	0.60324	0.834496	0.290601	0.640495	0.553925	0.0977448	0.879059	0.709677	-0.625764	-1.0975	-0.188499	-0.662363	-0.384546	-0.57153	-0.476151	-2.71778
-0.021025	-0.0090057	0.0124039	0.942941	0.168442	-0.933576	-0.605829	-0.550729	-0.362132	-0.620532	-0.39022	0.0599073	0.0823489	0.579132	1.01408	0.0708033	-0.991907	-1.25905	-1.45667	-2.05089	-1.55512	-1.49798	-1.42068	-0.747983
-0.0201893	-0.00330647	-0.0318337	2.23496	1.86361	0.834006	0.0291884	-0.936015	-1.22671	-1.55939	-1.16659	-1.17261	-1.18145	0.986767	-0.181843	-0.444862	-1.64748	-0.440238	-0.802912	-1.3406	-1.62539	-1.56483	-1.54871	-0.287579
-0.0232348	0.00754725	0.0159636	-0.0858447	0.0953869	-0.154958	-0.228378	-0.116024	-0.121951	-0.667404	-0.641369	-0.748943	-0.778354	-1.57309	-1.37187	-1.845	-2.3031	-1.58496	-1.82605	-1.7018	-1.45119	-1.07321	-1.13879	0.69019
-0.0209703	-0.00113062	0.00831848	0.112024	0.64935	-0.51057	-0.327217	-0.332841	-0.36579	-0.785667	-0.219283	0.0387575	0.0921306	0.46958	0.189733	0.657104	0.574334	0.520531	0.597143	-0.096334	-0.0994969	0.110831	0.114377	1.57911
0.0228656	-0.0465142	0.0191052	-0.432916	-0.114075	-0.140213	-0.596966	0.0231351	0.0944888	0.203547	0.188747	0.0448297	0.0762294	-0.8789	-0.731309	-0.281017	-0.437148	-0.188057	0.0911058	0.16847	0.459394	0.327561	0.32406	1.1361
0.026225	-0.0486193	-0.00665171	0.17191	-0.932475	-1.01131	-0.268143	-0.981047	-1.50053	-1.4233	-1.7955	-1.56378	-1.46009	0.414943	0.0887814	1.10112	-0.315363	-0.823788	0.456664	0.291722	0.0231517	0.0626643	0.171511	1.18325
0.0247446	-0.0388091	-0.0227544	0.0351087	-0.284148	0.815407	0.478182	1.49941	2.34873	2.51456	2.54811	2.64395	2.39477	-0.144713	-0.601802	-0.990979	-0.197302	-1.3713	-1.0806	-0.61494	-0.818756	-1.22258	-1.24579	0.0897466
0.0238463	-0.0542845	0.0180368	2.16605	1.04912	1.08249	1.60065	1.36165	1.09317	1.46317	1.59338	1.08783	1.17433	-0.364324	0.0247748	-0.384025	0.0775717	1.10372	1.29416	1.1758	1.16963	1.3625	1.44731	-0.103016
-0.021025	-0.0090057	0.0124039	0.942941	0.168442	-0.933576	-0.605829	-0.550729	-0.362132	-0.620532	-0.39022	0.0599073	0.0823489	0.579132	1.01408	0.0708033	-0.991907	-1.25905	-1.45667	-2.05089	-1.55512	-1.49798	-1.42068	0.613369
0.025731	-0.063007	-0.0473428	1.03771	1.60441	1.26574	0.590166	0.064113	-0.266526	-0.824668	-1.01895	-0.824407	-0.807426	-0.577267	-0.97164	0.379479	-0.925042	-2.00379	-1.54336	-1.23435	-1.02766	-0.90902	-0.920924	1.65133
-0.0210567	0.0116879	-0.0113301	-1.09949	-1.05528	0.165465	0.31504	0.802943	0.60324	0.834496	0.290601	0.640495	0.553925	0.0977448	0.879059	0.709677	-0.625764	-1.0975	-0.188499	-0.662363	-0.384546	-0.57153	-0.476151	-1.40157
0.0263812	-0.0507824	-0.0215295	-1.09065	-1.2061	-1.43176	-1.78815	-0.271338	-0.388701	-0.332036	0.0212647	-0.00716216	0.00973702	-0.0818209	-0.607262	-0.524986	-0.153859	0.390173	-0.419446	-0.793183	-0.395483	-0.360164	-0.524594	-1.16648
