# Supplementary material for: Dopamine signaling enriched striatal gene set predicts striatal dopamine synthesis and physiological activity in vivo
Source: Nat Commun. 2024 Apr 30;15:3342. doi: 10.1038/s41467-024-47456-5 (PMC11061310; doi:10.1038/s41467-024-47456-5)
Supplement: Supplementary file 8 — Supplementary Software [file 41467_2024_47456_MOESM8_ESM.zip]

Archive with 60 entries (53 files):
- Supplementary Data 5/
- Supplementary Data 5/1_SDA_LIBD_discovery/
- Supplementary Data 5/1_SDA_LIBD_discovery/1.sda_preprocessing.R
- Supplementary Data 5/1_SDA_LIBD_discovery/1a.sda_preprocessing_functions.R
- Supplementary Data 5/1_SDA_LIBD_discovery/2.sda_postprocessing.R
- Supplementary Data 5/1_SDA_LIBD_discovery/2a.sda_postProcess.R
- Supplementary Data 5/1_SDA_LIBD_discovery/2b.sda_postprocessing_functions.R
- Supplementary Data 5/1_SDA_LIBD_discovery/3.sda_metadata.R
- Supplementary Data 5/1_SDA_LIBD_discovery/3a.sda_metadata_functions.R
- Supplementary Data 5/1_SDA_LIBD_discovery/4.sda_covariates.R
- Supplementary Data 5/1_SDA_LIBD_discovery/5.sda_components_pruning.R
- Supplementary Data 5/1_SDA_LIBD_discovery/6.sda_genes_components.R
- Supplementary Data 5/1_SDA_LIBD_discovery/7.sda_tissue_score.R
- Supplementary Data 5/1_SDA_LIBD_discovery/8.Dx_PRS_association.R
- Supplementary Data 5/2_SDA_GTEx_replication/
- Supplementary Data 5/2_SDA_GTEx_replication/1.sda_preprocessing.R
- Supplementary Data 5/2_SDA_GTEx_replication/1a.sda_preprocessing_functions.R
- Supplementary Data 5/2_SDA_GTEx_replication/2.sda_postprocessing.R
- Supplementary Data 5/2_SDA_GTEx_replication/2a.sda_postProcess.R
- Supplementary Data 5/2_SDA_GTEx_replication/2b.sda_postprocessing_functions.R
- Supplementary Data 5/2_SDA_GTEx_replication/3.sda_metadata.R
- Supplementary Data 5/2_SDA_GTEx_replication/3a.sda_metadata_functions.R
- Supplementary Data 5/2_SDA_GTEx_replication/4.sda_covariates.R
- Supplementary Data 5/2_SDA_GTEx_replication/5.sda_components_pruning.R
- Supplementary Data 5/2_SDA_GTEx_replication/6.sda_genes_components.R
- Supplementary Data 5/2_SDA_GTEx_replication/7.sda_tissue_score.R
- Supplementary Data 5/3_Enrichment_analysis/
- Supplementary Data 5/3_Enrichment_analysis/1.Run_enrichment.R
- Supplementary Data 5/3_Enrichment_analysis/Cell_specificity_enrich.R
- Supplementary Data 5/3_Enrichment_analysis/empirical_enrichment.R
- Supplementary Data 5/3_Enrichment_analysis/Enrich.R
- Supplementary Data 5/3_Enrichment_analysis/EnrichGO_custom.R
- Supplementary Data 5/3_Enrichment_analysis/enrichPathway_custom.R
- Supplementary Data 5/3_Enrichment_analysis/Enrich_SDA.R
- Supplementary Data 5/3_Enrichment_analysis/GO_enrich.R
- Supplementary Data 5/3_Enrichment_analysis/H-MAGMA_enrich.R
- Supplementary Data 5/3_Enrichment_analysis/H.MAGMA_preprocess.R
- Supplementary Data 5/3_Enrichment_analysis/MAGMA_enrich.R
- Supplementary Data 5/3_Enrichment_analysis/MAGMA_preprocess.R
- Supplementary Data 5/3_Enrichment_analysis/myPermutation.R
- Supplementary Data 5/4_Gene_expression_association/
- Supplementary Data 5/4_Gene_expression_association/C18_assoc.R
- Supplementary Data 5/4_Gene_expression_association/C80_assoc.R
- Supplementary Data 5/5_Ancestry_score/
- Supplementary Data 5/5_Ancestry_score/MDS_ancestry_preprocess.R
- Supplementary Data 5/5_Ancestry_score/MDS_ancestry_score.R
- Supplementary Data 5/6_plots/
- Supplementary Data 5/6_plots/C80.heatmap_plot.R
- Supplementary Data 5/6_plots/C80_KCL_genetic.ancestries.R
- Supplementary Data 5/6_plots/cell.specificity_plot.R
- Supplementary Data 5/6_plots/code_for_analysis_plot.R
- Supplementary Data 5/6_plots/code_to_plot.KCL.R
- Supplementary Data 5/6_plots/code_to_plot.KCL_compl.R
- Supplementary Data 5/6_plots/Dx.PRS_plot.R
- Supplementary Data 5/6_plots/GO_plot.R
- Supplementary Data 5/6_plots/heatmap_plot.R
- Supplementary Data 5/6_plots/KCL_PCs.R
- Supplementary Data 5/6_plots/LIBD.GTEX_replication.R
- Supplementary Data 5/6_plots/PRS.other.components.R
- Supplementary Data 5/6_plots/venn_plot.R
