# Supplementary material for: Dopamine signaling enriched striatal gene set predicts striatal dopamine synthesis and physiological activity in vivo
Source: Nat Commun. 2024 Apr 30;15:3342. doi: 10.1038/s41467-024-47456-5 (PMC11061310; doi:10.1038/s41467-024-47456-5)
Supplement: Supplementary file 8 — Supplementary Software [file 41467_2024_47456_MOESM8_ESM.zip › Supplementary Data 5/1_SDA_LIBD_discovery/2.sda_postprocessing.R]

###############################################################################################################
############################################### SDA post_processing ############################################
###############################################################################################################

rm(list = ls())

### set parameters and folder used
samples = 238
tissues = c("CN","DLPFC","HP")
genes = 22356

source("2a.sda_postProcess.R")         

#### if th=0.6 than correlation > 0.4 
threshold = 0.6 

final_SDA = postProcess(data_name = "caud_dlpfc_hippo_ALL",
                        samples = samples,tissues = tissues,genes = genes,
                        threshold = threshold,
                        data_dir = "")

final_SDA = rename(final_SDA,samples = samples,tissues = NULL,
                   threshold = threshold,
                   preProcess_dir = "",
                   output_dir = "")

### save 
save(final_SDA, file = paste0("final_SDA.RData"))
