# Supplementary material for: Dopamine signaling enriched striatal gene set predicts striatal dopamine synthesis and physiological activity in vivo
Source: Nat Commun. 2024 Apr 30;15:3342. doi: 10.1038/s41467-024-47456-5 (PMC11061310; doi:10.1038/s41467-024-47456-5)
Supplement: Supplementary file 8 — Supplementary Software [file 41467_2024_47456_MOESM8_ESM.zip › Supplementary Data 5/1_SDA_LIBD_discovery/6.sda_genes_components.R]

###############################################################################################################
############################################### SDA genes/components ##################################
###############################################################################################################

load(paste0("final_SDA.RData"))
final_SDA = final_SDA_filtered

### list of genes with loading != 0 in each component
geneMatrix = t(final_SDA[[paste0("X_sig_0.5")]])

geneList = sapply(colnames(geneMatrix),function(x){
  
  row.names(geneMatrix[which(geneMatrix[,x] != 0),])
  
  
})

### save 
save(geneList, file = "genes_components_overlap.RData")
