# Supplementary material for: Dopamine signaling enriched striatal gene set predicts striatal dopamine synthesis and physiological activity in vivo
Source: Nat Commun. 2024 Apr 30;15:3342. doi: 10.1038/s41467-024-47456-5 (PMC11061310; doi:10.1038/s41467-024-47456-5)
Supplement: Supplementary file 8 — Supplementary Software [file 41467_2024_47456_MOESM8_ESM.zip › Supplementary Data 5/1_SDA_LIBD_discovery/7.sda_tissue_score.R]

###############################################################################################################
######################## SDA tissue specificity ##################################
###############################################################################################################

my_scale = function(x){return(x/max(abs(x)))}

load(paste0("final_SDA.RData"))
tissue.score = as.data.frame(apply(final_SDA$B,2,my_scale))

save(tissue.score, file = paste0("tissue.score.RData"))
