# Supplementary material for: Dopamine signaling enriched striatal gene set predicts striatal dopamine synthesis and physiological activity in vivo
Source: Nat Commun. 2024 Apr 30;15:3342. doi: 10.1038/s41467-024-47456-5 (PMC11061310; doi:10.1038/s41467-024-47456-5)
Supplement: Supplementary file 8 — Supplementary Software [file 41467_2024_47456_MOESM8_ESM.zip › Supplementary Data 5/2_SDA_GTEx_replication/4.sda_covariates.R]

###############################################################################################################
######################## SDA component association with covariates ########################
###############################################################################################################

rm(list = ls())
LMdetect <- function(myComp, myVar, myData, value) {
  
  LMmod <- as.formula(paste0(myComp,"~", paste0(myVar, collapse = "+")))
  if(value == "p")results <- summary(lm(LMmod, data = myData))$coefficients[-1,4]
  if(value == "t")results <- summary(lm(LMmod, data = myData))$coefficients[-1,3]
  return(results)
}

load(paste0("data.SDA.RData"))

### correlation analysis
myVar = c("Age","Sex", "PMI",
          outer(c("RIN","TotalAssignedGene","rRNA_rate"),c("_caudate","_dlpfc","_hippo"),FUN = "paste0"))
myData = data
myComps = grep("^V",colnames(myData),value = T)
test_result_p = t(sapply(myComps,function(x)LMdetect(x,myVar,myData,value = "p")))
test_result_t = t(sapply(myComps,function(x)LMdetect(x,myVar,myData,value = "t")))

save(test_result_t,test_result_p, file = "confounders.RData")
