# Supplementary material for: Dopamine signaling enriched striatal gene set predicts striatal dopamine synthesis and physiological activity in vivo
Source: Nat Commun. 2024 Apr 30;15:3342. doi: 10.1038/s41467-024-47456-5 (PMC11061310; doi:10.1038/s41467-024-47456-5)
Supplement: Supplementary file 8 — Supplementary Software [file 41467_2024_47456_MOESM8_ESM.zip › Supplementary Data 5/3_Enrichment_analysis/enrichPathway_custom.R]

enrichPathway_custom = function (gene, organism = "human", 
                                 pvalueCutoff = 0.05, pAdjustMethod = "BH", qvalueCutoff = 0.2, 
                                 universe, minGSSize = 10, maxGSSize = 500, readable = FALSE) 
{
  Reactome_DATA <- get("Reactome_DATA")
  #Reactome_DATA <- get_Reactome_DATA(organism)
  
  res <- ReactomePA:::enricher_internal(gene, pvalueCutoff = pvalueCutoff, 
                           pAdjustMethod = pAdjustMethod, qvalueCutoff = qvalueCutoff, 
                           universe = universe, minGSSize = minGSSize, maxGSSize = maxGSSize, 
                           USER_DATA = Reactome_DATA)
  if (is.null(res)) 
    return(res)
  res@keytype <- "ENTREZID"
  res@organism <- organism
  OrgDb <- ReactomePA:::getDb(organism)
  if (readable) {
    res <- setReadable(res, OrgDb)
  }
  res@ontology <- "Reactome"
  return(res)
}
