# Supplementary material for: Dopamine signaling enriched striatal gene set predicts striatal dopamine synthesis and physiological activity in vivo
Source: Nat Commun. 2024 Apr 30;15:3342. doi: 10.1038/s41467-024-47456-5 (PMC11061310; doi:10.1038/s41467-024-47456-5)
Supplement: Supplementary file 10 — Source Data [file 41467_2024_47456_MOESM10_ESM.xlsx]

## Sheet: Figure_2a_boxplots
Dx	C80		Dx	C109
Control	0.229583		Control	0.0408303
Control	-0.42635		Control	0.271271
Control	0.0533158		Control	0.158811
Control	0.212747		Control	0.263693
Control	0.440165		Control	0.272272
Control	-0.249761		Control	0.0279973
Control	-0.317217		Control	0.0614621
Control	-0.0372002		Control	0.210526
Control	-0.484637		Control	0.129754
Control	-0.332317		Control	0.47867
Control	-0.520856		Control	0.294127
Control	-0.472966		Control	0.198914
Control	-0.262312		Control	0.0611279
Control	-0.251178		Control	0.101257
Control	-0.264496		Control	0.136271
Control	-0.109422		Control	0.235121
Control	-0.0860348		Control	0.269511
Control	-0.170201		Control	0.219148
Control	0.605683		Control	0.0930638
Control	-0.0938843		Control	0.06599
Control	-0.127839		Control	0.264334
Control	0.0665221		Control	-0.0658968
Control	0.71838		Control	0.0467186
Control	-0.246748		Control	0.509384
Control	0.267917		Control	0.235057
Control	-0.354153		Control	0.0799492
Control	-0.054734		Control	0.0821966
Control	0.101372		Control	0.100851
Control	-0.0696421		Control	-0.0840998
Control	-0.325176		Control	0.115247
Control	0.0510508		Control	0.112168
Control	-0.123455		Control	0.160467
Control	0.268509		Control	-0.193049
Control	0.120434		Control	0.130096
Control	0.0823494		Control	0.0966178
Control	0.133913		Control	0.0463006
Control	0.0982732		Control	0.119313
Control	0.0572404		Control	0.212062
Control	0.298785		Control	-0.287732
Control	-0.221918		Control	-0.124437
Control	0.486595		Control	0.157601
Control	-0.23706		Control	0.103037
Control	-0.116873		Control	-0.117406
Control	-0.229875		Control	0.180969
Control	-0.848337		Control	-0.0039592
Control	-0.304895		Control	-0.0105062
Control	0.284736		Control	-0.149568
Control	-0.459581		Control	-0.110568
Control	0.17571		Control	-0.0399172
Control	0.120105		Control	-0.111822
Control	0.376318		Control	0.112942
Control	0.219978		Control	0.00635763
Control	0.236412		Control	0.0994792
Control	-0.299011		Control	-0.188291
Control	-0.191921		Control	-0.0265119
Control	0.0202787		Control	-0.103659
Control	-1.07457		Control	0.117125
Control	0.0939379		Control	0.095512
Control	-0.065113		Control	0.0818957
Control	-0.192797		Control	-0.036646
Control	-0.184408		Control	0.0787943
Control	-0.27133		Control	0.0387904
Control	0.390815		Control	0.118374
Control	0.398349		Control	0.035645
Control	-0.194867		Control	-0.0218443
Control	0.200795		Control	0.0792569
Control	-0.0408043		Control	0.0830095
Control	-0.383866		Control	-0.221084
Control	-0.311002		Control	0.102703
Control	-0.106911		Control	-0.0570228
Control	0.114965		Control	-0.0557603
Control	0.0979081		Control	-0.0768768
Control	-0.00616467		Control	0.19724
Control	0.233474		Control	-0.0400681
Control	-0.334646		Control	0.138458
Control	0.445924		Control	-0.00729431
Control	-0.301655		Control	0.089284
Control	-0.228153		Control	0.0126028
Control	0.707572		Control	0.00932044
Control	-0.171571		Control	-0.09558
Control	0.174381		Control	0.0215937
Control	0.581747		Control	6.79111e-05
Control	0.352978		Control	-0.160345
Control	-0.384896		Control	0.058066
Control	0.148731		Control	-0.105828
Control	-0.378399		Control	-0.0434391
Control	-0.234012		Control	-0.162402
Control	0.121535		Control	-0.132542
Control	0.467216		Control	-0.0722838
Control	-0.0522473		Control	0.0527094
Control	-0.627513		Control	-0.295793
Control	0.547567		Control	-0.0487086
Control	-0.435088		Control	-0.273685
Control	-0.412271		Control	-0.271516
Control	-0.399294		Control	0.0252729
Control	-0.0608142		Control	-0.329214
Control	-0.0400457		Control	0.0807682
Control	-0.159558		Control	-0.119666
Control	-0.0409918		Control	0.4189
Control	-0.326497		Control	-0.129255
Control	-0.288942		Control	0.00318019
Control	-0.517781		Control	-0.106805
Control	-0.292354		Control	0.027872
Control	0.430882		Control	0.00625803
Control	0.17995		Control	-0.0283643
Control	-0.127148		Control	-0.0182266
Control	0.53605		Control	-0.135142
Control	-0.36451		Control	-0.175413
Control	0.150236		Control	-0.0531472
Control	0.39568		Control	-0.151352
Control	0.00311893		Control	-0.460537
Control	0.0387127		Control	-0.0617527
Control	-0.779798		Control	0.00328589
Control	0.0873477		Control	-0.12183
Control	-0.170932		Control	0.0794552
Control	-0.074539		Control	-0.276016
Control	-0.662387		Control	-0.48771
Control	0.176289		Control	-0.0656462
Control	-0.146977		Control	-0.00404696
Control	0.233702		Control	0.2944
Control	-0.293729		Control	-0.186762
Control	-0.295318		Control	-0.192692
Control	0.0367876		Control	-0.216181
Control	-0.0461598		Control	-0.0360657
Control	0.377672		Control	-0.0362968
Control	-0.286431		Control	-0.0612533
Control	0.315382		Control	-0.0494963
Control	-0.257042		Control	-0.177429
Control	-0.128676		Control	-0.267224
Control	-0.372744		Control	-0.303755
Control	-0.0189125		Control	0.0509347
Control	0.804219		Control	-0.113996
Control	-0.155648		Control	-0.216342
Control	-0.289036		Control	-0.0231009
Control	0.668698		Control	-0.126619
Control	0.264751		Control	-0.146345
Control	-0.572761		Control	0.0507286
Control	-0.625046		Control	-0.0881069
Control	-0.47458		Control	-0.140819
Control	-0.43539		Control	-0.247577
Control	-0.285459		Control	-0.108552
Control	0.0350638		Control	-0.199608
Control	0.325876		Control	-0.0136421
Control	0.0889973		Control	-0.630493
Control	-0.275649		Control	-0.468363
Schizo	0.749428		Schizo	0.279759
Schizo	0.267307		Schizo	0.320974
Schizo	0.159623		Schizo	0.301745
Schizo	0.202139		Schizo	0.1656
Schizo	-0.512511		Schizo	0.0961624
Schizo	-0.646777		Schizo	-0.305516
Schizo	-0.0868292		Schizo	0.228111
Schizo	0.0411273		Schizo	0.173215
Schizo	0.111342		Schizo	0.191586
Schizo	0.111196		Schizo	0.131334
Schizo	0.596245		Schizo	0.297444
Schizo	-0.263276		Schizo	0.0796021
Schizo	-0.174057		Schizo	0.175856
Schizo	0.264985		Schizo	-0.157732
Schizo	0.809647		Schizo	-0.0768598
Schizo	0.23245		Schizo	0.0553191
Schizo	0.038924		Schizo	-0.100924
Schizo	0.401562		Schizo	-0.0627342
Schizo	0.466243		Schizo	-0.221873
Schizo	-0.461793		Schizo	-0.0824751
Schizo	-0.322535		Schizo	0.187014
Schizo	-0.624565		Schizo	-0.128341
Schizo	0.951118		Schizo	0.00473133
Schizo	0.149768		Schizo	0.0315789
Schizo	0.263658		Schizo	0.130619
Schizo	-0.0897694		Schizo	-0.503406
Schizo	0.419769		Schizo	0.307703
Schizo	-0.38069		Schizo	0.0334614
Schizo	0.182826		Schizo	-0.0674545
Schizo	0.54423		Schizo	-0.304756
Schizo	-0.0696336		Schizo	-0.292563
Schizo	0.623887		Schizo	0.1432
Schizo	-0.236285		Schizo	-0.424882
Schizo	0.273269		Schizo	-0.0323323
Schizo	0.639104		Schizo	0.0211108
Schizo	0.186298		Schizo	0.178812
Schizo	-0.00291583		Schizo	-0.270342
Schizo	0.207521		Schizo	-0.196539
Schizo	0.97712		Schizo	-0.0926696
Schizo	-0.105457		Schizo	0.00268947
Schizo	0.326126		Schizo	-0.382116
Schizo	-0.211399		Schizo	-0.475065
Schizo	-0.450515		Schizo	0.0413321
Schizo	0.363763		Schizo	-0.261162
Schizo	0.290698		Schizo	-0.0317506
Schizo	-0.348712		Schizo	-0.506301
Schizo	0.390476		Schizo	-0.0677971
Schizo	0.0531337		Schizo	-0.229491
Schizo	0.12693		Schizo	-0.403227
Schizo	0.193867		Schizo	0.123823
Schizo	-0.368737		Schizo	-0.332843
Schizo	-0.261419		Schizo	-0.075422
Schizo	0.132859		Schizo	-0.0604217
Schizo	-0.234682		Schizo	-0.523672
Schizo	-0.062016		Schizo	-0.319957
Schizo	1.29996		Schizo	0.165296
Schizo	-0.30021		Schizo	0.0295453
Schizo	-0.137555		Schizo	-0.0339877
Schizo	0.740915		Schizo	-0.0555966
Schizo	0.314053		Schizo	-0.0713912
Schizo	0.16764		Schizo	-0.435706
Schizo	-0.251185		Schizo	0.0642288
Schizo	-0.202765		Schizo	-0.43278
Schizo	-0.498289		Schizo	-0.60849
Schizo	0.168189		Schizo	-0.106666
Schizo	0.122143		Schizo	-0.089512
Schizo	-0.18669		Schizo	-0.423689
Schizo	0.575703		Schizo	0.0130021
Schizo	-0.527145		Schizo	-0.346222
Schizo	0.275164		Schizo	-0.305432
Schizo	0.027751		Schizo	-0.215933
Schizo	0.436212		Schizo	-0.485792
Schizo	-0.130698		Schizo	-0.322084
Schizo	0.108316		Schizo	-0.361759
Schizo	0.29339		Schizo	-0.219741
Schizo	0.551811		Schizo	-0.469777
Schizo	0.285089		Schizo	-0.386335
Schizo	0.0216465		Schizo	-0.597561
Schizo	-0.0694405		Schizo	-0.108201
Schizo	-0.498263		Schizo	-0.292087
Schizo	0.0963967		Schizo	0.0261827
Schizo	-0.115048		Schizo	-0.168667
Schizo	0.591742		Schizo	-0.0697252
Schizo	0.410908		Schizo	-0.260331

## Sheet: Figure_2a_scatterplots
PRS	C80		PRS	C109
0.151261508867386	-0.42635		-0.883682366030065	0.271271
-0.0122847247717428	0.440165		-1.73119944647735	0.272272
-1.02317415635192	-0.332317		-1.58180948735908	0.47867
-0.27357042472318	-0.520856		-0.0992990029680343	0.294127
-0.620220896633717	-0.109422		-0.29916336883079	0.235121
0.29953363497251	-0.0860348		0.349362400052544	0.269511
-0.0642506347515156	-0.170201		-0.761151816842974	0.219148
0.332886553660066	-0.0938843		0.306523877947727	0.06599
0.596811609829522	0.71838		0.651760576762004	0.0467186
0.177534120746043	-0.246748		-0.129213485546792	0.509384
-0.389484258071004	0.267917		-1.06957821889657	0.235057
-1.24223477178356	-0.354153		-1.09334308019194	0.0799492
-0.373252259561882	-0.123455		-0.921561345075585	0.160467
1.06996169318699	0.268509		0.463287220706206	-0.193049
1.36849140262761	0.0823494		1.43720967601369	0.0966178
-1.16987418481338	0.133913		0.071604044309219	0.0463006
-1.36213729302323	0.0982732		-0.318741851730765	0.119313
-1.76248670944934	0.486595		-1.23198605143444	0.157601
-0.857241206156009	-0.116873		-0.267798639195094	-0.117406
-1.31371364638688	-0.848337		-1.25530715829949	-0.0039592
1.54617164509698	0.17571		2.05099846194076	-0.0399172
-0.775353525464472	-0.065113		-0.526881559757822	0.0818957
-2.14632278227818	-0.192797		-0.546925688975517	-0.036646
-2.06856335351101	-0.184408		-1.54017970516533	0.0787943
0.565345044787542	-0.27133		0.859026958603712	0.0387904
1.71142204182484	0.398349		0.864437899449638	0.035645
-1.55174942660636	-0.194867		-1.05253480107394	-0.0218443
-0.467040789832994	0.114965		-0.63115035778807	-0.0557603
0.458194811589507	0.0979081		-0.0260778644130641	-0.0768768
-1.77129995683806	-0.00616467		-1.17037247102334	0.19724
2.65730866986278	0.233474		2.12030110433613	-0.0400681
0.923670692120403	-0.334646		1.53702191156159	0.138458
0.26073551000141	0.445924		0.291879400474481	-0.00729431
-0.189414881139415	0.174381		-0.159059841375271	0.0215937
-1.11522042760772	-0.384896		-0.831390020691145	0.058066
0.227270346093826	0.148731		0.672492667372103	-0.105828
0.36704981888984	-0.378399		0.691056916049691	-0.0434391
-0.394901209645472	-0.234012		0.321974779175484	-0.162402
-0.777338229342765	-0.0522473		-0.287561069355245	0.0527094
0.283920393113609	-0.627513		0.706085959905035	-0.295793
0.0246221949798564	-0.435088		-0.230449701478867	-0.273685
0.0300957953591058	-0.399294		-0.955361160078195	0.0252729
-0.468058438266464	-0.159558		-0.538247551975427	-0.119666
-0.662686211925488	-0.517781		-0.557633769100766	-0.106805
0.060377986585686	-0.292354		0.335827753590025	0.027872
-0.200043643312117	-0.127148		-0.483554837896296	-0.0182266
0.113025845568686	0.53605		-0.319846238479509	-0.135142
-1.26159853537057	-0.36451		-1.1288278434712	-0.175413
0.796257429618414	0.150236		-0.114286728831723	-0.0531472
0.0660827816199196	0.0387127		-0.0570535780451619	-0.0617527
-0.351770754103802	-0.779798		0.47969422125688	0.00328589
-0.630235327169741	-0.170932		-1.34360475499042	0.0794552
0.685086320890922	0.233702		0.850026724903012	0.2944
-0.106396472629367	0.0367876		-1.15425973492823	-0.216181
0.12430284915555	-0.286431		0.0559881117987871	-0.0612533
-0.366730666887927	0.315382		-0.574855535813552	-0.0494963
1.30850326938911	-0.257042		0.185663357566067	-0.177429
0.135057381523712	-0.372744		-1.46265051769507	-0.303755
-0.163847871888187	-0.0189125		-0.781437511986939	0.0509347
-0.363426602144902	0.804219		-0.675741391798179	-0.113996
-0.196720773817812	-0.572761		-0.111394266133616	0.0507286
0.462114544775404	-0.43539		0.963565454149874	-0.247577
0.826293565264529	0.325876		0.299675382528278	-0.0136421
-0.606453661758348	0.0889973		-0.0567883614458656	-0.630493
3.34249280943806	0.749428		3.55561752315856	0.279759
-0.905394437586337	0.159623		-1.85303251916834	0.301745
-0.0136544289574994	0.202139		-0.829674252247677	0.1656
-0.474816078077857	-0.512511		0.0829547738815131	0.0961624
1.59766434350612	-0.646777		1.94244964834541	-0.305516
0.471608489956077	0.0411273		-0.359670396598857	0.173215
0.316901573993209	0.111342		0.575855339220064	0.191586
0.0376657616191986	0.111196		0.222944004219043	0.131334
-0.485252602701949	0.596245		-0.839665646144296	0.297444
0.454301144402447	-0.263276		0.809054166309028	0.0796021
-0.0791688476854051	-0.174057		-0.16762109437572	0.175856
1.03790421571409	0.809647		1.37934309462515	-0.0768598
1.70337904775736	0.401562		2.09637190900242	-0.0627342
1.09484014467079	-0.461793		0.918409431960557	-0.0824751
0.666807004041854	-0.322535		0.651399830046573	0.187014
1.08726664958007	-0.624565		1.42683779933966	-0.128341
2.00945414937645	0.951118		1.61697278491782	0.00473133
-0.440463545066717	0.149768		-0.668795042259927	0.0315789
2.25332372812928	-0.38069		2.29052681070635	0.0334614
1.26591744249467	0.182826		0.716145645463594	-0.0674545
-1.85193946181717	-0.0696336		-1.66039635021302	-0.292563
-0.150083691542318	0.273269		-1.01253456004868	-0.0323323
-0.737225914731447	0.639104		-0.483958633359465	0.0211108
0.195478431629619	-0.00291583		0.151039693741745	-0.270342
-0.0918352595051638	0.207521		-0.713905704761151	-0.196539
0.0285564300481053	0.290698		0.85904965763303	-0.0317506
-0.126724630946033	-0.348712		-0.192117778395769	-0.506301
-1.9884583098455	-0.30021		-1.56367088031398	0.0295453
-1.03209596832082	-0.137555		0.159661089427575	-0.0339877
1.04495023360309	0.740915		0.576196945025016	-0.0555966
-1.25345154517678	0.314053		-0.584052831660289	-0.0713912
-1.18197845626416	0.16764		-0.628281168588793	-0.435706
0.877749209739399	-0.251185		0.49679847267946	0.0642288
0.0972653193730518	0.168189		0.547346011787505	-0.106666
0.193458528972661	-0.18669		1.1077815266538	-0.423689
-0.158508097229637	0.551811		0.579779877351183	-0.469777
0.135607768570863	0.0963967		-0.200695663254641	0.0261827
0.546161573620211	0.591742		0.699973123719583	-0.0697252
-0.0179934787650799	0.410908		0.692060684368271	-0.260331

## Sheet: Figure_2d
variable	value	type			variable	value	type
ASC	0	human			astrocytes/ependymal	0	mouse
END	0	human			Dopaminergic Adult	3.32275	mouse
exCA	21.3914	human			Dopaminergic Neuroblast	0	mouse
exDG	19.0678	human			Embryonic Dopaminergic Neuron	0	mouse
exPFC	31.5638	human			Embryonic GABAergic Neuron	0	mouse
GABA	49.688	human			Embryonic midbrain nucleus neurons	0	mouse
MG	0	human			endothelial-mural	0	mouse
NSC	0	human			Hypothalamic Dopaminergic Neurons	6.63584	mouse
ODC	0	human			Hypothalamic GABAergic Neurons	0.626076	mouse
OPC	0	human			Hypothalamic Glutamatergic Neurons	1.89568	mouse
					interneurons	31.8315	mouse
					Medium Spiny Neuron	56.7305	mouse
					microglia	0	mouse
					Neural Progenitors	0	mouse
					Neuroblasts	0	mouse
					Oligodendrocyte Precursor	0	mouse
					Oligodendrocytes	0	mouse
					Oxytocin and Vasopressin Expressing Neurons	0	mouse
					pyramidal CA1	20.8674	mouse
					pyramidal SS	29.8962	mouse
					Radial glia like cells	0	mouse
					Serotonergic Neuron	2.70987	mouse
					Striatal Interneuron	25.968	mouse
					Vascular Leptomeningeal Cells	0	mouse

## Sheet: Figure_4a_discovery
Scatterplot				Metanalysis
Presynaptic_Dopamine_Synthesis_Capacity	PRS	Diagnosis		b	beta	se	zval	pval	ci.lb	ci.ub
0.566453986349372	-0.178578739965106	NC		0.327956	0.327956	0.113228	2.89643	0.00377434	0.106034	0.549878
0.863171615233122	-0.655704975989044	NC
0.162477224017348	2.81648156658512	NC
-0.242847573100863	-0.0621015062202018	NC
-0.967575520965131	0.11578206113143	NC
1.17195085282853	-1.09684487481496	NC
-0.837224187554754	0.443984615653402	NC
0.28079184902953	0.749872109798491	NC
0.593665843070061	-0.19203482131868	NC
0.565576965182274	0.623458492645184	NC
-0.928474829798642	-0.200986134378095	NC
-0.260628729246806	0.00406571397142323	NC
-2.38557260282414	-0.93090033644486	NC
1.39606806537349	0.42622985201887	NC
0.0221670424066115	0.67038334211602	NC
-0.110847856065677	0.880730750892383	NC
1.31871698464054	1.72953989427818	NC
-0.47198068090187	0.476581914539487	NC
-0.0296906131386459	-0.858528167910423	NC
-0.155943184522458	-0.667318731153334	NC
-0.918430513693666	0.156648776883321	NC
1.46747179456788	-0.389234032152863	NC
0.319327084000113	0.867204515894666	NC
-0.789338434197925	0.954173396516705	NC
-0.922406736734787	0.957214205936629	NC
-1.49786124743819	-1.30181331673614	NC
-0.294005607616147	1.71484460991924	NC
0.12844222088097	0.495190032059333	NC
-1.14807064654124	0.856877129686895	NC
-0.310347918215937	0.285086049007497	NC
0.939479904500013	-0.185163621297694	NC
1.07724692283679	1.57178357296837	NC
0.273986089282746	-1.7120840880531	NC
-1.31569054845516	-2.1745577924236	NC
1.3340910506086	-0.860883191413588	NC
0.707887028323678	1.47459982677772	NC
-1.81574989510247	-0.42355660265601	NC
0.306004476412266	-0.276687914083117	NC
1.11994851332026	-1.3192689582141	NC
-1.32116207706178	-0.123561753673058	NC
0.0122158982927544	0.444311499179971	NC
-0.0538590905188562	-0.610959129855661	NC
-0.878843219817859	-1.11325425334124	NC
-0.5631306762022	1.09943118519588	NC
0.109929149821002	0.966203519226393	NC
-1.73724196895394	0.549477475087828	NC
1.16399041909603	-0.158525361967632	NC
-1.10832547645659	-0.272401516640576	NC
-1.00129387121897	-0.717017352803048	NC
-0.294593694059338	-0.271079092315282	NC
-1.32712592875611	-1.80889184520492	NC
0.968911636132254	-0.14252163426943	NC
0.292463426238479	0.417187444415841	NC
-0.0757268460525669	0.455819697695813	NC
-0.041416832275853	0.0729449274266621	NC
0.481614147918225	-1.74648830563916	NC
-0.290841951767522	-0.861766333891491	NC
-0.424970427302316	1.49550277902386	NC
0.149145359153525	-0.800870919905464	NC
1.38453560705235	-0.388043997042104	NC
0.108122231254137	-0.110423887553164	NC
-0.521433400785527	-0.772034653045497	NC
2.21755412711148	1.68879767820802	NC
0.509834970053437	-2.00894918424435	NC
-0.262526045335228	-0.766803759691406	SCZ
-0.246600375169142	-0.358070992301464	SCZ
-0.0106749277089635	-0.643900180769963	SCZ
-0.678254508672901	-1.12325914045234	SCZ
-0.129000944288974	-0.569130738266286	SCZ
-1.65471057661541	-0.692368814830219	SCZ
0.50912642050437	0.000618726739824569	SCZ
-0.305249978130276	-1.71201906776994	SCZ
0.0613825861142358	-0.181010078122943	SCZ
1.55342134875715	1.53401087864709	SCZ
-1.61480393487139	0.601342831391669	SCZ
-1.43159646716734	0.0827172296196042	SCZ
0.454634718026924	-0.809864522572164	SCZ
0.332672170912201	-0.240096752892817	SCZ
-0.0613825861142359	0.559841997682589	SCZ
-0.142624175437716	0.878328524383948	SCZ
1.32641958077623	2.13028974532737	SCZ
0.479877625745597	-0.566804060594629	SCZ
-0.546409893336527	0.0158796094827263	SCZ
2.3662999620114	1.86029856498935	SCZ

## Sheet: Figure_4a_replication
Presynaptic_Dopamine_Synthesis_Capacity	PRS
-2.32	-1.953
0.535	0.219
-1.18	1.262
-1.54	-0.139
-0.277	-0.68
-0.833	-0.488
0.358	0.655
-1.094	-0.37
-1.827	-0.524
-0.404	0.707
0.823	0.265
-0.523	0.514
-1.519	-1.189
-0.31	1.363
1.38	1.681
0.153	-0.782
1.292	0.043
-0.657	-1.556
-0.948	1.175
0.186	-1.115
0.608	-0.226
-2.163	-1.569
0.214	0.399
1.211	0.429
2.085	-0.476
-1.218	-1.421
-0.681	0.672
-1.14	0.059
0.116	2.701
2.008	-0.467
0.057	-0.737
-0.501	0.594
-1.108	0.943
-0.199	1.757
0.731	-1.6
-1	-0.021
0.07	-1.06
0.225	-0.828
-0.285	0.736
1.156	-1.419
-1.21	-0.413
3.282	0.96
-0.444	-0.3
1.276	-0.133
0.611	1.111
-1.275	1.332
-0.968	-0.781
-0.575	0.711
1.231	0.897
-0.281	-1.601
-0.452	-0.136
0.439	-0.395
0.872	0.357
2.397	2.226
-0.763	0.069
-0.447	0.658
0.681	0.797
-0.377	0.179
-0.091	-0.397
-0.18	1.475
1.24	1.409
0.639	-0.496
-0.374	1.246
0.291	0.374
-0.095	0.905
0.752	0.646
0.712	0.673
1.976	-0.784
-0.545	1.476
0.283	-1.159
0.937	0.581
-0.486	-0.614
0.247	-0.823
2.391	0.577
-0.325	0.956
0.434	-0.734
0.033	-0.34
-0.413	-1.326
0.069	0.202
-0.798	-1.366
1.361	1.462
0.328	-1.221
0.063	1.267
-0.521	1.153
-1.833	0.03
-0.267	-0.697
-0.631	-0.181
-1.02	-0.481
-0.409	-0.726
-0.646	0.268
-0.157	-1.011
0.617	-0.449
0.023	2.512
-0.149	-0.524
-0.28	-2.153
-0.625	-1.255
-0.304	0.757
-0.157	-0.476
-0.364	-0.687
0.695	-0.338
0.463	-1.961
0.528	0.056
-0.345	-0.129
2.068	1.433
-0.254	-1.258
0.059	-0.822
1.099	0.223
0.349	0.655
0.959	0.911
0.605	-0.293
0.217	-0.086
-2.607	0.06
-0.329	0.005
2.249	1.811
0.861	1.162
0.573	0.683
0.34	0.406
-1.389	-1.67
-1.196	0.313
0.442	0.381
0.074	-0.524
0.643	2.064
0.393	0.07
-1.242	-1.661
-1.223	-1.473
-0.364	-0.081
1.165	0.638
-1.176	-0.159
1.007	1.633
-0.579	-1.036
1.529	0.569
0.033	-1.988
-0.683	0.611
-0.988	-1.508
0.254	1.067
-0.874	-1.066
-1.208	-0.646
-0.387	0.598
0.261	0.85
-0.218	-0.35
0.337	-0.23
-0.805	0.428
1.024	-0.573
-1.037	0.205
0.495	-0.615
0.2	0.302
1.841	-0.109
-0.545	-1.894
-0.669	-0.125
0.15	0.301

## Sheet: Figure_4b_discovery
C80_PRS	BOLD
-0.156603	1.5096
-2.26758	-1.24602
1.15306	1.42014
-0.433975	-0.330657
-0.414618	0.0387869
-0.128869	0.820673
-0.389318	0.109627
1.17233	0.250283
-0.116882	2.07699
2.29755	0.67137
1.51421	1.00115
-1.11042	0.692285
-1.06776	-0.0806225
0.702388	0.22359
-1.31987	1.82227
0.600269	0.134135
-0.671125	-0.809364
-0.0299405	0.617265
-0.870773	0.508376
1.57754	0.064329
-1.12872	-0.727823
0.226945	0.0752575
0.164396	1.63028
0.416031	1.22097
0.263229	0.499195
-0.388845	0.296499
-0.532626	-0.00857392
-1.95821	-0.397711
0.850695	0.526264
-1.20356	0.327045
-1.55478	1.13086
1.35724	1.6574
0.530236	-0.280903
-0.245943	0.419039
-1.10868	-0.134519
0.0978026	1.42208
1.19534	0.877324
-0.163729	1.52983
-0.295631	0.257087
-0.502727	0.248785
2.53024	0.980486
-0.21806	0.0969517
-0.26071	-0.379147
-0.291417	0.436634
1.25272	0.54228
1.30582	0.744547
-1.31184	-0.239949
1.02826	2.07964
-0.295634	1.7599
0.888095	0.14878
0.774236	0.931975
-1.42525	-0.0157585
0.888171	-0.242968
0.0487568	0.767136
0.980793	0.66555
0.486018	-0.205254
-1.37767	-0.459196
1.71418	0.891074
-1.19554	0.512403
1.04846	-0.20202
1.2881	0.0366724
-0.303557	0.905691
1.48068	0.335027
0.84888	1.50813
-1.06893	-0.309179
-0.754855	-0.367904
-0.217845	0.54386
-0.459221	0.181185
0.49689	1.04634
-1.4094	0.493388
0.994911	0.654827
-0.814472	0.0690627
0.674862	0.325801
-0.544357	0.585328
1.06195	0.574098
-0.178374	-0.310466
0.968522	0.258906
-1.04363	-0.136517
-0.221615	0.19344
0.178308	0.426278
-0.149575	0.694991
-1.56315	-0.591607
0.468401	-0.10729
-0.903365	0.0997884
-0.560239	0.892487
-0.896622	0.936786

## Sheet: Figure_4b_replication
C80_PRS	BOLD
0.419102	1.11756
-0.635749	1.23768
-1.07618	-0.161738
-0.195498	0.600881
-1.52222	0.0477167
0.055231	0.60761
-0.657104	-0.78007
-0.0782162	1.42791
0.081216	0.245452
1.00313	-0.87254
0.350441	-0.476172
0.133025	1.4165
-0.0123625	-1.32228
1.66666	-0.0276309
-1.71818	-1.28048
0.668857	-0.593009
0.453483	0.866106
-0.870464	0.936387
-1.1802	-1.56738
-1.04802	-0.935851
0.803992	0.37802
-1.09065	-0.667584
-1.05131	-0.493379
2.16605	1.09339
1.49798	-0.559848
1.44218	1.30252
-0.171934	-0.434587
0.0822684	-1.55643
-1.37089	0.309416
1.03771	-0.819881
0.238399	0.211622
0.442044	1.59192
0.467198	-0.597191
-0.820043	-0.631818
-0.739034	0.293328
1.03372	0.500197
0.845486	-0.0368759
0.369934	-0.136391
1.76934	-0.14709
-0.564708	1.03315
-1.27843	-0.306074
-0.230919	-0.599562
-1.09949	-2.71778
0.942941	-0.747983
2.23496	-0.287579
-0.0858447	0.69019
0.112024	1.57911
-0.432916	1.1361
0.17191	1.18325
0.0351087	0.0897466
2.16605	-0.103016
0.942941	0.613369
1.03771	1.65133
-1.09949	-1.40157
-1.09065	-1.16648

## Sheet: Supplementary_Figure_2a
p	LIBD	GTEx	metric	type	metric_p	label_p	GTEx_loading	GTEx_JI
0.000999001	C125	C79	0.13	JI	0.15	**		C79
0.026973	C125	C62	-0.033	Gene loading	-0.053	*	C62
0.02997	C123	C80	0.056	JI	0.076	*		C80
0.000999001	C123	C79	-0.109	Gene loading	-0.129	**	C79
0.000999001	C122	C21	0.079	JI	0.099	**		C21
0.000999001	C122	C61	-0.108	Gene loading	-0.128	**	C61
0.027972	C120	C74	0.071	JI	0.091	*		C74
0.001998	C120	C77	-0.071	Gene loading	-0.091	*	C77
0.000999001	C118	C56	0.133	JI	0.153	**		C56
0.000999001	C118	C51	-0.111	Gene loading	-0.131	**	C51
0.000999001	C115	C35	0.134	JI	0.154	**		C35
0.002997	C115	C34	-0.051	Gene loading	-0.071	*	C34
0.000999001	C113	C57	0.146	JI	0.166	**		C57
0.004995	C113	C80	-0.044	Gene loading	-0.064	*	C80
0.000999001	C111	C82	0.105	JI	0.125	**		C82
0.003996	C111	C84	-0.057	Gene loading	-0.077	*	C84
0.000999001	C109	C48	0.095	JI	0.115	**		C48
0.183816	C109	C37	-0.04	Gene loading	-0.06		C37
0.000999001	C108	C70	0.097	JI	0.117	**		C70
0.000999001	C108	C68	-0.211	Gene loading	-0.231	**	C68
0.000999001	C107	C53	0.109	JI	0.129	**		C53
0.000999001	C107	C6	-0.071	Gene loading	-0.091	**	C6
0.004995	C104	C43	0.073	JI	0.093	*		C43
0.00599401	C104	C25	-0.103	Gene loading	-0.123	*	C25
0.000999001	C103	C78	0.188	JI	0.208	**		C78
0.000999001	C103	C70	-0.06	Gene loading	-0.08	**	C70
0.000999001	C102	C72	0.152	JI	0.172	**		C72
0.001998	C102	C82	-0.062	Gene loading	-0.082	*	C82
0.000999001	C101	C1	0.181	JI	0.201	**		C1
0.036963	C101	C64	-0.06	Gene loading	-0.08	*	C64
0.000999001	C100	C68	0.124	JI	0.144	**		C68
0.003996	C100	C35	-0.087	Gene loading	-0.107	*	C35
0.000999001	C97	C76	0.088	JI	0.108	**		C76
0.155844	C97	C38	-0.029	Gene loading	-0.049		C38
0.000999001	C96	C24	0.219	JI	0.239	**		C24
0.000999001	C96	C5	-0.089	Gene loading	-0.109	**	C5
0.000999001	C95	C69	0.171	JI	0.191	**		C69
0.000999001	C95	C81	-0.14	Gene loading	-0.16	**	C81
0.000999001	C94	C30	0.084	JI	0.104	**		C30
0.000999001	C94	C63	-0.142	Gene loading	-0.162	**	C63
0.000999001	C92	C71	0.121	JI	0.141	**		C71
0.0539461	C92	C65	-0.049	Gene loading	-0.069		C65
0.000999001	C87	C84	0.102	JI	0.122	**		C84
0.001998	C87	C11	-0.111	Gene loading	-0.131	*	C11
0.000999001	C86	C52	0.145	JI	0.165	**		C52
0.000999001	C86	C21	-0.202	Gene loading	-0.222	**	C21
0.000999001	C84	C81	0.146	JI	0.166	**		C81
0.000999001	C84	C57	-0.228	Gene loading	-0.248	**	C57
0.000999001	C81	C36	0.106	JI	0.126	**		C36
0.661339	C81	C2	-0.019	Gene loading	-0.039		C2
0.000999001	C80	C18	0.195	JI	0.215	**		C18
0.000999001	C80	C18	-0.191	Gene loading	-0.211	**	C18
0.000999001	C78	C17	0.153	JI	0.173	**		C17
0.016983	C78	C16	-0.058	Gene loading	-0.078	*	C16
0.000999001	C77	C47	0.099	JI	0.119	**		C47
0.000999001	C77	C76	-0.057	Gene loading	-0.077	**	C76
0.000999001	C76	C60	0.174	JI	0.194	**		C60
0.002997	C76	C56	-0.223	Gene loading	-0.243	*	C56
0.001998	C73	C11	0.077	JI	0.097	*		C11
0.000999001	C73	C33	-0.212	Gene loading	-0.232	**	C33
0.000999001	C71	C75	0.125	JI	0.145	**		C75
0.00699301	C71	C23	-0.081	Gene loading	-0.101	*	C23
0.000999001	C70	C13	0.134	JI	0.154	**		C13
0.00899101	C70	C52	-0.079	Gene loading	-0.099	*	C52
0.203796	C65	C32	0.069	JI	0.089			C32
0.0929071	C65	C69	-0.056	Gene loading	-0.076		C69
0.000999001	C64	C46	0.136	JI	0.156	**		C46
0.000999001	C64	C28	-0.401	Gene loading	-0.421	**	C28
0.000999001	C63	C37	0.094	JI	0.114	**		C37
0.112887	C63	C17	-0.116	Gene loading	-0.136		C17
0.000999001	C62	C16	0.114	JI	0.134	**		C16
0.00699301	C62	C66	-0.065	Gene loading	-0.085	*	C66
0.000999001	C61	C83	0.092	JI	0.112	**		C83
0.000999001	C61	C75	-0.193	Gene loading	-0.213	**	C75
0.000999001	C57	C67	0.181	JI	0.201	**		C67
0.000999001	C57	C73	-0.179	Gene loading	-0.199	**	C73
0.000999001	C55	C15	0.124	JI	0.144	**		C15
0.003996	C55	C30	-0.08	Gene loading	-0.1	*	C30
0.000999001	C51	C25	0.112	JI	0.132	**		C25
0.001998	C51	C7	-0.171	Gene loading	-0.191	*	C7
0.001998	C49	C27	0.091	JI	0.111	*		C27
0.000999001	C49	C10	-0.18	Gene loading	-0.2	**	C10
0.000999001	C45	C59	0.128	JI	0.148	**		C59
0.001998	C45	C27	-0.087	Gene loading	-0.107	*	C27
0.000999001	C44	C28	0.105	JI	0.125	**		C28
0.00599401	C44	C36	-0.195	Gene loading	-0.215	*	C36
0.000999001	C43	C10	0.094	JI	0.114	**		C10
0.0989011	C43	C44	-0.058	Gene loading	-0.078		C44
0.000999001	C41	C5	0.275	JI	0.295	**		C5
0.1998	C41	C47	-0.059	Gene loading	-0.079		C47
0.000999001	C40	C54	0.142	JI	0.162	**		C54
0.000999001	C40	C58	-0.28	Gene loading	-0.3	**	C58
0.001998	C39	C73	0.049	JI	0.069	*		C73
0.181818	C39	C46	-0.129	Gene loading	-0.149		C46
0.000999001	C38	C7	0.11	JI	0.13	**		C7
0.001998	C38	C53	-0.216	Gene loading	-0.236	*	C53
0.000999001	C35	C20	0.094	JI	0.114	**		C20
0.000999001	C35	C24	-0.335	Gene loading	-0.355	**	C24
0.000999001	C34	C33	0.182	JI	0.202	**		C33
0.000999001	C34	C48	-0.138	Gene loading	-0.158	**	C48
0.000999001	C32	C38	0.158	JI	0.178	**		C38
0.000999001	C32	C32	-0.289	Gene loading	-0.309	**	C32
0.000999001	C31	C44	0.336	JI	0.356	**		C44
0.000999001	C31	C14	-0.519	Gene loading	-0.539	**	C14
0.000999001	C30	C12	0.386	JI	0.406	**		C12
0.000999001	C30	C29	-0.391	Gene loading	-0.411	**	C29
0.000999001	C29	C6	0.123	JI	0.143	**		C6
0.132867	C29	C20	-0.071	Gene loading	-0.091		C20
0.000999001	C25	C9	0.195	JI	0.215	**		C9
0.001998	C25	C41	-0.084	Gene loading	-0.104	*	C41
0.000999001	C23	C58	0.2	JI	0.22	**		C58
0.000999001	C23	C72	-0.491	Gene loading	-0.511	**	C72
0.000999001	C22	C23	0.209	JI	0.229	**		C23
0.000999001	C22	C13	-0.102	Gene loading	-0.122	**	C13
0.000999001	C21	C29	0.211	JI	0.231	**		C29
0.114885	C21	C1	-0.081	Gene loading	-0.101		C1
0.000999001	C20	C19	0.118	JI	0.138	**		C19
0.000999001	C20	C19	-0.62	Gene loading	-0.64	**	C19
0.000999001	C18	C14	0.331	JI	0.351	**		C14
0.000999001	C18	C49	-0.685	Gene loading	-0.705	**	C49
0.000999001	C17	C41	0.171	JI	0.191	**		C41
0.024975	C17	C31	-0.072	Gene loading	-0.092	*	C31
0.000999001	C15	C42	0.274	JI	0.294	**		C42
0.00999001	C15	C54	-0.139	Gene loading	-0.159	*	C54
0.000999001	C11	C3	0.116	JI	0.136	**		C3
0.000999001	C11	C60	-0.395	Gene loading	-0.415	**	C60
0.000999001	C10	C63	0.113	JI	0.133	**		C63
0.043956	C10	C8	-0.151	Gene loading	-0.171	*	C8
0.000999001	C8	C45	0.188	JI	0.208	**		C45
0.000999001	C8	C45	-0.316	Gene loading	-0.336	**	C45
0.000999001	C7	C26	0.167	JI	0.187	**		C26
0.000999001	C7	C42	-0.286	Gene loading	-0.306	**	C42
0.000999001	C6	C65	0.156	JI	0.176	**		C65
0.000999001	C6	C83	-0.239	Gene loading	-0.259	**	C83
0.000999001	C4	C55	0.095	JI	0.115	**		C55
0.000999001	C4	C55	-0.53	Gene loading	-0.55	**	C55
0.000999001	C1	C8	0.187	JI	0.207	**		C8
0.000999001	C1	C43	-0.428	Gene loading	-0.448	**	C43

## Sheet: Supplementary_Figure_2b
variable	value	type			variable	value	type
ASC	0	human			astrocytes/ependymal	0	mouse
END	0	human			Dopaminergic Adult	0	mouse
exCA	6.98838	human			Dopaminergic Neuroblast	0	mouse
exDG	3.37557	human			Embryonic Dopaminergic Neuron	0	mouse
exPFC	9.93356	human			Embryonic GABAergic Neuron	0	mouse
GABA	28.5835	human			Embryonic midbrain nucleus neurons	0	mouse
MG	0	human			endothelial-mural	0	mouse
NSC	0	human			Hypothalamic Dopaminergic Neurons	3.46443	mouse
ODC	0	human			Hypothalamic GABAergic Neurons	0	mouse
OPC	0	human			Hypothalamic Glutamatergic Neurons	0.831947	mouse
					interneurons	20.1976	mouse
					Medium Spiny Neuron	12.1149	mouse
					microglia	0	mouse
					Neural Progenitors	0	mouse
					Neuroblasts	0	mouse
					Oligodendrocyte Precursor	0	mouse
					Oligodendrocytes	0	mouse
					Oxytocin and Vasopressin Expressing Neurons	0	mouse
					pyramidal CA1	2.82964	mouse
					pyramidal SS	14.2204	mouse
					Radial glia like cells	0	mouse
					Serotonergic Neuron	0.0134134	mouse
					Striatal Interneuron	11.1578	mouse
					Vascular Leptomeningeal Cells	0	mouse

## Sheet: Supplementary_Figure_3_scatterp
varY	varX	Diagnosis	name			varY	varX	Diagnosis	name		varY	varX	Diagnosis	name		varY	varX	Diagnosis	name		varY	varX	Diagnosis	name		varY	varX	Diagnosis	name
0.420181727399108	-0.178578739965106	NC	PRS1.associative			0.420181727399108	-0.408653435978701	NC	PRS1.associative.compl		0.420181727399108	-0.233662403637953	NC	PRS2.associative		0.420181727399108	0.50306250101456	NC	PRS2.associative.compl		0.560580962488348	-0.231224461726812	NC	PRS2.whole		0.560580962488348	0.504518599976124	NC	PRS2.whole.compl
0.587904248286693	-0.655704975989044	NC	PRS1.associative			0.587904248286693	-1.68355384169584	NC	PRS1.associative.compl		0.587904248286693	0.272921262030084	NC	PRS2.associative		0.587904248286693	-1.02008949824986	NC	PRS2.associative.compl		0.968542891405212	0.271392073557114	NC	PRS2.whole		0.968542891405212	-1.00792945522074	NC	PRS2.whole.compl
0.179527429851119	2.81648156658512	NC	PRS1.associative			0.179527429851119	1.00433931219429	NC	PRS1.associative.compl		0.179527429851119	2.42531608361297	NC	PRS2.associative		0.179527429851119	1.31437818074826	NC	PRS2.associative.compl		-0.0804036756616873	2.40693117815977	NC	PRS2.whole		-0.0804036756616873	1.3101327622899	NC	PRS2.whole.compl
-0.0781898967045191	-0.0621015062202018	NC	PRS1.associative			-0.0781898967045191	-0.94161249929204	NC	PRS1.associative.compl		-0.0781898967045191	-0.299740481573736	NC	PRS2.associative		-0.0781898967045191	0.603993910206035	NC	PRS2.associative.compl		-0.263974196191865	-0.29678507262118	NC	PRS2.whole		-0.263974196191865	0.604740714127336	NC	PRS2.whole.compl
-1.15621940699065	0.11578206113143	NC	PRS1.associative			-1.15621940699065	-0.0197781361994845	NC	PRS1.associative.compl		-1.15621940699065	-0.621875644290806	NC	PRS2.associative		-1.15621940699065	-1.01263278007596	NC	PRS2.associative.compl		-1.08917346788539	-0.616397548014488	NC	PRS2.whole		-1.08917346788539	-1.00052513910145	NC	PRS2.whole.compl
1.11157083398301	-1.09684487481496	NC	PRS1.associative			1.11157083398301	-0.394176963590157	NC	PRS1.associative.compl		1.11157083398301	-0.27054632212341	NC	PRS2.associative		1.11157083398301	-0.18122823169826	NC	PRS2.associative.compl		1.25235421704324	-0.267819536880702	NC	PRS2.whole		1.25235421704324	-0.174963282580935	NC	PRS2.whole.compl
-0.883750388922352	0.443984615653402	NC	PRS1.associative			-0.883750388922352	0.570055031224782	NC	PRS1.associative.compl		-0.883750388922352	0.269737490770436	NC	PRS2.associative		-0.883750388922352	-0.342096025005151	NC	PRS2.associative.compl		-0.752487741589175	0.268233234873378	NC	PRS2.whole		-0.752487741589175	-0.334700578168189	NC	PRS2.whole.compl
0.355664503451571	0.749872109798491	NC	PRS1.associative			0.355664503451571	1.73448030572125	NC	PRS1.associative.compl		0.355664503451571	1.28862047389372	NC	PRS2.associative		0.355664503451571	1.07401524453361	NC	PRS2.associative.compl		0.155450708952302	1.27913719712778	NC	PRS2.whole		0.155450708952302	1.07145897556683	NC	PRS2.whole.compl
1.00708944319208	-0.19203482131868	NC	PRS1.associative			1.00708944319208	0.599012659043745	NC	PRS1.associative.compl		1.00708944319208	0.373553611065718	NC	PRS2.associative		1.00708944319208	0.680812195044076	NC	PRS2.associative.compl		0.461857462184766	0.371236356027362	NC	PRS2.whole		0.461857462184766	0.681019158801907	NC	PRS2.whole.compl
0.782369949491651	0.623458492645184	NC	PRS1.associative			0.782369949491651	-0.786172954187945	NC	PRS1.associative.compl		0.782369949491651	0.907291253080179	NC	PRS2.associative		0.782369949491651	0.250780790131054	NC	PRS2.associative.compl		0.918368238536255	0.900794220918558	NC	PRS2.whole		0.918368238536255	0.254009797721481	NC	PRS2.whole.compl
-0.890794176976871	-0.200986134378095	NC	PRS1.associative			-0.890794176976871	0.843005237636512	NC	PRS1.associative.compl		-0.890794176976871	-0.211239520719824	NC	PRS2.associative		-0.890794176976871	0.604226338300949	NC	PRS2.associative.compl		-0.800568528874655	-0.208977175666916	NC	PRS2.whole		-0.800568528874655	0.604971508834821	NC	PRS2.whole.compl
-0.427272181959835	0.00406571397142323	NC	PRS1.associative			-0.427272181959835	-0.277335708571508	NC	PRS1.associative.compl		-0.427272181959835	-0.0570988189713864	NC	PRS2.associative		-0.427272181959835	-0.754079719931144	NC	PRS2.associative.compl		-0.295879057638205	-0.0560435721784044	NC	PRS2.whole		-0.295879057638205	-0.74378905946523	NC	PRS2.whole.compl
-2.29007816932827	-0.93090033644486	NC	PRS1.associative			-2.29007816932827	-0.359418371191034	NC	PRS1.associative.compl		-2.29007816932827	-1.0197289382375	NC	PRS2.associative		-2.29007816932827	-0.760538480268954	NC	PRS2.associative.compl		-2.59869718260236	-1.01113519493622	NC	PRS2.whole		-2.59869718260236	-0.750202430892784	NC	PRS2.whole.compl
1.50042551982711	0.42622985201887	NC	PRS1.associative			1.50042551982711	-2.13922634261975	NC	PRS1.associative.compl		1.50042551982711	0.439559598338461	NC	PRS2.associative		1.50042551982711	-1.77520332906768	NC	PRS2.associative.compl		1.43841174407161	0.43672544081116	NC	PRS2.whole		1.43841174407161	-1.75773672686808	NC	PRS2.whole.compl
-0.21842943459985	0.67038334211602	NC	PRS1.associative			-0.21842943459985	0.354972392754071	NC	PRS1.associative.compl		-0.21842943459985	0.905118251742983	NC	PRS2.associative		-0.21842943459985	0.197593553916056	NC	PRS2.associative.compl		0.125617625761595	0.898638236670964	NC	PRS2.whole		0.125617625761595	0.201196334578264	NC	PRS2.whole.compl
-0.201757277633084	0.880730750892383	NC	PRS1.associative			-0.201757277633084	0.158716785368871	NC	PRS1.associative.compl		-0.201757277633084	0.45691214523287	NC	PRS2.associative		-0.201757277633084	-0.933215944454755	NC	PRS2.associative.compl		0.0215779649634054	0.453942097386374	NC	PRS2.whole		0.0215779649634054	-0.921666404948075	NC	PRS2.whole.compl
1.48803065301545	1.72953989427818	NC	PRS1.associative			1.48803065301545	1.45347186133139	NC	PRS1.associative.compl		1.48803065301545	1.49162694173924	NC	PRS2.associative		1.48803065301545	0.573255493730031	NC	PRS2.associative.compl		1.39562910617791	1.48055389179003	NC	PRS2.whole		1.39562910617791	0.574218311739777	NC	PRS2.whole.compl
-0.526631437325435	0.476581914539487	NC	PRS1.associative			-0.526631437325435	0.914796992507149	NC	PRS1.associative.compl		-0.526631437325435	0.207739294944281	NC	PRS2.associative		-0.526631437325435	0.12026561550908	NC	PRS2.associative.compl		-0.566844105933405	0.206720555938293	NC	PRS2.whole		-0.566844105933405	0.124411817923003	NC	PRS2.whole.compl
-0.233766434477631	-0.858528167910423	NC	PRS1.associative			-0.233766434477631	0.182724866565155	NC	PRS1.associative.compl		-0.233766434477631	-0.327802221290465	NC	PRS2.associative		-0.233766434477631	-0.510842596454761	NC	PRS2.associative.compl		0.00700823520900623	-0.324627056771739	NC	PRS2.whole		0.00700823520900623	-0.502261283818942	NC	PRS2.whole.compl
-0.111974454165196	-0.667318731153334	NC	PRS1.associative			-0.111974454165196	0.904860780397095	NC	PRS1.associative.compl		-0.111974454165196	0.0855078749701173	NC	PRS2.associative		-0.111974454165196	0.176393401690533	NC	PRS2.associative.compl		-0.267935226058835	0.0854463479962885	NC	PRS2.whole		-0.267935226058835	0.180145166330541	NC	PRS2.whole.compl
-0.970018439181851	0.156648776883321	NC	PRS1.associative			-0.970018439181851	0.81509136516701	NC	PRS1.associative.compl		-0.970018439181851	0.383045088118196	NC	PRS2.associative		-0.970018439181851	0.728037413676205	NC	PRS2.associative.compl		-1.03755957690683	0.380653503942213	NC	PRS2.whole		-1.03755957690683	0.727912502414956	NC	PRS2.whole.compl
1.44240727969031	-0.389234032152863	NC	PRS1.associative			1.44240727969031	1.81136947758851	NC	PRS1.associative.compl		1.44240727969031	-1.16221508915424	NC	PRS2.associative		1.44240727969031	0.356792813422097	NC	PRS2.associative.compl		1.76745457239292	-1.15250551607611	NC	PRS2.whole		1.76745457239292	0.359276821978715	NC	PRS2.whole.compl
0.336822277915638	0.867204515894666	NC	PRS1.associative			0.336822277915638	0.901542013540972	NC	PRS1.associative.compl		0.336822277915638	1.25664841277223	NC	PRS2.associative		0.336822277915638	1.68641677437023	NC	PRS2.associative.compl		0.409586333604525	1.24741551386825	NC	PRS2.whole		0.409586333604525	1.67955685630905	NC	PRS2.whole.compl
-0.558256189188531	0.954173396516705	NC	PRS1.associative			-0.558256189188531	0.399488601912184	NC	PRS1.associative.compl		-0.558256189188531	1.14798674302668	NC	PRS2.associative		-0.558256189188531	-0.158194712250294	NC	PRS2.associative.compl		-0.539820738144515	1.13960478946668	NC	PRS2.whole		-0.539820738144515	-0.152091631090973	NC	PRS2.whole.compl
-0.730714107628715	0.957214205936629	NC	PRS1.associative			-0.730714107628715	-1.02289685681425	NC	PRS1.associative.compl		-0.730714107628715	1.0534274204611	NC	PRS2.associative		-0.730714107628715	-1.34671113740719	NC	PRS2.associative.compl		-0.755650484637191	1.0457859747127	NC	PRS2.whole		-0.755650484637191	-1.33225576222573	NC	PRS2.whole.compl
-1.5452973874971	-1.30181331673614	NC	PRS1.associative			-1.5452973874971	-1.72220750939122	NC	PRS1.associative.compl		-1.5452973874971	-1.48709213238364	NC	PRS2.associative		-1.5452973874971	-1.33044587990217	NC	PRS2.associative.compl		-1.40395648817893	-1.47483839991656	NC	PRS2.whole		-1.40395648817893	-1.31610480874728	NC	PRS2.whole.compl
-0.389326110377924	1.71484460991924	NC	PRS1.associative			-0.389326110377924	0.59907738354463	NC	PRS1.associative.compl		-0.389326110377924	1.41061881638795	NC	PRS2.associative		-0.389326110377924	0.111163982442225	NC	PRS2.associative.compl		-0.312589832367562	1.4001801528535	NC	PRS2.whole		-0.312589832367562	0.115374146543043	NC	PRS2.whole.compl
0.0889874514646951	0.495190032059333	NC	PRS1.associative			0.0889874514646951	0.473108694381475	NC	PRS1.associative.compl		0.0889874514646951	0.254692276978502	NC	PRS2.associative		0.0889874514646951	0.0948406208510438	NC	PRS2.associative.compl		0.168313457619075	0.25330584233944	NC	PRS2.whole		0.168313457619075	0.099165497304635	NC	PRS2.whole.compl
-1.02658638573243	0.856877129686895	NC	PRS1.associative			-1.02658638573243	-0.133999894639346	NC	PRS1.associative.compl		-1.02658638573243	1.50757038970925	NC	PRS2.associative		-1.02658638573243	-0.788551765029637	NC	PRS2.associative.compl		-0.983838990869032	1.49637248429952	NC	PRS2.whole		-0.983838990869032	-0.77801885241633	NC	PRS2.whole.compl
-0.341640585421217	0.285086049007497	NC	PRS1.associative			-0.341640585421217	-0.214662559159874	NC	PRS1.associative.compl		-0.341640585421217	0.574534785532792	NC	PRS2.associative		-0.341640585421217	-1.31709197299046	NC	PRS2.associative.compl		-0.300577354178242	0.570643617678255	NC	PRS2.whole		-0.300577354178242	-1.30284474635846	NC	PRS2.whole.compl
1.15988924252953	-0.185163621297694	NC	PRS1.associative			1.15988924252953	0.239645327672567	NC	PRS1.associative.compl		1.15988924252953	-0.269203430554363	NC	PRS2.associative		1.15988924252953	0.749297480430377	NC	PRS2.associative.compl		1.06088672390602	-0.266487161690898	NC	PRS2.whole		1.06088672390602	0.749023164142238	NC	PRS2.whole.compl
1.21888159550054	1.57178357296837	NC	PRS1.associative			1.21888159550054	-1.18710467490048	NC	PRS1.associative.compl		1.21888159550054	0.898918559147507	NC	PRS2.associative		1.21888159550054	-2.01395802111429	NC	PRS2.associative.compl		1.14872650241131	0.892487094770139	NC	PRS2.whole		1.14872650241131	-1.99481357135202	NC	PRS2.whole.compl
0.146822280904248	-1.7120840880531	NC	PRS1.associative			0.146822280904248	1.48182084213089	NC	PRS1.associative.compl		0.146822280904248	-0.68041747323769	NC	PRS2.associative		0.146822280904248	1.20070899537098	NC	PRS2.associative.compl		0.575314553893923	-0.674480927382169	NC	PRS2.whole		0.575314553893923	1.19726238661977	NC	PRS2.whole.compl
-1.38815358157307	-2.1745577924236	NC	PRS1.associative			-1.38815358157307	-1.14540827112048	NC	PRS1.associative.compl		-1.38815358157307	-2.50346853055953	NC	PRS2.associative		-1.38815358157307	-1.0968882785755	NC	PRS2.associative.compl		-1.12286726429812	-2.48325540665495	NC	PRS2.whole		-1.12286726429812	-1.08418853245078	NC	PRS2.whole.compl
1.23859716516463	-0.860883191413588	NC	PRS1.associative			1.23859716516463	0.62447140202715	NC	PRS1.associative.compl		1.23859716516463	-0.339020707312699	NC	PRS2.associative		1.23859716516463	-0.287284078905328	NC	PRS2.associative.compl		1.47969612514448	-0.335757689197856	NC	PRS2.whole		1.47969612514448	-0.280273822781814	NC	PRS2.whole.compl
0.735061297382883	1.47459982677772	NC	PRS1.associative			0.735061297382883	-1.12214483836549	NC	PRS1.associative.compl		0.735061297382883	0.80162421079667	NC	PRS2.associative		0.735061297382883	-0.43022547271795	NC	PRS2.associative.compl		0.983951372454311	0.79595467261571	NC	PRS2.whole		0.983951372454311	-0.422210696569482	NC	PRS2.whole.compl
-1.70897560006987	-0.42355660265601	NC	PRS1.associative			-1.70897560006987	-1.63107657010959	NC	PRS1.associative.compl		-1.70897560006987	-0.639630300149504	NC	PRS2.associative		-1.70897560006987	-0.0747856114292917	NC	PRS2.associative.compl		-1.82454945711403	-0.634013164580192	NC	PRS2.whole		-1.82454945711403	-0.0692686873641707	NC	PRS2.whole.compl
0.584468678949507	-0.276687914083117	NC	PRS1.associative			0.584468678949507	-0.343857582680507	NC	PRS1.associative.compl		0.584468678949507	-0.630711829031855	NC	PRS2.associative		0.584468678949507	-0.212289522468641	NC	PRS2.associative.compl		0.595583753554882	-0.625164535307334	NC	PRS2.whole		0.595583753554882	-0.205806290265168	NC	PRS2.whole.compl
1.19393518745999	-1.3192689582141	NC	PRS1.associative			1.19393518745999	1.60387056096856	NC	PRS1.associative.compl		1.19393518745999	-1.22816467995614	NC	PRS2.associative		1.19393518745999	2.73348381007492	NC	PRS2.associative.compl		1.39175232123997	-1.21793864603804	NC	PRS2.whole		1.39175232123997	2.71926563296239	NC	PRS2.whole.compl
2.81145861016624	-0.0673716081236234	NC	PRS1.associative			2.81145861016624	0.275829324141159	NC	PRS1.associative.compl		2.81145861016624	0.0392254286674135	NC	PRS2.associative		2.81145861016624	0.321708388639291	NC	PRS2.associative.compl		-1.37112962393427	-0.877903745349496	NC	PRS2.whole		-1.37112962393427	-0.160818469301605	NC	PRS2.whole.compl
-1.36987627508086	-0.123561753673058	NC	PRS1.associative			-1.36987627508086	0.232666392530523	NC	PRS1.associative.compl		-1.36987627508086	-0.885445898632006	NC	PRS2.associative		-1.36987627508086	-0.16698331230972	NC	PRS2.associative.compl		0.348298031910336	0.0209613588364587	NC	PRS2.whole		0.348298031910336	0.714871634371212	NC	PRS2.whole.compl
0.0296467478114105	0.444311499179971	NC	PRS1.associative			0.0296467478114105	0.105306353713063	NC	PRS1.associative.compl		0.0296467478114105	0.0205139086042938	NC	PRS2.associative		0.0296467478114105	0.714904252398552	NC	PRS2.associative.compl		0.0375762981751428	-0.992024388015796	NC	PRS2.whole		0.0375762981751428	1.00705218831133	NC	PRS2.whole.compl
-0.313801349382199	-0.610959129855661	NC	PRS1.associative			-0.313801349382199	0.194347645497979	NC	PRS1.associative.compl		-0.313801349382199	-1.00046729055185	NC	PRS2.associative		-0.313801349382199	1.00915263557502	NC	PRS2.associative.compl		-0.904036210036249	-1.04404180421161	NC	PRS2.whole		-0.904036210036249	-1.40717320930131	NC	PRS2.whole.compl
-1.05823285321995	-1.11325425334124	NC	PRS1.associative			-1.05823285321995	-1.51372284828315	NC	PRS1.associative.compl		-1.05823285321995	-1.0528952779442	NC	PRS2.associative		-1.05823285321995	-1.42215879255201	NC	PRS2.associative.compl		-0.631192835005906	1.74547984650542	NC	PRS2.whole		-0.631192835005906	0.799694669504685	NC	PRS2.whole.compl
-0.698075235303371	1.09943118519588	NC	PRS1.associative			-0.698075235303371	0.587296481574949	NC	PRS1.associative.compl		-0.698075235303371	1.75864394545663	NC	PRS2.associative		-0.698075235303371	0.800327599734873	NC	PRS2.associative.compl		0.185514436571382	0.612422805069341	NC	PRS2.whole		0.185514436571382	0.909392780630798	NC	PRS2.whole.compl
-0.0860630696351481	0.966203519226393	NC	PRS1.associative			-0.0860630696351481	1.60547250931911	NC	PRS1.associative.compl		-0.0860630696351481	0.616643734227152	NC	PRS2.associative		-0.0860630696351481	0.910802069719578	NC	PRS2.associative.compl		-1.84509025911112	-0.938217402437487	NC	PRS2.whole		-1.84509025911112	-0.68329681787181	NC	PRS2.whole.compl
-1.62965892489856	0.549477475087828	NC	PRS1.associative			-1.62965892489856	-0.454055085521471	NC	PRS1.associative.compl		-1.62965892489856	-0.946235608783942	NC	PRS2.associative		-1.62965892489856	-0.693159360778041	NC	PRS2.associative.compl		1.39421163748112	0.822131078894474	NC	PRS2.whole		1.39421163748112	-0.571359127494964	NC	PRS2.whole.compl
1.09813897996852	-0.158525361967632	NC	PRS1.associative			1.09813897996852	-0.055566825075933	NC	PRS1.associative.compl		1.09813897996852	0.828007226308129	NC	PRS2.associative		1.09813897996852	-0.580429461523191	NC	PRS2.associative.compl		-1.22382487555053	-1.09587455478543	NC	PRS2.whole		-1.22382487555053	0.232853381651803	NC	PRS2.whole.compl
-1.02690315302904	-0.272401516640576	NC	PRS1.associative			-1.02690315302904	0.60816967568228	NC	PRS1.associative.compl		-1.02690315302904	-1.10513714215687	NC	PRS2.associative		-1.02690315302904	0.22947464522044	NC	PRS2.associative.compl		-0.949624650638136	-1.0417798262204	NC	PRS2.whole		-0.949624650638136	-0.170700497180501	NC	PRS2.whole.compl
-1.00469241683837	-0.717017352803048	NC	PRS1.associative			-1.00469241683837	-1.28093917520111	NC	PRS1.associative.compl		-1.00469241683837	-1.0506154462594	NC	PRS2.associative		-1.00469241683837	-0.176935277581392	NC	PRS2.associative.compl		-0.260749536275284	-0.720861066355748	NC	PRS2.whole		-0.260749536275284	-1.17264593151043	NC	PRS2.whole.compl
-0.064365511566812	-0.271079092315282	NC	PRS1.associative			-0.064365511566812	-1.65717013396617	NC	PRS1.associative.compl		-0.064365511566812	-0.727163688624647	NC	PRS2.associative		-0.064365511566812	-1.18597171107057	NC	PRS2.associative.compl		-1.60818878146332	-1.51797356853786	NC	PRS2.whole		-1.60818878146332	-1.42192130425209	NC	PRS2.whole.compl
-1.425601323541	-1.80889184520492	NC	PRS1.associative			-1.425601323541	-0.44587462386101	NC	PRS1.associative.compl		-1.425601323541	-1.5305677650089	NC	PRS2.associative		-1.425601323541	-1.43701126317567	NC	PRS2.associative.compl		0.947339441122476	-0.342747029085968	NC	PRS2.whole		0.947339441122476	1.23885888538556	NC	PRS2.whole.compl
1.1299040230089	-0.14252163426943	NC	PRS1.associative			1.1299040230089	0.82683169996657	NC	PRS1.associative.compl		1.1299040230089	-0.346065213755606	NC	PRS2.associative		1.1299040230089	1.24259988216197	NC	PRS2.associative.compl		0.173140203241917	0.0321049018671955	NC	PRS2.whole		0.173140203241917	0.736984301747006	NC	PRS2.whole.compl
0.303135020378653	0.417187444415841	NC	PRS1.associative			0.303135020378653	0.0656766684378617	NC	PRS1.associative.compl		0.303135020378653	0.0317454071339856	NC	PRS2.associative		0.303135020378653	0.737173416226546	NC	PRS2.associative.compl		-0.118306739675535	0.415973197368367	NC	PRS2.whole		-0.118306739675535	2.00769184545989	NC	PRS2.whole.compl
-0.0954542806949085	0.455819697695813	NC	PRS1.associative			-0.0954542806949085	1.41502398901554	NC	PRS1.associative.compl		-0.0954542806949085	0.418643558343584	NC	PRS2.associative		-0.0954542806949085	2.01687405059626	NC	PRS2.associative.compl		0.10327369433721	0.606077945899554	NC	PRS2.whole		0.10327369433721	-1.01091706236869	NC	PRS2.whole.compl
0.0347656624853675	0.0729449274266621	NC	PRS1.associative			0.0347656624853675	-1.58088523073011	NC	PRS1.associative.compl		0.0347656624853675	0.610248795360761	NC	PRS2.associative		0.0347656624853675	-1.02309824938335	NC	PRS2.associative.compl		0.438454383533599	-1.53249843363364	NC	PRS2.whole		0.438454383533599	-1.5370433098179	NC	PRS2.whole.compl
0.566074886881185	-1.74648830563916	NC	PRS1.associative			0.566074886881185	-0.738261827562456	NC	PRS1.associative.compl		0.566074886881185	-1.54520727423117	NC	PRS2.associative		0.566074886881185	-1.55294801375324	NC	PRS2.associative.compl		-0.273768237083387	-0.759884243092935	NC	PRS2.whole		-0.273768237083387	0.27075287767568	NC	PRS2.whole.compl
-0.214257708105447	-0.861766333891491	NC	PRS1.associative			-0.214257708105447	0.155763609261301	NC	PRS1.associative.compl		-0.214257708105447	-0.766494873593262	NC	PRS2.associative		-0.214257708105447	0.267642364727586	NC	PRS2.associative.compl		-0.497142242201947	2.17618458906696	NC	PRS2.whole		-0.497142242201947	2.64473592070818	NC	PRS2.whole.compl
-0.541467418661535	1.49550277902386	NC	PRS1.associative			-0.541467418661535	1.298443590945	NC	PRS1.associative.compl		-0.541467418661535	2.19274822175979	NC	PRS2.associative		-0.541467418661535	2.65842663384032	NC	PRS2.associative.compl		0.224265301576363	-0.839293274596471	NC	PRS2.whole		0.224265301576363	0.226330992845456	NC	PRS2.whole.compl
0.195879439202633	-0.800870919905464	NC	PRS1.associative			0.195879439202633	-1.46968424542029	NC	PRS1.associative.compl		0.195879439202633	-0.846530677117882	NC	PRS2.associative		0.195879439202633	0.222906095962678	NC	PRS2.associative.compl		1.51854656067288	0.738806789565077	NC	PRS2.whole		1.51854656067288	-0.615562620357214	NC	PRS2.whole.compl
1.44498854589537	-0.388043997042104	NC	PRS1.associative			1.44498854589537	-1.15370767052888	NC	PRS1.associative.compl		1.44498854589537	0.744025261998449	NC	PRS2.associative		1.44498854589537	-0.624945792709748	NC	PRS2.associative.compl		0.0505248203045814	-0.382738479424704	NC	PRS2.whole		0.0505248203045814	-0.195832500602663	NC	PRS2.whole.compl
0.152920463949976	-0.110423887553164	NC	PRS1.associative			0.152920463949976	0.0368988962968073	NC	PRS1.associative.compl		0.152920463949976	-0.38637231486706	NC	PRS2.associative		0.152920463949976	-0.202245145994032	NC	PRS2.associative.compl		-0.62864419303237	-1.09758268940431	NC	PRS2.whole		-0.62864419303237	0.418728699990251	NC	PRS2.whole.compl
-0.572655728515439	-0.772034653045497	NC	PRS1.associative			-0.572655728515439	0.640746437592373	NC	PRS1.associative.compl		-0.572655728515439	-1.10685875900778	NC	PRS2.associative		-0.572655728515439	0.416665446100056	NC	PRS2.associative.compl		2.44444231555503	0.951409268192017	NC	PRS2.whole		2.44444231555503	0.243221510937768	NC	PRS2.whole.compl
1.93790640252439	1.68879767820802	NC	PRS1.associative			1.93790640252439	1.00998325412449	NC	PRS1.associative.compl		1.93790640252439	0.958305802713461	NC	PRS2.associative		1.93790640252439	0.239916152151066	NC	PRS2.associative.compl		0.556819555640976	-1.34283468827594	NC	PRS2.whole		0.556819555640976	-0.129907232638598	NC	PRS2.whole.compl
0.495481346494628	-2.00894918424435	NC	PRS1.associative			0.495481346494628	-0.845223745118959	NC	PRS1.associative.compl		0.495481346494628	-1.35404652120628	NC	PRS2.associative		0.495481346494628	-0.135853309688329	NC	PRS2.associative.compl		-0.262526045335228	-0.692931457443045	SCZ	PRS2.whole		-0.262526045335228	1.0025788347613	SCZ	PRS2.whole.compl
-0.213237096577912	-0.766803759691406	SCZ	PRS1.associative			-0.213237096577912	0.655089281390424	SCZ	PRS1.associative.compl		-0.213237096577912	-0.692931457443045	SCZ	PRS2.associative		-0.213237096577912	1.0025788347613	SCZ	PRS2.associative.compl		-0.246600375169142	-0.908702573802985	SCZ	PRS2.whole		-0.246600375169142	-0.169732844419127	SCZ	PRS2.whole.compl
-0.235797287040761	-0.358070992301464	SCZ	PRS1.associative			-0.235797287040761	0.265651315993425	SCZ	PRS1.associative.compl		-0.235797287040761	-0.908702573802985	SCZ	PRS2.associative		-0.235797287040761	-0.169732844419127	SCZ	PRS2.associative.compl		-0.0106749277089635	-1.6889083169792	SCZ	PRS2.whole		-0.0106749277089635	0.394769422170408	SCZ	PRS2.whole.compl
0.0586659756716595	-0.643900180769963	SCZ	PRS1.associative			0.0586659756716595	-0.0112423365800537	SCZ	PRS1.associative.compl		0.0586659756716595	-1.6889083169792	SCZ	PRS2.associative		0.0586659756716595	0.394769422170408	SCZ	PRS2.associative.compl		-0.678254508672901	-0.569191969324228	SCZ	PRS2.whole		-0.678254508672901	-0.213921041518759	SCZ	PRS2.whole.compl
-0.880183503824855	-1.12325914045234	SCZ	PRS1.associative			-0.880183503824855	-0.232227318593184	SCZ	PRS1.associative.compl		-0.880183503824855	-0.569191969324228	SCZ	PRS2.associative		-0.880183503824855	-0.213921041518759	SCZ	PRS2.associative.compl		-0.129000944288974	-0.350753820005768	SCZ	PRS2.whole		-0.129000944288974	-0.592573701797047	SCZ	PRS2.whole.compl
-0.158611022867583	-0.569130738266286	SCZ	PRS1.associative			-0.158611022867583	-0.913303326930389	SCZ	PRS1.associative.compl		-0.158611022867583	-0.350753820005768	SCZ	PRS2.associative		-0.158611022867583	-0.592573701797047	SCZ	PRS2.associative.compl		-1.65471057661541	-0.147400453182726	SCZ	PRS2.whole		-1.65471057661541	0.281491790772758	SCZ	PRS2.whole.compl
-1.57029813186032	-0.692368814830219	SCZ	PRS1.associative			-1.57029813186032	-0.029677126128184	SCZ	PRS1.associative.compl		-1.57029813186032	-0.147400453182726	SCZ	PRS2.associative		-1.57029813186032	0.281491790772758	SCZ	PRS2.associative.compl		0.50912642050437	0.168578241873723	SCZ	PRS2.whole		0.50912642050437	0.258829693677512	SCZ	PRS2.whole.compl
0.449034383618672	0.000618726739824569	SCZ	PRS1.associative			0.449034383618672	-0.169838569117666	SCZ	PRS1.associative.compl		0.449034383618672	0.168578241873723	SCZ	PRS2.associative		0.449034383618672	0.258829693677512	SCZ	PRS2.associative.compl		-0.305249978130276	-0.352238722839988	SCZ	PRS2.whole		-0.305249978130276	-0.553668059376169	SCZ	PRS2.whole.compl
-0.523449711682585	-1.71201906776994	SCZ	PRS1.associative			-0.523449711682585	-0.542541854823944	SCZ	PRS1.associative.compl		-0.523449711682585	-0.352238722839988	SCZ	PRS2.associative		-0.523449711682585	-0.553668059376169	SCZ	PRS2.associative.compl		0.0613825861142358	-0.621387149834404	SCZ	PRS2.whole		0.0613825861142358	-2.32454391068819	SCZ	PRS2.whole.compl
0.0643254079838648	-0.181010078122943	SCZ	PRS1.associative			0.0643254079838648	-1.54925891796758	SCZ	PRS1.associative.compl		0.0643254079838648	-0.621387149834404	SCZ	PRS2.associative		0.0643254079838648	-2.32454391068819	SCZ	PRS2.associative.compl		1.55342134875715	1.13499851342769	SCZ	PRS2.whole		1.55342134875715	2.26410659873015	SCZ	PRS2.whole.compl
1.64370698045029	1.53401087864709	SCZ	PRS1.associative			1.64370698045029	2.38533993109441	SCZ	PRS1.associative.compl		1.64370698045029	1.13499851342769	SCZ	PRS2.associative		1.64370698045029	2.26410659873015	SCZ	PRS2.associative.compl		-1.61480393487139	1.14339298426925	SCZ	PRS2.whole		-1.61480393487139	1.17706007808051	SCZ	PRS2.whole.compl
-1.70803238843415	0.601342831391669	SCZ	PRS1.associative			-1.70803238843415	0.865747149681279	SCZ	PRS1.associative.compl		-1.70803238843415	1.14339298426925	SCZ	PRS2.associative		-1.70803238843415	1.17706007808051	SCZ	PRS2.associative.compl		-1.43159646716734	0.0915929119080215	SCZ	PRS2.whole		-1.43159646716734	0.741295574631631	SCZ	PRS2.whole.compl
-1.28322069010829	0.0827172296196042	SCZ	PRS1.associative			-1.28322069010829	-0.211463833809716	SCZ	PRS1.associative.compl		-1.28322069010829	0.0915929119080215	SCZ	PRS2.associative		-1.28322069010829	0.741295574631631	SCZ	PRS2.associative.compl		0.454634718026924	-0.933268029590285	SCZ	PRS2.whole		0.454634718026924	-0.378327109752223	SCZ	PRS2.whole.compl
0.328274593044452	-0.809864522572164	SCZ	PRS1.associative			0.328274593044452	0.309299233772132	SCZ	PRS1.associative.compl		0.328274593044452	-0.933268029590285	SCZ	PRS2.associative		0.328274593044452	-0.378327109752223	SCZ	PRS2.associative.compl		0.332672170912201	-0.922349110502425	SCZ	PRS2.whole		0.332672170912201	-0.0255172771070245	SCZ	PRS2.whole.compl
0.358494363863328	-0.240096752892817	SCZ	PRS1.associative			0.358494363863328	0.287468267699523	SCZ	PRS1.associative.compl		0.358494363863328	-0.922349110502425	SCZ	PRS2.associative		0.358494363863328	-0.0255172771070245	SCZ	PRS2.associative.compl		-0.0613825861142359	1.05868182474011	SCZ	PRS2.whole		-0.0613825861142359	-0.385481460305688	SCZ	PRS2.whole.compl
-0.0643254079838649	0.559841997682589	SCZ	PRS1.associative			-0.0643254079838649	-0.554577544783396	SCZ	PRS1.associative.compl		-0.0643254079838649	1.05868182474011	SCZ	PRS2.associative		-0.0643254079838649	-0.385481460305688	SCZ	PRS2.associative.compl		-0.142624175437716	1.89616220985318	SCZ	PRS2.whole		-0.142624175437716	0.989853237881911	SCZ	PRS2.whole.compl
0.0405572173307843	0.878328524383948	SCZ	PRS1.associative			0.0405572173307843	1.39310379673907	SCZ	PRS1.associative.compl		0.0405572173307843	1.89616220985318	SCZ	PRS2.associative		0.0405572173307843	0.989853237881911	SCZ	PRS2.associative.compl		1.32641958077623	0.85322312609463	SCZ	PRS2.whole		1.32641958077623	-0.610101970028532	SCZ	PRS2.whole.compl
1.63060498737643	2.13028974532737	SCZ	PRS1.associative			1.63060498737643	0.206403426212492	SCZ	PRS1.associative.compl		1.63060498737643	0.85322312609463	SCZ	PRS2.associative		1.63060498737643	-0.610101970028532	SCZ	PRS2.associative.compl		0.479877625745597	-0.717051530959261	SCZ	PRS2.whole		0.479877625745597	-1.08953492651132	SCZ	PRS2.whole.compl
0.558296490404803	-0.566804060594629	SCZ	PRS1.associative			0.558296490404803	-1.193684112611	SCZ	PRS1.associative.compl		0.558296490404803	-0.717051530959261	SCZ	PRS2.associative		0.558296490404803	-1.08953492651132	SCZ	PRS2.associative.compl		-0.546409893336527	-0.302263197062226	SCZ	PRS2.whole		-0.546409893336527	-1.21109064224023	SCZ	PRS2.whole.compl
-0.57758319456656	0.0158796094827263	SCZ	PRS1.associative			-0.57758319456656	-1.90292050997599	SCZ	PRS1.associative.compl		-0.57758319456656	-0.302263197062226	SCZ	PRS2.associative		-0.57758319456656	-1.21109064224023	SCZ	PRS2.associative.compl		2.3662999620114	1.85981651935993	SCZ	PRS2.whole		2.3662999620114	0.444507713038129	SCZ	PRS2.whole.compl
2.0827780352026	1.86029856498935	SCZ	PRS1.associative			2.0827780352026	0.942633048738332	SCZ	PRS1.associative.compl		2.0827780352026	1.85981651935993	SCZ	PRS2.associative		2.0827780352026	0.444507713038129	SCZ	PRS2.associative.compl

[truncated: 13 more sheets: Supplementary_Figure_3_metanaly, Supplementary_Figure_4a, Supplementary_Figure_4b, Supplementary_Figure_5a_discove, Supplementary_Figure_5a_replica, Supplementary_Figure_5b_discove, Supplementary_Figure_5b_replica, Supplementary_Figure_6a, Supplementary_Figure_6d, Supplementary_Figure_8b_discove, Supplementary_Figure_8b_replica, Table_1, Table_2]
